# Supplementary material for: Genomic variation in 3,010 diverse accessions of Asian cultivated rice
Source: Nature. 2018 Apr 25;557(7703):43–9. doi: 10.1038/s41586-018-0063-9 (PMC6784863; doi:10.1038/s41586-018-0063-9)
Supplement: Supplementary file 3 — Supplementary Data 1 [file 41586_2018_63_MOESM3_ESM.xlsx]

## Sheet: Metadata_columns
Metadata_columns	Description
3K_DNA_IRIS_UNIQUE_ID	Sample ID for sequenced material
Genetic_Stock_Accession	Accession number of the genetic stock linked to sequenced sample
Genetic_Stock_varname	Varitey name of the genetic stock
Genetic_stock_varname_Synonym	Synonym variety name for the genetic stock
IRGC_gid	International Rice Genebank Collection (IRGC) gid
IRGC_VARNAME_source	Variety name of the progenitor accession if in IRGC
Other_VARNAME_source	Variety name of the progenitor accession if from non-IRGC source
IRGC_Accno_source	Accession number of the progenitor of the genetic stock if from IRGC
Other_Collection_Name	Name of Collection if not IRGC for the source of the genetic stock: MC is "Microcore" from the China National Crop GeneBank rice collection -- ZiChao Li IRMB is "International Rice Molecular Breeding Network" from the Green Super Rice (GSR) Project -- ZhiKang Li
Other_Accno_source	Accession number of the progenitor of the genetic stock if not from IRGC and known
Country_Origin_supplied	Country of origin as initially indicated by supplier
Country_Origin_updated	Country of origin updated by cross-database checking of provenance (Genesys) or the most common country of origin for accessions with the same name from IRGC
Status_with_Pedigree-plus-knowledge	Status of the type of material for the source accession if given in IRGC taking into account whether or not a pedigree exists and updated based on knowledge of named varieties. I = improved, P = 'promising', T = traditional
Region_of_Origin	Classification of countries of origins into geographical zones (see 3k_Regions)
K9_group_Admixture	Classification based on ADMIXTURE for K=9 where: XI-1A is Xian/indica subpopulation 1A XI-1B is Xian/indica subpopulation 1B XI-2 is Xian/indica subpopulation 2 XI-3 is Xian/indica subpopulation 3 XI-adm is Xian/indica admixed types between two or more XI subpopulations GJ-adm is Geng/japonica admixed types between two or more GJsubpopulations GJ-trp is Geng/japonica tropical subpopulation GJ-sbt…

## Sheet: Table 1 Metadata
Table 1. Metadata information for the 3K RG accessions
3K_DNA_IRIS_UNIQUE_ID	Genetic_Stock_Accession	Genetic_Stock_varname	Genetic_Stock_varname_Synonym	IRGC_gid	IRGC_VARNAME_source	Other_VARNAME_source	IRGC_Accno_source	Other_Collection_Name	Other_Accno_source	Country_Origin_supplied	Country_Origin_updated	Status_with_Pedigree-plus-knowledge	Region_of_Origin	K9_group_Admixture
B001	IRGC 135900	Heibiao	Hei Biao	4609994		黑标		MC	I1A12996	China	China		EAS	GJ-tmp
B002	IRGC 136041	Sansuijin	San Sui Jin	4609995		三穗锦		MC	I1A28066	China	China		EAS	GJ-tmp
B003	IRGC 136088	Zaoshengbai	Zaoshengbai Hao	4609996		早生白		MC	I1A28115	China	China		EAS	GJ-adm
B004	IRGC 136031	Qiuguangtengxi 104	Akimitsu Fujikei 104	4609997		秋光 藤系104号		MC	I1A04930	Japan	Japan		EAR	GJ-tmp
B005	IRGC 136067	Wanshi	Banjitsu	4609998		晚实		MC	I1A41677	Japan	Japan		EAR	GJ-tmp
B006	IRGC 136078	Yikong	I Khong	4609999		伊空		MC	I1A27501	Vietnam	Viet Nam		SEA	XI-adm
B007	IRGC 136055	Tianhandao	Lua Vung Cao	4610000		田旱稻		MC	I1A27517	Vietnam	Viet Nam		SEA	XI-adm
B008	NA	Baxiang	Tam Huong	4610001		八香		MC	I1A27586	Vietnam	Viet Nam	T	SEA	GJ-tmp
B009	IRGC 136065	Vietnam Zaodao	Lua Som	4610002		越南早稻		MC	I1A41640	Vietnam	Viet Nam		SEA	XI-1A
B010	NA	Malaihong	Merah			马来红		MC	I1A46668	Malaysia	Malaysia	T	SER	XI-1A
B011	IRGC 135870	CO 22		4610003				MC	I1A41692	India	India	P	SAC	XI-adm
B012	IRGC 135815	2037 (Rajahamsal)		4610004				MC	I1A27755	India	India		SAC	XI-2
B013	IRGC 136049	Sri Lanka 1		4610005		斯里兰卡1号		MC	I1A28296	Sri_lanka	Sri Lanka		IOC	XI-adm
B014	IRGC 136072	Wuziluosi 215	Uz-rosz 215	4610006		乌兹罗斯215		MC	I1A05065	Soviet_Union	Uzbekistan		WAS	GJ-tmp
B015	IRGC 135963	Kahamu	Kaha Mu	4610007		卡哈姆		MC	I1A46860	Romania	Romania		EUR	XI-1A
B016	IRGC 135829	Aomierte 168	Omirt 168	4610008		奥米尔特168		MC	I1A05091	Hungary_	Hungary	I	EUR	GJ-tmp
B017	IRGC 135822	Aerjituo	Arditsone	4610009		阿尔季托		MC	I1A05096	Bulgaria_	Bulgaria		EUR	GJ-tmp
B018	IRGC 135827	American Huangkedao	Yellow Hull	4610010		美国黄壳稻		MC	I1A55239	United_States	United States of America	I	NAM	GJ-trp
B019	IRGC 135852	Buleida A-75	Breda A-75	4610011		布雷达A-75		MC	I1A28381	Mexico	Mexico		CAM	XI-adm
B020	IRGC 135958	Jineiyadao	Guinea rice	4610012		几内亚稻		MC	WD-12858	Guinea	Guinea		WAF	admix
B021	IRGC 136044	Seln 244A6-20		4610013				MC	I1A27776	Australia_	Australia	I	OCE	XI-adm
B023	IRGC 135891	Gaoliqiu	Ga-eul Hangug	4610014		高丽秋		MC	I1A41434	North_Korea	Democratic People's Republic of Korea		EAR	GJ-tmp
B024	IRGC 136076	Xianluosichi	Kularb Deang	4610015		暹罗斯赤		MC	I1A41974	Thailand	Thailand		SEA	XI-1A
B025	IRGC 135881	Djanda Mandja		4610016				MC	I1A42916	Indonesia	Indonesia	P	SER	GJ-trp
B026	IRGC 136017	Padi Ladang Ase Polo Komek		4610017				MC	I1A42965	Indonesia	Indonesia		SER	XI-adm
B027	IRGC 135858	C 894-21		4610018				MC	I1A42016	Philippines	Philippines	P	SER-IRRI	XI-3
B028	IRGC 135917	IR 10179-23-1-3		4610019				MC	I1A42280	Philippines	Philippines	I	SER-IRRI	XI-adm
B029	IRGC 135885	Dumai		4610020				MC	I1A28981	India	India	T	SAC	XI-1B
B030	IRGC 135950	Jaibattey		4610021				MC	I1A43112	India	India	T	SAC	XI-adm
B031	IRGC 136007	Ngatsin		4610022				MC	I1A46617	India	India		SAC	XI-2
B032	IRGC 136034	Rohini		4610023				MC	I1A42472	India	India	P	SAC	XI-1B
B033	IRGC 135853	BW 293-2	BW293-2	4610024				MC	I1A42503	Sri_lanka	Sri Lanka	P	IOC	XI-1B
B034	IRGC 135825	Albania Rice		4610025		阿尔巴尼亚种		MC	I1A46282	Albania_	Albania		EUR	GJ-tmp
B035	IRGC 135828	American Rice		4610026		美国稻		MC	I1A28378	United_States	United States of America	I	NAM	XI-adm
B036	IRGC 135955	Jijucas Claro		4610027				MC	I1A42751	Brazil	Brazil		SAM	GJ-adm
B037	IRGC 135999	Nanoay P.A		4610028				MC	I1A42759	Argentina_	Argentina		SAM	GJ-trp
B038	IRGC 135997	Nabated A Smar		4610029				MC	I1A41795	Egypt_	Egypt		NAF	GJ-tmp
B039	IRGC 135940	IRAT 10		4610030				MC	I1A48886	Ivory_Coast	Cote d'Ivoire	I	WAF	XI-adm
B040	IRGC 135962	K 24		4610031				MC	I1A41816	Uganda	India	T	SAC	XI-adm
B043	IRGC 136081	YR 83-23-11		4610032				MC	I1A42809	Australia_	Australia	I	OCE	GJ-trp
B044	IRGC 136042	Santiannuo	Sandamochi	4610033		三田 糯		MC	I1A57313	Japan	Japan		EAR	XI-adm
B045	IRGC 135896	Gongchengxiang	Miyagika	4610034		宫城香		MC	I1A54970	Japan	Japan		EAR	GJ-tmp
B046	IRGC 136032	Qiutianxiaoting	Akita Komachi	4610035		秋田小町		MC	I1A50737	Japan	Japan		EAR	GJ-tmp
B047	IRGC 136092	Zhenfu 8	Jinbu 8 (Jinbubyeo 8)	4610036		珍富 8		MC	I1A55148	Japan	Korea, Republic of		EAR	GJ-tmp
B048	IRGC 135868	CISOKAN		4610037				MC	I1A54812	Indonesia	Indonesia	I	SER	XI-1B
B049	IRGC 136086	Zacaodao 13	Jhar Dhan 13	4610038		杂草稻13		MC	I1A55059	Nepal	Nepal		SAC	cA (Aus)
B051	IRGC 135899	GZ 1368-5-4		4610039				MC	I1A54288	Egypt_	Egypt		NAF	XI-adm
B052	IRGC 135949	J 34		4610040				MC	I1A54035	Madagascar_	Madagascar		IOC	XI-2
B053	IRGC 135819	80 A 97 YR 303-304-1-3		4610041				MC	I1A55181	Australia_	Australia	I	OCE	GJ-trp
B054	IRGC 135817	80050 YR 72136-43		4610042				MC	I1A55182	Australia_	Australia	I	OCE	GJ-trp
B055	IRGC 136080	YR 196		4610043				MC	I1A57442	Australia_	Australia	I	OCE	GJ-tmp
B056	NA	Tieganwu	Tie Gan Wu			铁秆乌		MC	10-00463	China	China		EAS	GJ-tmp
B057	NA	Xiushui 115				秀水115		MC	ZD-01559	China	China		EAS	GJ-tmp
B058	NA	Erjiunan 1	Erjiu Nan 1			二九南1号		MC	ZD-00474	China	China	I	EAS	XI-1B
B059	NA	Nanjing 11				南京11号		MC	ZD-00560	China	China		EAS	XI-1A
B060	NA	Aijiaonante	Ai Jiao Nan Te			矮脚南特		MC	15-02070	China	China		EAS	XI-1A
B061	NA	Guangluai 4	Guang Lu Ai			广陆矮4号		MC	I1A49051	China	China		EAS	XI-1A
B062	NA	Nantehao	Nan Te Hao			南特号		MC	I1A43957	China	China		EAS	XI-1A
B063	NA	Guizhao 2	Guichao 2			桂朝2号		MC	I1A49054	China	China		EAS	XI-1A
B064	NA	Xiangzaoxian 7	Xiang Zao Xian 7			湘早籼7号		MC	ZD-02715	China	China		EAS	XI-adm
B065	NA	Huangsiguizhan	Huang Si Gui Zhan			黄丝桂占		MC	ZD-02431	China	China		EAS	XI-adm
B066	NA	Guangkexiangnuo	Guang Ke Xiang Nuo			光壳香糯		MC	16-09350	China	China		EAS	GJ-tmp
B067	NA	Funingzipigengzi	Fu Ning Zi Pi Geng Zi			抚宁紫皮粳子		MC	02-00058	China	China		EAS	XI-1A
B068	NA	Gaoyangdiandao dahongmang	Gaoyang Dian Dao Dahong Mang			高阳淀稻大红芒		MC	02-00210	China	China		EAS	GJ-tmp
B069	NA	Dandongludao	Dandong Lu Dao			丹东陆稻		MC	05-00052	China	China		EAS	GJ-adm
B070	NA	Laoguangtou 83	Lao Guangtou 83			老光头83		MC	07-00010	China	China		EAS	GJ-adm
B071	NA	Muxiqiu	Muxi Qiu			木樨球		MC	I1A38083	China	China		EAS	GJ-tmp
B072	NA	Qiuqianbai	Qiu Qian Bai			秋前白		MC	11-00389	China	China		EAS	XI-1A
B073	NA	Jinxibai2	Jin Xi Bai			金溪白		MC	12-00589	China	China		EAS	XI-adm
B074	NA	Taishannuo	Tai Shan Nuo			台山糯		MC	I1A04613	China	China		EAS	XI-1A
B075	NA	Jinbaoyin	Jin Baoyin			金包银		MC	I1A04260	China	China		EAS	XI-adm
B076	NA	Minbeiwanxian	Min Bei Wan Xian			闽北晚籼		MC	I1A19605	China	China		EAS	XI-adm
B077	NA	Yizhixiang	Yi Zhi Xiang			一支香		MC	I1A04432	China	China		EAS	GJ-tmp
B079	IRGC 135887	Esiniu	E Si Niu	4610044		饿死牛		MC	15-01740	China	China		EAS	XI-1A
B081	IRGC 135901	Heidu 4	Hei Du 4	4610045		黑督 4		MC	I1A44713	China	China		EAS	XI-1A
B082	NA	Qiyuexian	Qi Yue Xian			七月籼		MC	16-06887	China	China		EAS	XI-adm
B083	NA	Dongtingwanxian	Dongting Wan Xian			洞庭晚籼		MC	17-00435	China	China		EAS	XI-1A
B084	NA	Bawangbian 1	Ba Wang Bian 1			霸王鞭1		MC	17-01470	China	China		EAS	admix
B085	NA	Xugunuo	Xu Gu Nuo			须谷糯		MC	18-01903	China	China		EAS	XI-1A
B086	NA	Muguanuo	Mugua Nuo			木瓜糯		MC	I1A48457	China	China		EAS	admix
B087	NA	Zhongnong 4				中农 4号		MC	I1A35718	China	China		EAS	XI-2
B088	NA	San**Qishiluo	San Qishi Luo			三**七十箩		MC	21-00529	China	China		EAS	XI-adm
B089	NA	Qitoubaigu3	Qi Tou Baigu 3			齐头白谷		MC	21-00694	China	China		EAS	XI-adm
B090	NA	Zimi	Zi Mi			紫米		MC	21-01106	China	China		EAS	XI-adm
B091	NA	Xiaohonggu	Xiao Hong Gu			小红谷		MC	I1A58829	China	China		EAS	XI-adm
B092	NA	Gongju 73	Gong Ju 73			公居73		MC	21-01899	China	China		EAS	XI-1A
B093	NA	Qitougu	Qi Tou Gu			齐头谷		MC	21-02171	China	China	T	EAS	XI-1A
B094	NA	Zinuo	Zi Nuo			紫糯		MC	21-02224	China	China		EAS	XI-1A
B095	NA	Mowangguneiza	Mowang Gunei Za			魔王谷内杂		MC	21-02769	China	China		EAS	XI-adm
B096	NA	Jinzhinuo4	Jinzhi Nuo 4			金枝糯		MC	21-03433	China	China		EAS	XI-adm
B097	NA	Jiienuo	Ji Xie Nuo			鸡血糯		MC	21-03781	China	China		EAS	XI-adm
B100	NA	Hongkezhenuo	Hong Ke Zhe Nuo			红壳折糯		MC	22-01843	China	China		EAS	GJ-tmp
B101	NA	Yangkenuo	Yang Ke Nuo			阳壳糯		MC	22-04053	China	China		EAS	GJ-tmp
B102	NA	Maguzi	Ma Gu Zi			麻谷子		MC	I1A06732	China	China		EAS	GJ-tmp
B103	NA	Laohongdao	Lao Hong Dao			老红稻		MC	24-00215	China	China		EAS	GJ-tmp
B104	NA	Jiabala	Jabra			加巴拉		MC	26-00008	India	Bangladesh	T	SAE	XI-1A
B105	NA	Baoxuan 21	Bao Xuan 21			包选21号		MC	ZD-01195	China	China		EAS	XI-adm
B106	NA	Wenxiangnuo	Wenxiang Nuo			文香糯		MC	21-00272	China	China		EAS	XI-adm
B107	NA	Dawannuo	Da Wan Nuo			大弯糯		MC	21-01082	China	China		EAS	XI-adm
B108	NA	Xianggu	Xiang Gu			香谷		MC	I1A21188	China	China		EAS	XI-adm
B109	NA	Lengshuigu 2	Leng Shuigu 2			冷水谷2		MC	21-01970	China	China		EAS	GJ-adm
B110	NA	Huangpinuo	Huang Pi Nuo			黄皮糯		MC	21-02619	China	China		EAS	GJ-tmp
B111	NA	Zimangfeie	Zi Mang Fei E			紫芒飞蛾		MC	22-02423	China	China		EAS	GJ-tmp
B112	NA	Liusha 1	Liu Sha 1			柳沙1号		MC	I1A16254	China	China		EAS	XI-1A
B113	NA	Chenwan 3	Chen Wan 3			郴晚3号		MC	ZD-00358	China	China		EAS	XI-adm
B114	NA	Chengduai 3	Chengdu Ai 3			成都矮3号		MC	ZD-00743	China	China		EAS	XI-1A
B115	NA	Aimakang	Ai Makang			矮麻抗		MC	ZD-00747	China	China		EAS	XI-1A
B116	NA	Shufeng 101	Shu Feng 101			蜀丰101		MC	ZD-00760	China	China		EAS	XI-adm
B117	NA	Lixingeng	Lixin Geng			立新粳		MC	I1A26043	China	China		EAS	GJ-tmp
B118	NA	Ergangai	Er Gang Ai			二钢矮		MC	I1A26204	China	China		EAS	XI-adm
B119	NA	Guangluai 15-1	Guang Lu Ai 15-1			广陆矮15-1		MC	I1A41169	China	China		EAS	XI-1A
B120	NA	Hongwan 1	Hong Wan 1			红晚1号		MC	ZD-01328	China	China		EAS	XI-adm
B121	NA	Luke 3	Lu Ke 3			泸科3号		MC	ZD-02017	China	China		EAS	XI-1A
B122	NA	Liaogeng 287	Liao Geng 287			辽粳287		MC	I1A39194	China	China		EAS	GJ-tmp
B123	NA	Zaoshuxiangheimi	Zaoshu Xiang Hei Mi			早熟香黑米		MC	I1A53782	China	China		EAS	XI-adm
B124	NA	Geng 87-304				粳87-304		MC	ZD-02685	China	China		EAS	GJ-tmp
B125	NA	Xiangwanxian 3	Xiang Wan Xian 3			湘晚籼3号		MC	ZD-02694	China	China		EAS	XI-adm
B126	NA	Zaoxian 240	Zao Xian 240			早籼240		MC	ZD-03104	China	China		EAS	XI-1A
B127	NA	Dangyu 5	Dang Yu 5			当育5号		MC	I1A56800	China	China		EAS	XI-1A
B128	NA	Sibeitizhao 6	Si Bei Ti Zhao 6			四倍体朝6		MC	ZD-03867	China	China		EAS	XI-adm
B129	NA	Hongainuo	Hong Ai Nuo			红矮糯		MC	16-05252	China	China		EAS	XI-adm
B130	NA	Wanlixian	Wanli Xian			万利籼		MC	I1A02104	China	China		EAS	XI-1A
B131	NA	Aizizhan	Ai Zi Zhan			矮仔占		MC	I1A27272	China	China		EAS	XI-adm
B132	NA	Xiaobaimi	Xiao Baimi			小白米		MC	22-04637	China	China		EAS	XI-adm
B133	NA	Yanshuichi	Yanshui Chi			盐水赤		MC	I1A19911	China	China		EAS	XI-adm
B134	NA	Xishi 15				西什15		MC	15-04286	China	China		EAS	GJ-sbtrp
B135	NA	Honggenghangu3	Hong Geng Han Gu 3			红粳旱谷		MC	16-02459	China	China		EAS	XI-adm
B136	NA	Yuyannuo	Yu Yan Nuo			鱼眼糯		MC	21-02235	China	China		EAS	GJ-adm
B137	NA	80B						MC	A0434	Philippines	Philippines		SER-IRRI	XI-adm
B138	NA	Gu 154				古154		MC	I1A47904	China	China		EAS	XI-adm
B139	NA	IR 661-1						MC	R0032	China	Philippines	I	SER-IRRI	XI-adm
B140	NA	Pei C122				培C122		MC	R0215	China	China		EAS	XI-1A
B141	NA	Geng 7623				粳7623		MC	R0333	China	China		EAS	admix
B142	NA	Ninghui 21	Ning Hui 21			宁恢21		MC	R0337	China	China		EAS	admix
B143	NA	76--1	76-1					MC	R0430	China	China		EAS	GJ-tmp
B144	NA	Huhui 628	Hu Hui 628			湖恢628		MC	R0447	China	China		EAS	GJ-adm
B145	NA	Teqingxuanhui	Te Qing Xuan Hui			特青选恢		MC	R0468	China	China		EAS	XI-adm
B146	NA	JWR 221						MC	R0604	China	China		EAS	XI-1B
B147	NA	Baikehanhe	Bai Ke Han He			白壳旱禾		MC	22-03232	China	China		EAS	XI-1A
B148	NA	Lengshuinuo	Lengshui Nuo			冷水糯		MC	21-01989	China	China		EAS	GJ-adm
B149	NA	Haoxiang	Hao Xiang			毫香		MC	21-02851	China	China		EAS	XI-1A
B150	NA	L 301B						MC	A0096	China	China		EAS	XI-1A
B151	NA	Jinnante 43B	Jin Nan Te 43B			金南特43B		MC	A0120	China	China		EAS	XI-1A
B152	NA	Zaoshunonghu 6	Zaoshu Nong Hu 6			早熟农虎6		MC	A0132	China	China		EAS	GJ-tmp
B153	NA	Qingsiai 16B	Qing Si Ai 16B			青四矮16B		MC	A0172	China	China		EAS	XI-adm
B154	NA	Liming B				黎明B		MC	A0386	China	China		EAS	GJ-tmp
B155	NA	Baoxie-7B	Bao Xie-7B			包协-7B		MC	A0464	China	China		EAS	XI-adm
B156	NA	G Zhenshan 97B	Zhenshan 97 B			G珍汕97B		MC	A0596	China	China		EAS	XI-1A
B157	NA	88B						MC	A0598	China	China		EAS	XI-1A
B158	NA	Taizhong 65/taizhongHR539	Taichung 65 / Taichung HR539			台中65号/台中HR539		MC	30-00206	China	Taiwan	I	EAR	admix
B159	NA	Taizhongzailai 1/taizhong65	Taichung Native 1 / Taichung 65			台中在来1号/台中65		MC	30-00210	China	Taiwan	I	EAR	XI-adm
B160	NA	Shuiyuan 300Li	Shuiyuan 300 Li			水原300粒		MC	02-00294	China	China		EAS	GJ-tmp
B161	NA	Yelicanghua	Ye Li Cang Hua			叶里藏花		MC	02-00295	China	China		EAS	GJ-tmp
B162	NA	Baigedao	Bai Ge Dao			百歌稻		MC	09-00724	China	China		EAS	GJ-tmp
B163	NA	Liushizao	Liushi Zao			六十早		MC	11-00322	China	China		EAS	XI-1A
B164	NA	Qingke	Qing Ke			清可		MC	21-01257	China	China		EAS	cA (Aus)
B165	NA	Haohuangla	Hao Huang La			毫荒腊		MC	21-02852	China	China		EAS	XI-adm
B166	IRGC 135953	Jianghuadao	Jianghua ssal	4610046		江花稻		MC	WD-10107	North_Korea	Democratic People's Republic of Korea		EAR	GJ-tmp
B167	IRGC 136029	Qingjinzaosheng	Jogi Cheongjin	4610047		清津早生		MC	WD-10171	North_Korea	Democratic People's Republic of Korea		EAR	GJ-tmp
B168	IRGC 136096	Zhuyuan	Takehara	4610048		竹原		MC	WD-10761	Japan	Japan		EAR	GJ-tmp
B169	NA	Ailuyu	Wairikuu			矮陆羽		MC	WD-11297	Japan	Japan		EAR	GJ-tmp
B170	IRGC 135905	Hongse 90	Krasnyy 90 (Red 90)	4610049		红色 90		MC	WD-12332	Russia	Russia		WAS	GJ-tmp
B171	IRGC 135974	Linguo	Frutta Pro	4610050		临果		MC	WD-12575	Italy	Italy		EUR	GJ-tmp
B173	IRGC 136056	Tjantajan		4610051				MC	WD-14340	Indonesia	Indonesia	T	SER	admix
B176	IRGC 135850	BRC 25-146-2-1		4610052				MC	I1A46270	Bangladesh_	Bangladesh	I	SAE	XI-adm
B179	IRGC 135966	Keluoduo B	Crodo B	4610053		克罗多B		MC	I1A41768	France	France		EUR	GJ-tmp
B180	IRGC 136016	P1790-5-1M-4-5M-1B-3M-B		4610054				MC	I1A48871	Columbia	Columbia	I	SAM	XI-adm
B181	IRGC 135816	71011		4610055				MC	I1A46313	Australia_	Australia	I	OCE	XI-1A
B182	NA	Chimao	Akage			赤毛		MC	I1A28954	Japan	Japan		EAR	GJ-tmp
B183	IRGC 136030	Qingnuo Kyohatamochi	Toyohatamochi	4610056		清 糯 キョハタモチ		MC	I1A55049	Japan	Japan		EAR	GJ-tmp
B184	IRGC 135862	CHANH 148		4610057				MC	I1A54587	Vietnam	Viet Nam	T	SEA	XI-adm
B185	IRGC 136048	SLK 2-18-2		4610058				MC	I1A57256	Laos	Lao People's Democratic Republic		SEA	XI-adm
B187	IRGC 136035	RP 1570-44-1		4610059				MC	I1A54194	India	India	I	SAC	XI-adm
B188	IRGC 135944	IRAT 36		4610060				MC	I1A53944	Ivory_Coast	Cote d'Ivoire	I	WAF	GJ-trp
B189	IRGC 135945	IRAT 669		4610061				MC	I1A57199	Ivory_Coast	Cote d'Ivoire	I	WAF	GJ-trp
B190	NA	ITA 221		4610062				MC	I1A54011	Nigeria	Nigeria		WAF	GJ-trp
B191	IRGC 135818	80 A 60 YR 71009-1-5		4610063				MC	I1A55177	Australia_	Australia	I	OCE	GJ-trp
B192	IRGC 136033	R 42		4610064				MC	I1A54724	Philippines	Philippines		SER-IRRI	admix
B193	IRGC 135869	C.MEDIO 7		4610065				MC	I1A54382	Cuba	Cuba		CAM	XI-adm
B194	IRGC 135886	ECIA 179-S13		4610066				MC	I1A54430	Cuba	Cuba		CAM	XI-1B
B195	IRGC 136021	PMS 10B		4610067				MC	WD-18937	India	India		SAC	XI-adm
B196	NA	Taidongludao	Taitung Lu Dao			台东陆稻		MC	I1A44299	China	Taiwan		EAR	GJ-trp
B197	NA	Taizhongxianxuan 2	Taichung 2 selection			台中籼选2		MC		China	Taiwan		EAR	XI-1A
B198	NA	Jiefangxian	Jiefang Xian			解放籼		MC	12-00644	China	China		EAS	XI-1A
B199	NA	Hongmisandan	Hong Mi San Dan			红米三担		MC	12-02850	China	China		EAS	GJ-tmp
B200	IRGC 135959	Jinyou 1	Jin You 1	4610068		金优1号		MC	ZD-02605	China	China		EAS	XI-1B
B201	NA	Chengnongshuijing	Cheng Nong Shuijing			成农水晶		MC	ZD-03386	China	China		EAS	XI-1B
B202	NA	Baoxie 123B	Bao Xie 123B			包协123B		MC	A0430	China	China		EAS	XI-adm
B203	NA	Biwusheng	Bi Wu Sheng			秕五升		MC	21-04506	China	China		EAS	XI-adm
B204	NA	Longhuamaohu	Long Hua Mao Hu			隆化毛葫		MC	02-00133	China	China		EAS	GJ-tmp
B205	NA	Cunsanli	Cun San Li			寸三粒		MC	I1A08731	China	China		EAS	GJ-adm
B207	NA	Aihechi	Ai He Chi			矮禾迟		MC	12-02280	China	China		EAS	XI-adm
B208	NA	Lucaihao	Lu Cai Hao			陆财号		MC	I1A46087	China	China		EAS	XI-1A
B210	NA	Nanxiongzaoyouzhan	Nan Xiong Zao You Zhan			南雄早油占		MC	15-03057	China	China		EAS	XI-1A
B212	NA	Chikenuo	Chi Ke Nuo			赤壳糯		MC	I1A04672	China	China		EAS	GJ-tmp
B213	NA	Liuyenian	Liu Ye Nian			柳叶粘		MC	17-00524	China	China		EAS	XI-1A
B214	NA	Xuanenchangtanqingzhan	Xuan En Chang Tan Qing Nian			宣恩长坛青粘		MC	17-00966	China	China		EAS	XI-1B
B215	IRGC 135904	Hongqi 5		4610069		红旗5号		MC	I1A41295	China	China		EAS	GJ-tmp
B216	NA	Hanmadao4	Han Ma Dao			旱麻稻		MC	19-00205	China	China		EAS	XI-1A
B217	NA	Honggu	Hong Gu			红谷		MC	I1A24643	China	China		EAS	XI-1B
B218	NA	Wuzidui	Wuzi Dui			五子堆		MC	21-01577	China	China		EAS	GJ-tmp
B219	NA	Haolai	Hao Lai			毫莱		MC	21-02824	China	Lao People's Democratic Republic	T	SEA	XI-adm
B221	NA	Fanhaopi	Fan Hao Pi			饭毫皮		MC	21-03879	China	China		EAS	XI-1A
B222	NA	Beizinuo	Beizi Nuo			背子糯		MC	I1A53128	China	China		EAS	XI-1A
B223	NA	Cungunuo	Cun Gu Nuo			寸谷糯		MC	I1A47112	China	China		EAS	GJ-tmp
B224	NA	Younian				油粘		MC	I1A11073	China	China		EAS	XI-1A
B225	NA	Guantuibaihe 1	Guan Tui Bai He 1			贯推白禾1		MC	22-03815	China	China		EAS	GJ-tmp
B226	NA	Heimangdao	Hei Mang Dao			黑芒稻		MC	28-00005	China	China		EAS	GJ-tmp
B227	NA	Menjiagao 1	Men Jia Gao 1			闷加高1		MC	31-00032	China	China		EAS	XI-adm
B228	NA	Haobayong 1	Hao Ba Yong 1			毫巴永1		MC	21-01853	China	China		EAS	GJ-adm
B229	NA	Menjiading 2	Men Jia Ding 2			闷加丁2		MC	31-00042	China	China		EAS	XI-adm
B230	NA	Banjiemang2	Ban Jie Mang 2			半节芒		MC	21-03879	China	China		EAS	GJ-adm
B231	NA	Dongtingwanxian	Dongting Wan Xian			洞庭晚籼		MC	17-00502		China		EAS	XI-adm
B232	NA	Xiangaizao 10hao	Xiang Ai Zao 10			湘矮早10号		MC	ZD-01402	China	China		EAS	XI-1B
B233	NA	Xiangwanxian 1	Xiang Wan Xian 1			湘晚籼1号		MC	ZD-01423	China	China		EAS	XI-adm
B234	NA	Aituogu 151	Ai Tuo Gu 151			矮沱谷151		MC	ZD-02032	China	China	I	EAS	XI-1A
B235	NA	Zhonghua 8	Zhong Hua 8			中花8号		MC	ZD-02261	China	China		EAS	GJ-tmp
B236	IRGC 135957	Jindao 1	Jin Dao 1	4610070		晋稻1号		MC	I1A25695	China	China		EAS	GJ-tmp
B238	NA	Momi	Mo Mi			墨米		MC	I1A22821	China	China		EAS	XI-adm
B239	IRGC 136091	Zhendao 232	Zhenxian 232	4610071		镇籼232		MC	I1A55331	China	China		EAS	XI-1A
B240	NA	Zhengdao 5	Zheng Dao 5			郑稻5号		MC	ZD-03525	China	China		EAS	GJ-tmp
B241	NA	Lamujia	La Mu Jia			拉木加		MC	21-02089	China	China		EAS	GJ-sbtrp
B242	NA	Gui 630				圭630		MC	R0014	China	China		EAS	XI-adm
B243	IRGC 135910	Huhui 91269	Xianghui 91269	4610072		湘恢91269		MC	R0515	China	China		EAS	cA (Aus)
B244	NA	Xiangdao	Xiang Dao			香稻		MC	I1A14140	China	China		EAS	XI-1A
B245	NA	Shanjiugu	Shan Jiugu			山酒谷		MC	I1A44229	China	China		EAS	GJ-sbtrp
B246	NA	Laozaogu	Lao Zaogu			老造谷		MC	21-01744	China	China		EAS	XI-adm
B247	NA	Jinnante B	Jin Nan Te B			金南特B		MC	A0016	China	China		EAS	XI-adm
B248	NA	Zhuzhen B	Zhu Zhen B			竹珍B		MC	A0060	China	China	I	EAS	XI-1A
B249	NA	Chaoyangyihao B	Chaoyang Yi Hao B			朝阳一号B		MC	A0086	China	China		EAS	XI-1A
B250	NA	Annongwangeng B	An Nong Wan Geng B			安农晚粳B		MC	A0112	China	China		EAS	GJ-tmp
B252	NA	Xiangai B	Xian Gai B			献改B		MC	A0244	China	China		EAS	XI-adm
B253	NA	Jiangnongzao 1 B	Jiang Nong Zao 1B			江农早1号B		MC	A0246	China	China		EAS	XI-adm
B254	NA	Jinghu3 B	Jing Hu B			京虎B		MC	A0298	China	China		EAS	XI-adm
B255	NA	Dianrui 409B	Dian Rui 409B			滇瑞409B		MC	A0408	China	China		EAS	XI-adm
B258	NA	Xingguo				兴国		MC	06-00035	China	China		EAS	GJ-tmp
B259	NA	Leihuozhan	Leihuo Zhan			雷火占		MC	11-00403	China	China		EAS	XI-1A
B260	NA	Mamagu	Ma Ma Gu			麻麻谷		MC		China	China		EAS	XI-1A
B261	NA	Meihuanuo	Meihua Nuo			梅花糯		MC	20-02073	China	China		EAS	XI-1A
B263	NA	Weiguo	Wei Guo			卫国		MC	ZD-00907	China	China		EAS	GJ-tmp
B264	NA	Sanbaili	Sanbai Li			三百粒		MC	I1A04386	China	China		EAS	XI-1A
B265	NA	Wukezhan	Wu Ke Zhan			乌壳占		MC	13-01006	China	China		EAS	XI-adm
B266	NA	Haomake (K)	Hao Make (K)			毫马克(K)		MC	21-00083	China	China		EAS	GJ-sbtrp
B267	NA							MC		China	China		EAS	XI-adm
B268	NA	Nangaogu	Nan Gaogu			南高谷		MC	21-03121	China	China		EAS	XI-adm
B269	IRGC 136083	Yuefu	Koshifu	4610073		越富		MC	I1A04985	China	Japan		EAR	GJ-tmp
CX10	IRGC 135890	Gang 46B		4610074		冈46B		IRMBN		China	China	P	EAS	XI-1A
CX100	IRGC 136020	Palung 2		4610075				IRMBN		Nepal	Nepal	P	SAC	XI-1B
CX101	IRGC 135902	Hei Mi Chan		4610076				IRMBN		Taiwan	China	P	EAS	XI-1A
CX102	IRGC 136053	Tek Si Chut	Teksichut	4610077				IRMBN		Taiwan	Taiwan	P	EAR	XI-1A
CX103	IRGC 136036	Rubio		4610078				IRMBN		Peru	Peru	P	SAM	admix
CX104	IRGC 136037	Sadri rice 1		4610079				IRMBN		Iran	Iran	T	WAS	cB (Bas)
CX106	IRGC 136040	SAL BUI BAO		4610080				IRMBN		Vietnam	Viet Nam	P	SEA	GJ-trp
CX107	IRGC 136060	Tun Sart		4610081				IRMBN		Vietnam	Viet Nam	I	SEA	XI-3
CX108	NA	Ziri		4610082				IRMBN		India	India	P	SAC	admix
CX109	IRGC 135876	Dacca 6		4610083				IRMBN		Philippines	India	P	SAC	GJ-adm
CX11	NA	Gumei 2	Gu Mei 2			谷梅2号		IRMBN	I1A52026	China	China	P	EAS	GJ-adm
CX110	IRGC 136062	UP 15	UP15	4610084				IRMBN		Japan	Japan	P	EAR	cB (Bas)
CX111	IRGC 135894	Giza 14		4610085				IRMBN		Egypt	Egypt	P	NAF	GJ-trp
CX112	IRGC 135893	Ginga		4610086				IRMBN		Japan	Japan	P	EAR	admix
CX113	IRGC 135846	Biniapan		4610087				IRMBN		na	_no_info	P	na	GJ-trp
CX114	NA	Guang Lu Ai 4	Guang Lu Ai			广陆矮4号		IRMBN	I1A49051	China	China	P	EAS	XI-1A
CX115	NA	Yun hui 72						IRMBN		China	China	P	EAS	XI-adm
CX116	IRGC 136070	Wudadaozhong	Daseos ssal	4610088		五大稻种		IRMBN	I1A50659	North_Korea	Democratic People's Republic of Korea	P	EAR	GJ-tmp
CX117	IRGC 135930	IR 65600-27-1-2-2		4610089				IRMBN		Philippines	Philippines	I	SER-IRRI	XI-adm
CX118	NA	Yetuozai	Ye Tuo Zai			爷驼崽		IRMBN	17-00405	China	China	P	EAS	XI-adm
CX119	NA	P59279						IRMBN		na	_no_info	P	na	XI-adm
CX12	IRGC 135909	Huagengxian 74	Hua Geng Xian 74	4610090		华粳籼74		IRMBN		China	China	P	EAS	XI-adm
CX120	IRGC 136057	TKM 6	TKM6	4610091				IRMBN	I1A47902	India	India	P	SAC	XI-adm
CX121	NA	Guang122	Guang 122					IRMBN		China	China	P	EAS	XI-1B
CX122	NA	Tai-Zhong-Xian 10	Taichung 10					IRMBN	30-01259	Taiwan	Taiwan	P	EAR	XI-adm
CX123	NA	Yu Qiu Gu				鱼鳅谷		IRMBN	I1A01748	China	China	P	EAS	XI-1A
CX124	IRGC 135936	IR 71466-75-3-B-1		4610092				IRMBN		Philippines	Philippines	I	SER-IRRI	XI-adm
CX125	NA	CAOZHAO-2	CAO ZHAO 2					IRMBN		China	China	P	EAS	XI-1B
CX126	IRGC 135946	IRBB 60		4610093				IRMBN		Philippines	Philippines	I	SER-IRRI	XI-1B
CX128	IRGC 135889	Gajale		4610094				IRMBN		Nepal	Nepal	P	SAC	XI-adm
CX129	IRGC 135986	MOLOK		4610095				IRMBN		Indonesia	Indonesia	T	SER	GJ-trp
CX13	NA	R644						IRMBN		China	China	P	EAS	XI-adm
CX130	IRGC 135864	CHIPDA		4610096				IRMBN	I1A57104	India	India	P	SAC	XI-2
CX131	IRGC 136087	ZALE		4610097				IRMBN		Myanmar	Myanmar	I	SEA	XI-1A
CX132	IRGC 135830	AP 423	AP423	4610098				IRMBN		India	India	P	SAC	GJ-trp
CX133	NA	Zhengshan97	Zhen shan 97			珍汕97		IRMBN	ZD-00531	China	China	I	EAS	XI-1A
CX134	IRGC 135948	IRBB 7		4610099				IRMBN		Philippines	Philippines	I	SER-IRRI	XI-1B
CX138	NA	Qd_441		4610100				IRMBN		China	China	P	EAS	GJ-adm
CX139	IRGC 135826	Amareles		4610101				IRMBN		Portugal	Portugal	P	EUR	GJ-adm
CX14	NA	Chennong 265	Chen Nong 265			沈农 265		IRMBN	ZD-05727	China	China	P	EAS	GJ-tmp
CX140	IRGC 136196	Nipponbare		4610102				IRMBN	I1A13071	Japan	Japan	I	EAR	GJ-tmp
CX141	IRGC 136019	Padi Siam Kuning		4610103				IRMBN		Malaysia	Indonesia	T	SER	XI-3
CX142	IRGC 135823	Ai Yeh Lu		4610104				IRMBN		China	China	P	EAS	GJ-adm
CX143	IRGC 135968	Khasar		4610105				IRMBN		Iran	Iran	T	WAS	cB (Bas)
CX144	IRGC 135906	Hta 7204	Hta7204	4610106				IRMBN		na	Thailand	P	SEA	XI-adm
CX145	NA	Minghui 63	Ming Hui 63			明恢63		IRMBN	R-000281	China	China	I	EAS	XI-adm
CX146	IRGC 135871	CO 43		4610107				IRMBN		India	India	P	SAC	XI-adm
CX147	NA	Seberang		4610108				IRMBN		na	Malaysia	P	SER	XI-adm
CX148	IRGC 136050	Sri Raja		4610109				IRMBN		Malaysia	Malaysia	T	SER	XI-3
CX149	NA	Karnal Local		4610110				IRMBN		India	India	P	SAC	cB (Bas)
CX15	IRGC 136077	Y 134		4610111				IRMBN		China	China	P	EAS	XI-1B
CX150	IRGC 135865	Chorofa		4610112				IRMBN		Philippines	Philippines	T	SER-IRRI	XI-1B
CX151	IRGC 135833	AZUCENA		4610113				IRMBN	I1A41685	Philippines	Philippines	T	SER-IRRI	GJ-trp
CX152	IRGC 135866	Cisadane		4610114				IRMBN		na	Indonesia	I	SER	XI-1B
CX153	IRGC 135951	Jalmagna		4610115				IRMBN		India	India	P	SAC	XI-2
CX154	IRGC 135967	Khao Dawk Mali 105		4610116				IRMBN		Thailand	Thailand	T	SEA	XI-3
CX155	IRGC 135979	Madhukar		4610117				IRMBN		India	India	T	SAC	XI-2
CX156	IRGC 135995	MR 84	MR84	4610118				IRMBN		Malaysia	Malaysia	P	SER	XI-adm
CX157	IRGC 136025	PTB 33	PTB33	4610119				IRMBN		India	India	I	SAC	XI-adm
CX158	IRGC 136046	Shwe War Tun		4610120				IRMBN		Vietnam	Myanmar	T	SEA	XI-3
CX16	NA	Yuan jing 7	Yuan Jing 7					IRMBN		China	China	P	EAS	GJ-tmp
CX160	IRGC 136066	W 1263		4610121				IRMBN		India	India	P	SAC	XI-2
CX161	IRGC 135920	IR 42		4610122				IRMBN	I1A46201	Philippines	Philippines	I	SER-IRRI	XI-1B
CX162	NA	TN1						IRMBN		Taiwan	Taiwan	I	EAR	XI-1A
CX165	IRGC 136071	Wuyugeng 3	Wu Yu Geng 3	4610123		武育粳3号		IRMBN	ZD-05530	China	China	P	EAS	GJ-tmp
CX17	NA	Yuexiangzhan	Yue Xiang Zhan			粤香占		IRMBN	ZD-04230	China	China	P	EAS	XI-adm
CX18	IRGC 136089	Zaoxian 14	Zao Xian 14	4610124		早籼 14		IRMBN	ZD-01524	China	China	P	EAS	XI-1A
CX182	IRGC 136047	SLG 1	SLG1	4610125				IRMBN		Japan	Japan	P	EAR	XI-adm
CX19	NA	Zhong 413				中413		IRMBN		China	China	P	EAS	XI-adm
CX2	IRGC 135847	BR 11	BR11	4610126				IRMBN		Bangladesh	Bangladesh	P	SAE	XI-adm
CX20	NA	Zihui 100	Zi Hui 100			紫恢 100		IRMBN		China	China	P	EAS	XI-adm
CX205	IRGC 135935	IR 69428-6-1-1-3-3		4610127				IRMBN		Philippines	Philippines	I	SER-IRRI	GJ-adm
CX206	IRGC 135918	IR 2061-522-6-9		4610128				IRMBN		Philippines	Philippines	I	SER-IRRI	XI-1B
CX207	NA	Gaozi	Gao Zi			高紫		IRMBN		China	China	P	EAS	XI-adm
CX21	IRGC 135842	BG 90-2		4610129				IRMBN	WD-12252	Sri_Lanka_	Sri Lanka	P	IOC	XI-1B
CX210	IRGC 136028	Qb_604		4610130				IRMBN		China	China	P	EAS	admix
CX211	NA	M 3122		4610131				IRMBN		China	China	P	EAS	GJ-tmp
CX212	IRGC 136009	Nongken 58		4610132		农垦58		IRMBN	WD-10707	Japan	Japan	P	EAR	GJ-tmp
CX213	NA	Chennong 89366	Chen Nong 89366			沈农89366		IRMBN		China	China	P	EAS	GJ-tmp
CX214	IRGC 135849	Brazil Nuodao	Arroz Glutinoso	4610133		巴西糯稻		IRMBN		Brazil	Brazil	P	SAM	GJ-trp
CX218	IRGC 136061	Type 3		4610134				IRMBN		India	India	P	SAC	XI-1B
CX219	IRGC 135888	FL 478		4610135				IRMBN		Philippines	Philippines	I	SER-IRRI	XI-adm
CX22	IRGC 136022	PR 106	PR106	4610136				IRMBN		India	India	I	SAC	XI-1B
CX220	IRGC 135941	IRAT 109		4610137				IRMBN	I1A41789	Brazil	Cote d'Ivoire	I	WAF	GJ-trp
CX221	IRGC 136095	Zhongyouzao 81	Zhong You Zao 81	4610138		中优早81		IRMBN		China	China	P	EAS	XI-adm
CX225	IRGC 135938	IR 77298-14-1-2		4610139				IRMBN		Philippines	Philippines	I	SER-IRRI	XI-1B
CX226	IRGC 135916	IR 06G113		4610140				IRMBN		Philippines	Philippines	I	SER-IRRI	XI-1B
CX227	IRGC 135964	KASALATH	KASALOTH AS 2	4610141				IRMBN		Japan	India	T	SAC	cA (Aus)
CX228	IRGC 135836	Bala		4610142				IRMBN	I1A41689	India	India	I	SAC	XI-adm
CX23	NA	Rasi		4610143				IRMBN		Indonesia	Indonesia	T	SER	XI-3
CX230	IRGC 135929	IR 64-IL		4610144				IRMBN		China	Philippines	I	SER-IRRI	XI-1B
CX231	IRGC 135923	IR 52561-UBN-1-1-2		4610145				IRMBN		Philippines	Philippines	I	SER-IRRI	XI-adm
CX232	IRGC 135924	IR 55419-04		4610146				IRMBN		Philippines	Philippines	I	SER-IRRI	XI-adm
CX233	IRGC 135926	IR 58821-23-1-3-1		4610147				IRMBN		Philippines	Philippines	I	SER-IRRI	XI-adm
CX234	IRGC 135928	IR 62266-42-6-2		4610148				IRMBN		Philippines	Philippines	I	SER-IRRI	XI-adm
CX235	IRGC 136013	NSIC RC 9		4610149				IRMBN		Philippines	Philippines	I	SER-IRRI	XI-adm
CX236	IRGC 136064	Vandana		4610150				IRMBN		na	India	I	SAC	XI-adm
CX237	IRGC 135834	B 6136-3-TB-0-1-5		4610151				IRMBN		Philippines	Indonesia	I	SER	XI-1B
CX238	IRGC 135854	BW 311-9		4610152				IRMBN		Philippines	Sri Lanka	P	IOC	XI-1B
CX24	IRGC 136058	TKM 9	TKM9	4610153				IRMBN	I1A42476	India	India	P	SAC	XI-adm
CX240	IRGC 135859	Carijo		4610154				IRMBN		Brazil	Brazil	P	SAM	XI-adm
CX241	IRGC 135913	IAC 47		4610155				IRMBN		Philippines	Brazil	I	SAM	GJ-trp
CX242	IRGC 135921	IR 47686-4-4-B-1		4610156				IRMBN		Philippines	Philippines	I	SER-IRRI	admix
CX243	IRGC 135922	IR 47686-6-2-1-1		4610157				IRMBN		Philippines	Philippines	I	SER-IRRI	GJ-trp
CX247	IRGC 135942	IRAT 144		4610158				IRMBN	WD-16312	Indonesia	Ghana	I	WAF	XI-adm
CX248	IRGC 135970	Kinandang Patong		4610159				IRMBN		Philippines	Philippines	T	SER-IRRI	GJ-trp
CX249	IRGC 135814	2004		4610160				IRMBN		China	China	P	EAS	XI-1B
CX25	IRGC 135867	Cisanggarung	Cisang garung	4610161				IRMBN		Indonesia	Indonesia	P	SER	XI-1B
CX250	IRGC 135820	829		4610162				IRMBN		China	China	P	EAS	XI-1B
CX251	NA	Xudao 4	Xu Dao 4			徐稻4号		IRMBN	ZD-05646	China	China	P	EAS	GJ-tmp
CX26	NA	Amol3(Sana)	Amol3 (Sana)					IRMBN		Iran	Iran	P	WAS	XI-1B
CX262	IRGC 135912	IAC 3		4610163				IRMBN		China	Brazil	I	SAM	GJ-trp
CX263	IRGC 136018	PADISENEMOK	PADI SENEMOK	4610164				IRMBN		na	Malaysia	T	SER	XI-adm
CX265	IRGC 135988	MONOLAYA		4610165				IRMBN		United_States	Colombia	P	SAM	XI-adm
CX266	IRGC 135880	DINORADO		4610166				IRMBN		Philippines	Philippines	T	SER-IRRI	GJ-trp
CX267	IRGC 135914	IET 1444		4610167				IRMBN		India	India	P	SAC	XI-adm
CX268	IRGC 135831	ARROZVERMELHO	ARROZ VERMELHO	4610168				IRMBN		Philippines	Brazil	T	SAM	XI-adm
CX269	IRGC 135911	IAC 165		4610169				IRMBN		Brazil	Brazil	I	SAM	GJ-trp
CX27	IRGC 135969	Khazar		4610170				IRMBN		Iran	Iran	P	WAS	XI-adm
CX270	NA	TAICHUNGNATIVE1	TAICHUNG NATIVE 1			台中本地1号		IRMBN	30-00233	Taiwan	Taiwan	I	EAR	XI-1A
CX273	NA	NONA BOKRA		4610171				IRMBN	I1A48710	India	India	P	SAC	XI-adm
CX274	IRGC 135919	IR 26		4610172				IRMBN	I1A28237	Philippines	Philippines	I	SER-IRRI	XI-adm
CX275	NA	IR 34		4610173				IRMBN		Philippines	Philippines	I	SER-IRRI	XI-adm
CX276	IRGC 135939	IR 8192-200-3-3-1-1		4610174				IRMBN		Philippines	Philippines	I	SER-IRRI	XI-1B
CX277	IRGC 135810	02428-IL		4610175				IRMBN		China	China	I	EAS	GJ-adm
CX278	IRGC 135932	IR 68		4610176				IRMBN		Philippines	Philippines	I	SER-IRRI	XI-adm
CX28	IRGC 135892	Gayabyeo		4610177				IRMBN		South_Korea	Korea, Republic of	P	EAR	XI-1B
CX280	IRGC 135981	Maravilha		4610178				IRMBN	WD-20269	Brazil	Brazil	I	SAM	admix
CX281	IRGC 135934	IR 68897 B		4610179				IRMBN		Philippines	Philippines	I	SER-IRRI	XI-1B
CX282	NA	Lijiangxintuanheigu	Lijiangxin Tuan Hei Gu			丽江新团黑谷		IRMBN		China	China	P	EAS	GJ-adm
CX284	NA	Han 502				旱502		IRMBN		China	China	P	EAS	GJ-adm
CX285	IRGC 136010	Nonglinnuo	Nonglin Nuo	4610180		农林糯		IRMBN		China	China	P	EAS	GJ-trp
CX286	IRGC 135855	C 349		4610181				IRMBN		China	China	P	EAS	admix
CX287	NA	C52						IRMBN		China	China	P	EAS	GJ-tmp
CX288	IRGC 135874	D 11		4610182				IRMBN		China	India	P	SAC	XI-adm
CX29	IRGC 135984	Milyang 23		4610183				IRMBN	I1A41473	North_Korea	Korea, Republic of	I	EAR	admix
CX290	NA	Duo 57				多57		IRMBN		China	China	P	EAS	XI-1B
CX291	IRGC 135875	D 15		4610184				IRMBN		China	China	P	EAS	XI-adm
CX296	IRGC 135937	IR 74		4610185				IRMBN		Philippines	Philippines	I	SER-IRRI	XI-adm
CX3	IRGC 135848	BR 24	BR24	4610186				IRMBN		Bangladesh	Bangladesh	I	SAC	XI-1A
CX30	IRGC 135991	MR 185	MR185	4610187				IRMBN		Malaysia	Malaysia	P	SER	XI-1B
CX303	IRGC 135976	LX 2007		4610188				IRMBN		China	China	P	EAS	XI-adm
CX304	IRGC 135975	Luyin 46	Lu Yin 46	4610189		陆引46		IRMBN	ZD-06300	China	China	P	EAS	XI-adm
CX305	IRGC 136090	ZH 5	Zheng Dao 5	4610190				IRMBN		China	China	P	EAS	XI-1B
CX306	IRGC 135987	Mongolia Rice	Menggu Dao	4610191		蒙古稻		IRMBN	I1A28753	China	China	P	EAS	GJ-tmp
CX307	NA	HP 121		4610192				IRMBN		China	China	P	EAS	GJ-adm
CX31	IRGC 135903	Hnankar		4610193				IRMBN		Myanmar	Myanmar	P	SEA	XI-1B
CX313	NA	R106						IRMBN		China	China	P	EAS	XI-adm
CX314	IRGC 135813	117		4610194				IRMBN		China	China	P	EAS	XI-1B
CX315	IRGC 136097	Zidao	Bolasaeg ssal	4610195		紫稻		IRMBN	I1A27875	North_Korea	Democratic People's Republic of Korea	P	EAR	GJ-tmp
CX316	IRGC 135993	MR 39		4610196				IRMBN		China	Malaysia	P	SER	admix
CX317	IRGC 135992	MR 19		4610197				IRMBN		China	Malaysia	P	SER	GJ-tmp
CX318	NA	Heiheaihui	Heihe Aihui			黑河瑷珲		IRMBN		China	China	P	EAS	XI-adm
CX319	NA	Mengguandamagu	Meng Guan Damagu			孟关大麻谷		IRMBN	22-01958	China	China	P	EAS	XI-adm
CX32	IRGC 135980	Manauthukha		4610198				IRMBN		Myanmar	Myanmar	P	SEA	GJ-adm
CX328	NA	Baoxuan 21	Bao Xuan 21			包选21号		IRMBN	ZD-01195	China	China	P	EAS	XI-1A
CX329	IRGC 135956	Jinchuanyihao	Jinchuan Yi	4610199		津川一号		IRMBN		China	China	P	EAS	GJ-tmp
CX33	IRGC 136045	Shwe Thwe Yin Hyv		4610200				IRMBN		Myanmar	Myanmar	P	SEA	XI-1B
CX330	IRGC 136084	Yueguang	Koshihikari	4610201		越光		IRMBN	I1A13044	Japan	Japan	P	EAR	GJ-tmp
CX34	IRGC 135840	BG 300		4610202				IRMBN		Sri_Lanka_	Sri Lanka	P	IOC	XI-adm
CX340	IRGC 135907	Hua 564		4610203		华564		IRMBN		China	China	P	EAS	XI-1B
CX341	IRGC 135908	Hua 565		4610204		华565		IRMBN		China	China	P	EAS	XI-adm
CX342	IRGC 136068	Wanxian 763	Wan Xian 763	4610205		皖籼763		IRMBN		China	China	P	EAS	XI-adm
CX343	IRGC 136069	Wanxian 77	Wan Xian 77	4610206		皖籼77		IRMBN		China	China	P	EAS	XI-adm
CX344	NA	Hexi 41				合系41号		IRMBN	ZD-04645	China	China	P	EAS	GJ-tmp
CX345	NA	Yungeng 23	Yun Geng 23			云粳23号		IRMBN		China	China	P	EAS	GJ-tmp
CX346	IRGC 136038	SAGC-4		4610207				IRMBN		China	China	P	EAS	XI-adm
CX347	IRGC 136039	SAGC-7		4610208				IRMBN		China	China	P	EAS	XI-adm
CX348	IRGC 136093	Zhonghua 1		4610209		中华1号		IRMBN		China	China	P	EAS	XI-1B
CX349	IRGC 135965	KCD 1		4610210				IRMBN		na	_no_info	P	na	XI-adm
CX35	IRGC 135843	BG 94-1	BG94-1	4610211				IRMBN	I1A42492	Sri_Lanka_	Sri Lanka	P	IOC	XI-adm
CX350	NA	Wuyugeng 20	Wu Yu Geng 20			武育粳20号		IRMBN		China	China	P	EAS	GJ-tmp
CX351	IRGC 135811	053 A-3		4610212				IRMBN		China	China	I	EAS	GJ-tmp
CX352	IRGC 135839	BD 007		4610213				IRMBN		China	China	P	EAS	GJ-trp
CX353	IRGC 135860	CAU 1		4610214				IRMBN		China	Viet Nam	P	SEA	GJ-adm
CX354	IRGC 135861	CAU 2		4610215				IRMBN		China	Viet Nam	P	SEA	GJ-adm
CX355	IRGC 136085	Yunlu 102	Yun Lu 102	4610216		云陆102		IRMBN		China	China	P	EAS	GJ-trp
CX356	NA	Yandao 8	Yan Dao 8			盐稻8号		IRMBN	ZD-05651	China	China	P	EAS	GJ-tmp
CX357	IRGC 136023	PSBRC 80	PSBRC80	4610217				IRMBN		Philippines	Philippines	I	SER-IRRI	XI-1B
CX358	IRGC 136024	PSBRC 82	PSBRC82	4610218				IRMBN		Philippines	Philippines	I	SER-IRRI	XI-1B
CX359	NA	Yunlu 103	Yun Lu 103			云陆103		IRMBN		China	China	P	EAS	GJ-trp
CX360	NA	Y075						IRMBN		na	_no_info	P	na	XI-1B
CX361	NA	G341						IRMBN		na	_no_info	P	na	XI-1B
CX362	NA	YZX1						IRMBN		na	_no_info	P	na	XI-1B
CX363	NA	YZX2						IRMBN		na	_no_info	P	na	XI-adm
CX364	NA	42686						IRMBN		na	_no_info	P	na	XI-1B
CX365	NA	Compact Plant Type Material	Jincou Zhu Xing Cailiao			紧凑株型材料		IRMBN		China	China	P	EAS	admix
CX366	NA	Ganwanxian 37 (926)	Gan Wan Xian 37 (926)			赣 晚 籼 37 号（926）		IRMBN	ZD-06618	China	China	P	EAS	XI-adm
CX367	NA	Haogelao	Hao Ge Lao			豪格劳		IRMBN		China	China	P	EAS	GJ-trp
CX368	IRGC 135996	N 22		4610219				IRMBN	I1A46366	India	India	I	SAC	cA (Aus)
CX369	IRGC 135947	IRBB 62		4610220				IRMBN		Philippines	Philippines	I	SER-IRRI	XI-1B
CX37	IRGC 136015	OM 997		4610221				IRMBN		Vietnam	Viet Nam	P	SEA	XI-1B
CX370	NA	Chenghui 727	Cheng Hui 727			成恢727		IRMBN		China	China	P	EAS	XI-1B
CX371	IRGC 136000	NERICA 1		4610222				IRMBN		Africa	Cote d'Ivoire	I	WAF	GJ-trp
CX372	IRGC 136001	NERICA 2		4610223				IRMBN		Africa	Cote d'Ivoire	I	WAF	GJ-trp
CX373	IRGC 136002	NERICA 8		4610224				IRMBN		Africa	Cote d'Ivoire	I	WAF	GJ-trp
CX374	IRGC 136003	NERICA 9		4610225				IRMBN		Africa	Cote d'Ivoire	I	WAF	GJ-trp
CX375	IRGC 136004	NERICA-L-1		4610226				IRMBN		Africa	Cote d'Ivoire	I	WAF	XI-1B
CX376	IRGC 136005	NERICA-L-20		4610227				IRMBN		Africa	Cote d'Ivoire	I	WAF	XI-1B
CX377	IRGC 136006	NERICA-L-27		4610228				IRMBN		Africa	Cote d'Ivoire	I	WAF	XI-1B
CX378	NA	Huhan 15	Hu Han 15			沪旱15		IRMBN		China	China	P	EAS	XI-1B
CX379	IRGC 136008	Nionoka		4610229				IRMBN		Mali	Mali	P	WAF	XI-1B
CX380	NA	Yandao 9	Yan Dao 9			盐稻9号		IRMBN		China	China	P	EAS	GJ-tmp
CX381	IRGC 135821	Adny 11		4610230				IRMBN		na	Mali	P	WAF	XI-1B
CX382	IRGC 135971	Kogomg 1-1		4610231				IRMBN		na	_no_info	P	na	XI-1B
CX383	NA	Hongza	Hong Za			红杂		IRMBN		China	China	P	EAS	GJ-tmp
CX384	NA	Fengza	Feng Za			丰杂		IRMBN		China	China	P	EAS	GJ-tmp
CX385	IRGC 136011	NPT-100		4610232				IRMBN		China	China	P	EAS	XI-1B
CX386	IRGC 136012	NPT-114		4610233				IRMBN		China	China	P	EAS	XI-adm
CX387	IRGC 135812	1088		4610234				IRMBN		na	_no_info	P	na	XI-1B
CX388	IRGC 135972	KR 200		4610235				IRMBN		Thailand	Thailand	P	SEA	XI-1B
CX389	IRGC 135960	Jinyuan 85		4610236		津原85		IRMBN		China	China	P	EAS	GJ-tmp
CX390	NA	Yuelianggu	Yueliang Gu			月亮谷		IRMBN	21-01232	China	China	P	EAS	XI-adm
CX391	IRGC 136079	YJ 30		4610237				IRMBN		China	China	P	EAS	GJ-tmp
CX392	IRGC 136043	SARD		4610238				IRMBN		na	_no_info	P	na	XI-adm
CX393	NA	Huangsizhan	Huang Si Zhan			黄丝占		IRMBN		China	China	P	EAS	XI-1B
CX394	IRGC 135985	Molizhanxuan	Moli Zhan Xuan	4610239		茉莉占选		IRMBN		China	China	P	EAS	XI-1B
CX395	IRGC 136082	YSBR 1		4610240				IRMBN		China	China	P	EAS	admix
CX396	IRGC 135898	Guandong 194 (Soft Rice)	Kanto 194	4610241		关东194（软米）		IRMBN		Japan	Japan	P	EAR	GJ-tmp
CX397	NA	Nangeng 46 (Soft Rice)	Nan Geng 46 (Ruan Mi)			南粳46（软米）		IRMBN	ZD-06229	China	China	P	EAS	GJ-tmp
CX399	IRGC 135982	Matatag 2		4610242				IRMBN		Philippines	Philippines	I	SER-IRRI	XI-1B
CX4	IRGC 136195	93072		4610243				IRMBN		China	China	P	EAS	XI-adm
CX400	NA	TOG 5674	no_varname IRGC 96790 (TOG 5674)	4610244				IRMBN		Africa	Nigeria		WAF	admix
CX401	NA	TOG 7291		4610245				IRMBN		Africa	Burkina Faso	P	WAF	XI-adm
CX402	NA	TOG 6542		4610246				IRMBN		Africa	West Africa	P	WAF	admix
CX403	NA	IR 64 A		4610247				IRMBN	I1A42114	Philippines	Philippines	I	SER-IRRI	XI-1B
CX408	NA	BG133	Xa7 (BG133)			Xa7		IRMBN			Philippines	P	SER-IRRI	XI-1B
CX409	NA	BG134	Xa8 (BG134)			Xa8		IRMBN			Philippines	P	SER-IRRI	XI-1B
CX410	NA	BG135	Xa10 (BG135)			Xa10		IRMBN			Philippines	P	SER-IRRI	XI-1B
CX411	NA	BG136	Xa11 (BG136)			Xa11		IRMBN			Philippines	P	SER-IRRI	XI-1B
CX413	NA	BG138	Xa14 (BG138)			Xa14		IRMBN			Philippines	P	SER-IRRI	XI-1B
CX414	NA	BG139	Xa21 (BG139)			Xa21		IRMBN			Philippines	P	SER-IRRI	XI-1B
CX416	NA	BG142	Xa4+13 (BG142)			Xa4+13		IRMBN			Philippines	P	SER-IRRI	XI-1B
CX417	NA	BG143	Xa4+21 (BG143)			Xa4+21		IRMBN			Philippines	P	SER-IRRI	XI-1B
CX418	NA	BG144	Xa5+13 (BG144)			Xa5+13		IRMBN			Philippines	P	SER-IRRI	XI-1B
CX419	NA	BG145	Xa5+21 (BG145)			Xa5+21		IRMBN			Philippines	P	SER-IRRI	XI-1B
CX42	IRGC 135933	IR 68552-55-3-2		4610248				IRMBN		Philippines	Philippines	I	SER-IRRI	XI-adm
CX420	NA	BG146	Xa13+21 (BG146)			Xa13+21		IRMBN			Philippines	P	SER-IRRI	XI-1B
CX421	NA	BG147	Xa4+5+13 (BG147)			Xa4+5+13		IRMBN			Philippines	P	SER-IRRI	XI-1B
CX422	NA	BG148	Xa4+5+21 (BG148)			Xa4+5+21		IRMBN			Philippines	P	SER-IRRI	XI-1B
CX423	NA	BG149	Xa4+13+21 (BG149)			Xa4+13+21		IRMBN			Philippines	P	SER-IRRI	XI-1B
CX424	NA	BG150	Xa5+13+21 (BG150)			Xa5+13+21		IRMBN			Philippines	P	SER-IRRI	XI-1B
CX425	NA	BG151	Xa4+5+13+21 (BG151)			Xa4+5+13+21		IRMBN			Philippines	P	SER-IRRI	XI-1B
CX426	NA	BG152	Xa23 (BG152)			Xa23		IRMBN			Philippines	P	SER-IRRI	XI-1B
CX427	NA	BG154	Xa2 (BG154)			Xa2		IRMBN			Philippines	P	SER-IRRI	GJ-tmp
CX428	NA	BG158	Xa12 (BG158)			Xa12		IRMBN			Philippines	P	SER-IRRI	GJ-tmp
CX429	NA	shen-nong 1033						IRMBN			China	P	EAS	GJ-tmp
CX43	IRGC 135931	IR 66897 B		4610249				IRMBN		Philippines	Philippines	I	SER-IRRI	XI-1B
CX431	NA	Duoxi 1	Duo Xi 1	4610250		多系1号		IRMBN		China	China	P	EAS	XI-adm
CX44	IRGC 135925	IR 58025 B		4610251				IRMBN		Philippines	Philippines	I	SER-IRRI	XI-1B
CX45	IRGC 135877	Dhan 4		4610252				IRMBN		India	India	P	SAC	XI-1B
CX46	IRGC 136026	Pusa (Basmati 1)	Basmati 1	4610253				IRMBN		India	Pakistan	T	SAW	admix
CX47	IRGC 135879	Diangeng	Dian Geng	4610254		滇粳		IRMBN		China	China	P	EAS	GJ-tmp
CX48	NA	PT 60		4610255				IRMBN		China	China	P	EAS	XI-adm
CX49	IRGC 135998	NAN-29-2	NAN 29	4610256				IRMBN		China	China	P	EAS	GJ-tmp
CX5	NA	108S						IRMBN		China	China	P	EAS	XI-adm
CX50	NA	Ai Zi DAO						IRMBN		China	China	P	EAS	XI-1B
CX51	IRGC 135835	Babaomi		4610257				IRMBN		China	China	P	EAS	XI-adm
CX52	IRGC 135878	Diandun 502	Dian Dun 502	4610258		滇囤502		IRMBN		China	China	P	EAS	XI-adm
CX53	IRGC 135954	Jiangxisimiao	Jiang Xi Si Miao	4610259		江西丝苗		IRMBN	I1A37154	China	China	P	EAS	XI-adm
CX534	IRGC 136059	Tongnian 1		4610260		通粘1号		IRMBN	I1A41010	China	China	P	EAS	GJ-tmp
CX54	NA	Linyitangdao	Linyi Tang Dao			临沂塘稻		IRMBN		China	China	P	EAS	XI-adm
CX542	NA	RR2-6	RR 2-6					IRMBN		China	China	P	EAS	XI-adm
CX548	IRGC 136094	Zhongjian 100	Zhong Jian 100	4610261		中鉴100		IRMBN		China	China	P	EAS	XI-adm
CX55	NA	Pengshantieganzhan	Peng Shan Tiegan Zhan			彭山铁杆占		IRMBN		China	China	P	EAS	XI-1A
CX56	NA	Yunguang 8	Yun Guang 8			云光8号		IRMBN		China	China	P	EAS	GJ-tmp
CX561	NA	177-74						IRMBN			China	P	EAS	XI-1B
CX57	NA	Zhongchao 123				中超123		IRMBN		China	China	P	EAS	GJ-tmp
CX578	NA	C21	C 21					IRMBN			Philippines	I	SER-IRRI	GJ-tmp
CX579	NA	C22	C 22					IRMBN			Philippines	T	SER-IRRI	admix
CX58	IRGC 135895	Giza 159		4610262				IRMBN	WD-12780	Egypt	Egypt	I	NAF	GJ-tmp
CX59	IRGC 135983	Milagrosa, Zawa Banday	Milagrosa	4610263				IRMBN		Philippines	Philippines	T	SER-IRRI	cB (Bas)
CX6	NA	C418						IRMBN		China	China	P	EAS	admix
CX60	IRGC 135837	Basmati		4610264				IRMBN	I1A27702	India	India	T	SAC	XI-1B
CX61	IRGC 135844	Bhavani		4610265				IRMBN		India	India	I	SAC	XI-1A
CX63	IRGC 135952	Jhona 349		4610266				IRMBN	I1A57301	India	India	P	SAC	cA (Aus)
CX64	IRGC 135943	IRAT 352		4610267				IRMBN		Philippines	Brazil	I	SAM	XI-3
CX65	IRGC 135884	Domsiah		4610268				IRMBN		Iran	Iran	T	WAS	cB (Bas)
CX66	IRGC 136052	Tarom molaii		4610269				IRMBN		Iran	Iran	P	WAS	cB (Bas)
CX67	IRGC 135845	Binam		4610270				IRMBN	WD-18966	Iran	Iran	P	WAS	cB (Bas)
CX68	IRGC 135989	MR 106	MR106	4610271				IRMBN		Malaysia	Malaysia	P	SER	XI-adm
CX69	IRGC 135990	MR 167	MR167	4610272				IRMBN		Malaysia	Malaysia	P	SER	XI-adm
CX70	IRGC 135994	MR 77 (Seberang)	Seberang	4610273				IRMBN		Malaysia	Malaysia	P	SER	XI-adm
CX71	IRGC 135915	Innmayebaw		4610274				IRMBN		Malaysia	Malaysia	P	SER	XI-3
CX72	IRGC 135838	Basmati 385		4610275				IRMBN	WD-18962	Pakistan	Pakistan	I	SAW	cB (Bas)
CX73	IRGC 135927	IR 6		4610276				IRMBN	I1A46330	Philippines	Philippines	I	SER-IRRI	XI-1B
CX74	IRGC 135961	JP-5		4610277				IRMBN		Pakistan	Pakistan	P	SAW	GJ-tmp
CX75	IRGC 135832	At 354		4610278				IRMBN		Sri_Lanka_	Sri Lanka	P	IOC	XI-adm
CX76	IRGC 135841	BG 304		4610279				IRMBN		Sri_Lanka_	Sri Lanka	P	IOC	XI-1B
CX77	IRGC 135973	Lemont		4610280				IRMBN	I1A55220	United_States	United States of America	I	NAM	GJ-trp
CX78	IRGC 135978	M 401		4610281				IRMBN	I1A50617	United_States	United States of America	I	NAM	GJ-tmp
CX79	IRGC 135873	Cs 94		4610282				IRMBN		Vietnam	Viet Nam	P	SEA	XI-1B
CX8	NA	Chenghui 448	Cheng Hui 448			成恢448		IRMBN		China	China	P	EAS	XI-adm
CX80	IRGC 136014	OM 1706		4610283				IRMBN		Vietnam	Viet Nam	P	SEA	XI-1B
CX82	IRGC 136073	X 21	X21	4610284				IRMBN		Vietnam	Viet Nam	P	SEA	XI-1B
CX83	IRGC 136074	X 22	X22	4610285				IRMBN		Vietnam	Viet Nam	P	SEA	XI-1B
CX84	IRGC 136075	X 23	X23	4610286				IRMBN		Vietnam	Viet Nam	P	SEA	XI-adm
CX85	IRGC 135857	C 71		4610287				IRMBN		Vietnam	Viet Nam	P	SEA	XI-adm
CX86	IRGC 135856	C 70		4610288				IRMBN		Vietnam	Viet Nam	P	SEA	XI-adm
CX87	IRGC 136027	Q 5		4610289				IRMBN		Vietnam	Viet Nam	P	SEA	XI-adm
CX88	NA	Huanyangnian	Huanyang Nian			缓阳粘		IRMBN		China	China	P	EAS	XI-1A
CX89	IRGC 135977	M 202		4610290				IRMBN	I1A55077	United_States	United States of America	I	NAM	XI-adm
CX9	NA	Fengaizhan	Feng Ai Zhan			丰矮占		IRMBN		China	China	P	EAS	XI-1B
CX90	IRGC 135863	Chhomromg		4610291				IRMBN		Nepal	Nepal	P	SAC	XI-1B
CX91	IRGC 135897	Govind		4610292				IRMBN		India	India	P	SAC	XI-1B
CX92	IRGC 136063	UPR 191-66		4610293				IRMBN		India	India	P	SAC	XI-1B
CX93	IRGC 136054	TGMS 29		4610294				IRMBN		India	India	I	SAC	XI-adm
CX94	IRGC 136051	Swarna		4610295				IRMBN		India	India	I	SAC	XI-adm
CX96	IRGC 135824	Ajaya		4610296				IRMBN		India	India	P	SAC	XI-1B
CX97	IRGC 135851	Budda		4610297				IRMBN		India	India	P	SAC	XI-1B
CX98	IRGC 135882	Doddabyranella		4610298				IRMBN		India	India	P	SAC	XI-2
CX99	IRGC 135883	Doddi		4610299				IRMBN		India	India	P	SAC	XI-2
IRIS_313-10000	IRGC 125907	SUWEON 311::IRGC 61890-1		3058499	SUWEON 311		IRGC 61890			Korea, Republic of	Korea, Republic of	I	EAR	XI-1B
IRIS_313-10001	IRGC 125692	C 662083::IRGC 62101-1		3058498	C 662083		IRGC 62101			Taiwan	Taiwan	I	EAR	XI-1B
IRIS_313-10002	IRGC 125955	BW 295-5::IRGC 63098-1		3058497	BW295-5		IRGC 63098			Sri Lanka	Sri Lanka	P	IOC	XI-1B
IRIS_313-10007	IRGC 125749	GARURA::IRGC 64111-1		3058491	GARURA		IRGC 64111			Nepal	Nepal	T	SAC	XI-adm
IRIS_313-10010	IRGC 125818	LALKA (LAL DHAN)::IRGC 64946-1		3058488	LALKA(LAL DHAN)		IRGC 64946			Fiji	Fiji	T	OCE	XI-2
IRIS_313-10014	IRGC 125898	SANT ANDREA::IRGC 65732-1		3058484	SANT ANDREA		IRGC 65732			Italy	Italy	P	EUR	GJ-tmp
IRIS_313-10016	IRGC 125954	BOHOTO BALOOCHESTAN::IRGC 66237-1		3058482	BOHOTO BALOOCHESTAN		IRGC 66237			Iran	Iran	T	WAS	XI-adm
IRIS_313-10020	IRGC 120968	HODARAWALA::IRGC 67631-1		3058478	HODARAWALA		IRGC 67631			Sri Lanka	Sri Lanka	T	IOC	cA (Aus)
IRIS_313-10025	IRGC 125790	KALAPATLE::IRGC 68500-1		3058473	KALAPATLE		IRGC 68500			Madagascar	Madagascar		IOC	admix
IRIS_313-10026	IRGC 125804	KITRANA 1007::IRGC 68517-1		3058472	KITRANA 1007		IRGC 68517			Madagascar	Madagascar		IOC	XI-2
IRIS_313-10030	IRGC 121075	NS 252::IRGC 68878-1		3058465	NS252		IRGC 68878			Madagascar	Madagascar		IOC	XI-2
IRIS_313-10032	IRGC 125858	NS 1576::IRGC 68951-1		3058462	NS1576		IRGC 68951			Madagascar	Madagascar		IOC	cB (Bas)
IRIS_313-10034	IRGC 125886	RIZ INDETERMINE::IRGC 69014-1		3058459	RIZ INDETERMINE		IRGC 69014			Niger	Niger		WAF	XI-adm
IRIS_313-10035	IRGC 125887	RIZ TYPE SORGHO::IRGC 69015-1		3058458	RIZ TYPE SORGHO		IRGC 69015			Madagascar	Madagascar		IOC	XI-2
IRIS_313-10040	IRGC 125840	MILYANG 77::IRGC 69340-1		3058453	MILYANG 77		IRGC 69340			Korea, Republic of	Korea, Republic of	I	EAR	XI-1B
IRIS_313-10041	IRGC 126049	BOTOHAVANA MENA::IRGC 69349-1		3058452	BOTOHAVANA MENA		IRGC 69349			Madagascar	Madagascar	T	IOC	GJ-trp
IRIS_313-10045	IRGC 125673	BANTA TIMA::IRGC 69474-1		3058447	BANTA TIMA		IRGC 69474			Gambia	Gambia	T	WAF	XI-adm
IRIS_313-10046	IRGC 125958	CHAMA (DWARF)::IRGC 69487-1		3058446	CHAMA(DWARF)		IRGC 69487			Zambia	Zambia	T	EAF	XI-1B
IRIS_313-10047	IRGC 125737	EX MARABA GURUKU::IRGC 69582-1		3058445	EX MARABA-GURUKU		IRGC 69582			Nigeria	Nigeria	T	WAF	XI-1A
IRIS_313-10048	IRGC 125996	MOVE (MOKOLE)::IRGC 69739-1		3058444	MOVE(MOKOLE)		IRGC 69739			Benin	Benin	T	WAF	XI-adm
IRIS_313-10050	IRGC 127091	TSIMATAHOPAOSA::IRGC 69884-1		3058442	TSIMATAHOPAOSA		IRGC 69884			Madagascar	Madagascar	T	IOC	XI-adm
IRIS_313-10051	IRGC 127067	TSIVIMBININA::IRGC 69890-1		3058441	TSIVIMBININA		IRGC 69890			Madagascar	Madagascar	T	IOC	GJ-trp
IRIS_313-10054	IRGC 125924	TOC 5430::IRGC 70487-1		3058438	TOC-5430		IRGC 70487			Panama	Panama	P	CAM	XI-adm
IRIS_313-10056	IRGC 125763	HOKURIKU 52::IRGC 72491-1		3058436	HOKURIKU 52		IRGC 72491			Japan	Japan		EAR	GJ-sbtrp
IRIS_313-10057	IRGC 125707	CHUGOKU 68 HEN::IRGC 72514-1		3060317	CHUGOKU 68 HEN		IRGC 72514			Japan	Japan	I	EAR	GJ-tmp
IRIS_313-10059	IRGC 125717	DACHEONGBYEO::IRGC 72533-1		3058434	DACHEONGBYEO		IRGC 72533			Korea, Republic of	Korea, Republic of		EAR	GJ-tmp
IRIS_313-10061	IRGC 125733	ESTRELA A::IRGC 72918-1		3058432	ESTRELA A		IRGC 72918			Portugal	Portugal		EUR	GJ-adm
IRIS_313-10062	IRGC 126141	REA::IRGC 73031-1		3058431	REA		IRGC 73031			Greece	Greece		EUR	GJ-trp
IRIS_313-10065	IRGC 127055	JAERAERYUKDO::IRGC 73053-1		3058428	JAERAERYUKDO		IRGC 73053			Korea, Republic of	Korea, Republic of	T	EAR	GJ-trp
IRIS_313-10067	IRGC 125783	JEONBUKGUNGWEONNA::IRGC 73055-1		3058426	JEONBUKGUNGWEONNA		IRGC 73055			Korea, Republic of	Korea, Republic of	T	EAR	GJ-trp
IRIS_313-10071	IRGC 125705	CHIYODA WASE::IRGC 74467-1		3058421	CHIYODA WASE		IRGC 74467			Japan	Japan	T	EAR	GJ-trp
IRIS_313-10073	IRGC 125864	OWARI MOCHI::IRGC 74513-1		3058419	OWARI MOCHI		IRGC 74513			Japan	Japan	T	EAR	GJ-trp
IRIS_313-10074	IRGC 125884	RIKU AIKOKU::IRGC 74514-1		3058418	RIKU AIKOKU		IRGC 74514			Japan	Japan	T	EAR	GJ-trp
IRIS_313-10075	IRGC 125895	SANGOKU::IRGC 74518-1		3058417	SANGOKU		IRGC 74518			Japan	Japan	T	EAR	GJ-trp
IRIS_313-10076	IRGC 125900	SHINA MOCHI::IRGC 74523-1		3058416	SHINA MOCHI		IRGC 74523			Japan	Japan	T	EAR	GJ-trp
IRIS_313-10077	IRGC 125917	TAMASHIRO HIKARI::IRGC 74534-1		3058415	TAMASHIRO HIKARI		IRGC 74534			Japan	Japan	T	EAR	XI-adm
IRIS_313-10078	IRGC 125947	YOSHINO MOCHI::IRGC 74550-1		3058414	YOSHINO MOCHI		IRGC 74550			Japan	Japan	T	EAR	GJ-trp
IRIS_313-10079	IRGC 125722	DANGO MOCHI::IRGC 74551-1		3058413	DANGO MOCHI		IRGC 74551			Japan	Japan	T	EAR	GJ-trp
IRIS_313-10080	IRGC 125762	HIRAKAWA OKUTE::IRGC 74554-1		3058412	HIRAKAWA OKUTE		IRGC 74554			Japan	Japan	T	EAR	GJ-trp
IRIS_313-10082	IRGC 125816	KYUUSHUU::IRGC 74558-1		3058410	KYUUSHUU		IRGC 74558			Japan	Japan	T	EAR	GJ-trp
IRIS_313-10083	IRGC 125679	BETIS::IRGC 74581-1		3058409	BETIS		IRGC 74581			Spain	Spain		EUR	GJ-tmp
IRIS_313-10084	IRGC 125899	SENIA::IRGC 74582-1		3058408	SENIA		IRGC 74582			Spain	Spain		EUR	GJ-tmp
IRIS_313-10089	IRGC 125791	KALIN::IRGC 77312-1		3058403	KALIN		IRGC 77312			Bulgaria	Bulgaria		EUR	GJ-tmp
IRIS_313-10092	IRGC 125698	CHALBYEO::IRGC 77639-1		3058400	CHALBYEO		IRGC 77639			Korea, Republic of	Korea, Republic of	T	EAR	GJ-tmp
IRIS_313-10093	IRGC 125700	CHEONJUDO::IRGC 77644-1		3058399	CHEONJUDO		IRGC 77644			Korea, Republic of	Korea, Republic of	T	EAR	GJ-tmp
IRIS_313-10094	IRGC 125750	GAWICHAL::IRGC 77653-1		3058397	GAWICHAL		IRGC 77653			Korea, Republic of	Korea, Republic of	T	EAR	GJ-trp
IRIS_313-10096	IRGC 125787	JOKJEBICHAL::IRGC 77663-1		3058395	JOKJEBICHAL		IRGC 77663			Korea, Republic of	Korea, Republic of	T	EAR	GJ-adm
IRIS_313-10097	IRGC 125830	MAEKJO::IRGC 77666-1		3058394	MAEKJO		IRGC 77666			Korea, Republic of	Korea, Republic of	T	EAR	GJ-tmp
IRIS_313-10099	IRGC 126303	MANONGAZATO::IRGC 77876-1		3058392	MANONGAZATO		IRGC 77876			Madagascar	Madagascar	T	IOC	GJ-trp
IRIS_313-10102	IRGC 127056	KELIRENY::IRGC 78426-1		3058389	KELIRENY		IRGC 78426			Madagascar	Madagascar		IOC	XI-2
IRIS_313-10103	IRGC 125721	DALSUNG 41::IRGC 79385-1		3058388	DALSUNG 41		IRGC 79385			Korea, Republic of	Korea, Republic of	P	EAR	XI-adm
IRIS_313-10109	IRGC 125735	EX EBOKOZURU::IRGC 79912-1		3058382	EX EBOKOZURU		IRGC 79912			Nigeria	Nigeria	T	WAF	XI-3
IRIS_313-10111	IRGC 125843	MOLO::IRGC 81603-1		3058380	MOLO		IRGC 81603			Italy	Italy	I	EUR	GJ-adm
IRIS_313-10113	IRGC 125736	EX FOILAEIN (NAPUTO)::IRGC 81675-1		3058378	EX FOILAEIN(NAPUTO)		IRGC 81675			Mozambique	Mozambique		EAF	XI-adm
IRIS_313-10114	IRGC 125739	FACAGRO 64::IRGC 82059-1		3058377	FACAGRO 64		IRGC 82059			Burundi	Burundi	I	EAF	XI-2
IRIS_313-10119	IRGC 125752	GITANO::IRGC 82424-1		3058372	GITANO		IRGC 82424			Italy	Italy	I	EUR	GJ-adm
IRIS_313-10124	NA	GALSAEGSSAL SHAREI::IRGC 82881-1			GALSAEGSSAL SHAREI		IRGC 82881			Korea, Republic of	Korea, Republic of	P	EAR	GJ-tmp
IRIS_313-10129	IRGC 125897	SAN SHIH TSI::IRGC 1038-1		3058360	SAN SHIH TSI		IRGC 1038			China	China		EAS	XI-1A
IRIS_313-10134	IRGC 125871	PIN GAEW 56::IRGC 7887-1		3058355	PIN GAEW 56		IRGC 7887			Thailand	Thailand		SEA	XI-3
IRIS_313-10147	NA	RD 19::IRGC 39174-1			RD19		IRGC 39174			Thailand	Thailand	I	SEA	XI-3
IRIS_313-10148	IRGC 125695	CAUVERY::IRGC 45255-1		3058341	CAUVERY		IRGC 45255			India	India	P	SAC	XI-adm
IRIS_313-10150	IRGC 126249	N 22::IRGC 46459-1		3058339	N 22		IRGC 46459			India	India		SAC	cA (Aus)
IRIS_313-10151	IRGC 126003	RD 15::IRGC 47705-1		3058338	RD15		IRGC 47705			Thailand	Thailand	I	SEA	XI-3
IRIS_313-10152	IRGC 125798	KETAN MENAH::IRGC 48733-1		3058337	KETAN MENAH		IRGC 48733			Indonesia	Indonesia	T	SER	GJ-trp
IRIS_313-10154	IRGC 125760	HE GU TSAO::IRGC 51302-1		3058335	HE-GU-TSAO		IRGC 51302			China	China		EAS	XI-1A
IRIS_313-10158	IRGC 126080	PICO NEGRO::IRGC 55849-1		3058331	PICO NEGRO		IRGC 55849			Ecuador	Ecuador		SAM	XI-adm
IRIS_313-10161	IRGC 125691	BR IRGA 409::IRGC 55915-1		3058328	BR-IRGA-409		IRGC 55915			Brazil	Brazil	I	SAM	XI-1B
IRIS_313-10164	IRGC 125757	HAN NUO::IRGC 59591-1		3058325	HAN NUO		IRGC 59591			China	China		EAS	GJ-tmp
IRIS_313-10167	IRGC 125773	IR 13429-109-2-2-1::IRGC 63491-1		3058322	IR 56		IRGC 63491			Philippines	Philippines	I	SER-IRRI	XI-adm
IRIS_313-10168	IRGC 125836	MEI FENG 9::IRGC 63735-1		3058321	MEI FENG 9		IRGC 63735			China	China		EAS	XI-adm
IRIS_313-10170	IRGC 125842	MIN ZAO 6::IRGC 63772-1		3058319	MIN ZAO 6		IRGC 63772			China	China		EAS	XI-1A
IRIS_313-10171	IRGC 125944	YA NONG ZAO 4::IRGC 63908-1		3058318	YA NONG ZAO 4		IRGC 63908			China	China		EAS	XI-1A
IRIS_313-10176	IRGC 125848	NAM ROO::IRGC 66996-1		3058313	NAM ROO		IRGC 66996			Thailand	Thailand	T	SEA	GJ-sbtrp
IRIS_313-10177	IRGC 125719	DA GANG ZHAN::IRGC 67103-1		3058312	DA GANG ZHAN		IRGC 67103			China	China		EAS	XI-adm
IRIS_313-10178	IRGC 125748	GAO JIAO BAI::IRGC 68047-1		3058311	GAO JIAO BAI		IRGC 68047			China	China		EAS	XI-1A
IRIS_313-10179	IRGC 125755	GUI HUA ZAO::IRGC 68060-1		3058310	GUI HUA ZAO		IRGC 68060			China	China		EAS	XI-adm
IRIS_313-10189	IRGC 125723	DA NUO (ZHAN)::IRGC 72025-1		3058300	DA NUO(ZHAN)		IRGC 72025			China	China		EAS	XI-1A
IRIS_313-10190	IRGC 125726	DENG DENG QI::IRGC 72036-1		3058299	DENG DENG QI		IRGC 72036			China	China		EAS	XI-1A
IRIS_313-10191	IRGC 125841	MIN KE ZHAN::IRGC 72230-1		3058298	MIN KE ZHAN		IRGC 72230			China	China		EAS	XI-1A
IRIS_313-10196	NA	GUO DI HEI::IRGC 72697-1			GUO DI HEI		IRGC 72697			China	China		EAS	GJ-trp
IRIS_313-10211	IRGC 125669	BAI HE::IRGC 76438-1		3058277	BAI HE		IRGC 76438			China	China		EAS	XI-1A
IRIS_313-10220	IRGC 126203	EPEAL 102::IRGC 78698-1		3058267	EPEAL 102		IRGC 78698			Brazil	Brazil		SAM	XI-adm
IRIS_313-10221	IRGC 125663	BA BAI GU::IRGC 79580-1		3058266	BA BAI GU		IRGC 79580			China	China		EAS	XI-adm
IRIS_313-10224	IRGC 125766	HUA LI ZAO::IRGC 80950-1		3058263	HUA LI ZAO		IRGC 80950			China	China		EAS	XI-1A
IRIS_313-10226	IRGC 125925	TONG GU HONG::IRGC 81026-1		3058261	TONG GU HONG		IRGC 81026			China	China		EAS	XI-adm
IRIS_313-10228	IRGC 125758	HAN NUO::IRGC 82350-1		3058259	HAN NUO		IRGC 82350			China	China		EAS	GJ-tmp
IRIS_313-10234	IRGC 125873	PSBRC 50::IRGC 99706-1		3058253	PSBRC50		IRGC 99706			Philippines	Philippines	I	SER-IRRI	XI-1B
IRIS_313-10235	IRGC 125874	PSBRC 68::IRGC 99711-1		3058252	PSBRC68		IRGC 99711			Philippines	Philippines	I	SER-IRRI	XI-adm
IRIS_313-10237	NA	PSBRC 86::IRGC 99716-1			PSBRC86		IRGC 99716			Philippines	Philippines	I	SER-IRRI	XI-1B
IRIS_313-10238	IRGC 125876	PSBRC 88::IRGC 99717-1		3058249	PSBRC88		IRGC 99717			Philippines	Philippines	I	SER-IRRI	XI-1B
IRIS_313-10239	IRGC 125827	LIU XU::IRGC 109232-1		3058248	LIU XU		IRGC 109232			China	China		EAS	XI-adm
IRIS_313-10242	IRGC 127074	H 305-84::IRGC 116988-1		3058244	H 305-84		IRGC 116988			Hungary	Hungary		EUR	GJ-tmp
IRIS_313-10247	IRGC 125949	AMISTAD 82::IRGC 116954-1		3058239	AMISTAD 82		IRGC 116954			Cuba	Cuba		CAM	XI-1B
IRIS_313-10257	IRGC 127031	ALTAMIRA 9::IRGC 116953-1		3058227	ALTAMIRA 9		IRGC 116953			Nicaragua	Nicaragua	I	CAM	XI-adm
IRIS_313-10258	IRGC 126050	BULI INIA::IRGC 116961-1		3058226	BULI INIA		IRGC 116961			Chile	Chile	I	SAM	GJ-tmp
IRIS_313-10260	IRGC 125957	CEA 3::IRGC 116965-1		3058224	CEA 3		IRGC 116965			Paraguay	Paraguay		SAM	XI-adm
IRIS_313-10263	IRGC 125961	CUYAMEL 3820::IRGC 116975-1		3058221	CUYAMEL 3820		IRGC 116975			Mexico	Mexico	I	CAM	XI-adm
IRIS_313-10268	IRGC 127072	FONAIAP 2::IRGC 116985-1		3058216	FONAIAP 2		IRGC 116985			Venezuela	Venezuela	I	SAM	XI-adm
IRIS_313-10271	IRGC 125966	IA CUBA 17::IRGC 116990-1		3058213	IA CUBA 17		IRGC 116990			Cuba	Cuba		CAM	XI-adm
IRIS_313-10272	IRGC 125714	COLOMBIA 1::IRGC 116970-1		3058212	COLOMBIA 1		IRGC 116970			Colombia	Colombia	I	SAM	GJ-adm
IRIS_313-10274	IRGC 125967	ICTA CRISPO 38::IRGC 116994-1		3058210	ICTA CRISPO 38		IRGC 116994			Guatemala	Guatemala		CAM	XI-1B
IRIS_313-10275	IRGC 125968	ICTA MOTAGUA::IRGC 116995-1		3058209	ICTA MOTAGUA		IRGC 116995			Guatemala	Guatemala	I	CAM	XI-adm
IRIS_313-10279	IRGC 126066	JUMA 62::IRGC 117011-1		3058205	JUMA 62		IRGC 117011			Dominican Republic	Dominican Republic		CAM	XI-adm
IRIS_313-10285	IRGC 121119	SICAN::IRGC 117029-1		3058199	SICAN		IRGC 117029			Peru	Peru		SAM	XI-adm
IRIS_313-10287	IRGC 127068	UQUIHUA::IRGC 117037-1		3058196	UQUIHUA		IRGC 117037			Peru	Peru	I	SAM	XI-1B
IRIS_313-10289	IRGC 125950	ARAURE 1::IRGC 116956-1		3058194	ARAURE 1		IRGC 116956			Venezuela	Venezuela	I	SAM	XI-1B
IRIS_313-10290	IRGC 125963	ELONI::IRGC 116980-1		3058193	ELONI		IRGC 116980			Surinam	Surinam		SAM	XI-1B
IRIS_313-10293	IRGC 125962	ECIA 24-107-1::IRGC 116978-1		3058189	ECIA 24-107-1		IRGC 116978			Cuba	Cuba		CAM	XI-1B
IRIS_313-10294	IRGC 125972	IR 21015-72-3-3-3-1::IRGC 117004-1		3058188	IR 21015-72-3-3-3-1		IRGC 117004			Philippines	Philippines	I	SER-IRRI	XI-adm
IRIS_313-10295	IRGC 127065	PDR 34-2-1-2::IRGC 117020-1		3058187	PDR 34-2-1-2		IRGC 117020			Pakistan	Pakistan		SAW	admix
IRIS_313-10298	IRGC 127030	3210::IRGC 116950-1		3058185	3210		IRGC 116950			Sri Lanka	Sri Lanka		IOC	XI-1B
IRIS_313-10300	IRGC 125960	CT 9506-18-7-1T-2::IRGC 116973-1		3058908	CT 9506-18-7-1T-2		IRGC 116973			Colombia	Colombia	I	SAM	XI-adm
IRIS_313-10301	IRGC 126064	IRGA 959-1-2-2F-4-1-4A-6-CA-6X::IRGC 117006-1		3058907	IRGA 959-1-2-2F-4-1-4A-6-CA-6X		IRGC 117006			Brazil	Brazil	I	SAM	XI-adm
IRIS_313-10307	IRGC 127050	INIAP 6::IRGC 117002-1		3058901	INIAP 6		IRGC 117002			Ecuador	Ecuador		SAM	XI-adm
IRIS_313-10314	IRGC 125969	INIAP 10::IRGC 117000-1		3058891	INIAP 10		IRGC 117000			Ecuador	Ecuador	I	SAM	XI-adm
IRIS_313-10318	IRGC 126085	RUSTIC::IRGC 117026-1		3058887	RUSTIC		IRGC 117026			Guyana	Guyana		SAM	XI-adm
IRIS_313-10325	IRGC 125956	CAMPONI::IRGC 116963-1		3058879	CAMPONI		IRGC 116963			Surinam	Surinam		SAM	XI-adm
IRIS_313-10327	IRGC 127042	CAROLINO BLANCO::IRGC 117249-1		3058877	CAROLINO BLANCO		IRGC 117249			Peru	Peru		SAM	GJ-trp
IRIS_313-10332	IRGC 126044	B 4414 F-MR-6-3::IRGC 117310-1		3058873	B 4414 F-MR-6-3		IRGC 117310			Indonesia	Indonesia	I	SER	XI-adm
IRIS_313-10333	IRGC 125951	B 6136-3-TB-0-1-5::IRGC 117312-1		3058872	B 6136-3-TB-0-1-5		IRGC 117312			Indonesia	Indonesia	I	SER	XI-1B
IRIS_313-10334	IRGC 125952	B 6136 E-3-TB-0-1-5::IRGC 117311-1		3058871	B 6136 E-3-TB-0-1-5		IRGC 117311			Indonesia	Indonesia	I	SER	XI-1B
IRIS_313-10336	NA	B 6144-MR-6-0-0::IRGC 117371-1			B 6144-MR-6-0-0		IRGC 117371			Lao People's Democratic Republic	Lao People's Democratic Republic	I	SEA	GJ-trp
IRIS_313-10337	IRGC 125953	B 6149 F-MR-7::IRGC 117314-1		3058868	B 6149 F-MR-7		IRGC 117314			Indonesia	Indonesia	I	SER	XI-adm
IRIS_313-10340	IRGC 127040	BR 4973-34-6-6::IRGC 117317-1		3058865	BR 4973-34-6-6		IRGC 117317			Bangladesh	Bangladesh	I	SAE	XI-adm
IRIS_313-10341	IRGC 121167	BR 5230-46-4::IRGC 117318-1		3058864	BR 5230-46-4		IRGC 117318			Bangladesh	Bangladesh	I	SAE	XI-adm
IRIS_313-10348	IRGC 125959	CSR-89 IR-15::IRGC 117326-1		3058856	CSR-89 IR-15		IRGC 117326			India	India		SAC	XI-adm
IRIS_313-10349	IRGC 120921	CSR-90 IR-2::IRGC 117327-1		3058855	CSR-90 IR-2		IRGC 117327			India	India		SAC	XI-adm
IRIS_313-10352	IRGC 120922	CT 9737-6-1-1-2-2P-M::IRGC 117330-1		3058852	CT 9737-6-1-1-2-2P-M		IRGC 117330			Colombia	Colombia	I	SAM	XI-adm
IRIS_313-10353	IRGC 127049	HP 3319-2WX-6-4-1-B::IRGC 117331-1		3058851	HP 3319-2WX-6-4-1-B		IRGC 117331			Korea, Republic of	Korea, Republic of	I	EAR	XI-adm
IRIS_313-10355	IRGC 126023	IR 31142-14-1-1-3-1-1-2::IRGC 117378-1		3058849	IR 31142-14-1-1-3-1-1-2		IRGC 117378			Philippines	Philippines	I	SER-IRRI	XI-adm
IRIS_313-10357	IRGC 126024	IR 52718-B-B-6-B-B-1-1::IRGC 117334-1		3058847	IR 52718-B-B-6-B-B-1-1		IRGC 117334			Philippines	Philippines	I	SER-IRRI	XI-adm
IRIS_313-10359	IRGC 125973	IR 53650-2B-10-1-2-1::IRGC 117379-1		3058844	IR 53650-2B-10-1-2-1		IRGC 117379			Philippines	Philippines	I	SER-IRRI	XI-adm
IRIS_313-10360	IRGC 126025	IR 57514-PMI 5-B-1-2::IRGC 117372-1		3058843	IR 57514-PMI 5-B-1-2		IRGC 117372			Philippines	Philippines	I	SER-IRRI	XI-adm
IRIS_313-10361	IRGC 127053	IR 63295-AC 209-7::IRGC 117365-1		3058842	IR 63295-AC 209-7		IRGC 117365			Philippines	Philippines	I	SER-IRRI	XI-adm
IRIS_313-10366	IRGC 125976	IR 65483-111-5-9-2-11::IRGC 117286-1		3058837	IR 65483-111-5-9-2-11		IRGC 117286			Philippines	Philippines	I	SER-IRRI	XI-adm
IRIS_313-10371	IRGC 126026	IR 67518-B-11-1-B::IRGC 117380-1		3058831	IR 67518-B-11-1-B		IRGC 117380			Philippines	Philippines	I	SER-IRRI	XI-adm
IRIS_313-10373	IRGC 126027	IR 68333-R-R-B-19::IRGC 117381-1		3058829	IR 68333-R-R-B-19		IRGC 117381			Philippines	Philippines	I	SER-IRRI	GJ-tmp
IRIS_313-10374	IRGC 125979	IR 69502-6-SRN-3-UBN-1-B::IRGC 117290-1		3058828	IR 69502-6-SRN-3-UBN-1-B		IRGC 117290			Philippines	Philippines	I	SER-IRRI	XI-adm
IRIS_313-10375	IRGC 126028	IR 70027-8-2-2-3-2::IRGC 117382-1		3058827	IR 70027-8-2-2-3-2		IRGC 117382			Philippines	Philippines	I	SER-IRRI	XI-adm
IRIS_313-10379	IRGC 125980	IR 73688-57-2::IRGC 117383-1		3058823	IR 73688-57-2		IRGC 117383			Philippines	Philippines	I	SER-IRRI	GJ-tmp
IRIS_313-10380	IRGC 125981	IR 73690-7-2-1-1-3-2-2-1::IRGC 117384-1		3058822	IR 73690-7-2-1-1-3-2-2-1		IRGC 117384			Philippines	Philippines	I	SER-IRRI	cA (Aus)
IRIS_313-10385	IRGC 126062	IR 75870-5-8-5-B-1::IRGC 117297-1		3058817	IR 75870-5-8-5-B-1		IRGC 117297			Philippines	Philippines	I	SER-IRRI	XI-1B
IRIS_313-10392	IRGC 127075	IR 77390-1-6-4-19-1-B::IRGC 117303-1		3058810	IR 77390-1-6-4-19-1-B		IRGC 117303			Philippines	Philippines	I	SER-IRRI	XI-1B
IRIS_313-10394	IRGC 125986	IR 80310-12-B-1-3-B::IRGC 117307-1		3058808	IR 80310-12-B-1-3-B		IRGC 117307			Philippines	Philippines	I	SER-IRRI	XI-adm
IRIS_313-10396	IRGC 125987	IR 80340-23-B-12-6-B::IRGC 117309-1		3058806	IR 80340-23-B-12-6-B		IRGC 117309			Philippines	Philippines	I	SER-IRRI	XI-adm
IRIS_313-10397	IRGC 120991	IRGA 318-11-6-9-2B::IRGC 117339-1		3058805	IRGA 318-11-6-9-2B		IRGC 117339			Colombia	Colombia	I	SAM	XI-1B
IRIS_313-10398	IRGC 126030	IRGA 318-11-9-2A::IRGC 117340-1		3058804	IRGA 318-11-9-2A		IRGC 117340			Colombia	Colombia	I	SAM	XI-1B
IRIS_313-10399	IRGC 120992	IRGA 346-111-2-1F::IRGC 117341-1		3058803	IRGA 346-111-2-1F		IRGC 117341			Colombia	Colombia	I	SAM	XI-adm
IRIS_313-10400	IRGC 125988	IRGA 370-38-1-1F-C4-2::IRGC 117342-1		3058802	IRGA 370-38-1-1F-C4-2		IRGC 117342			Colombia	Colombia	I	SAM	XI-1B
IRIS_313-10401	IRGC 125989	IRGA 370-42-1-1F-C-1::IRGC 117343-1		3058801	IRGA 370-42-1-1F-C-1		IRGC 117343			Colombia	Colombia	I	SAM	XI-1B
IRIS_313-10402	IRGC 125990	IRGA 411-1-6-1F-A::IRGC 117344-1		3058800	IRGA 411-1-6-1F-A		IRGC 117344			Colombia	Colombia	I	SAM	XI-1B
IRIS_313-10403	IRGC 120993	IRGA 659-1-2-2-2::IRGC 117345-1		3058799	IRGA 659-1-2-2-2		IRGC 117345			Colombia	Colombia	I	SAM	XI-adm
IRIS_313-10404	IRGC 121003	K 479-2-3::IRGC 117346-1		3058798	K 479-2-3		IRGC 117346			India	India		SAC	XI-adm
IRIS_313-10412	IRGC 121103	RR 272-17-829::IRGC 117354-1		3058788	RR 272-17-829		IRGC 117354			Indonesia	Indonesia	I	SER	XI-adm
IRIS_313-10417	IRGC 126012	UPR 1201-1-20-1::IRGC 117357-1		3058783	UPR 1201-1-20-1		IRGC 117357			India	India		SAC	XI-1B
IRIS_313-10421	IRGC 121154	WAR 72-2-1-1::IRGC 117361-1		3058779	WAR 72-2-1-1		IRGC 117361			Sierra Leone	Sierra Leone	I	WAF	XI-adm
IRIS_313-10422	NA	WAR 87-7-A10-2-B-B-B-1::IRGC 117362-1			WAR 87-7-A10-2-B-B-B-1		IRGC 117362			Sierra Leone	Sierra Leone	I	WAF	XI-adm
IRIS_313-10423	IRGC 121160	YN 1353-3::IRGC 117363-1		3058777	YN 1353-3		IRGC 117363			Myanmar	Myanmar		SEA	XI-adm
IRIS_313-10428	NA	SERAUP 50::IRGC 14-1			SERAUP 50		IRGC 14			Malaysia	Malaysia	T	SER	XI-3
IRIS_313-10429	IRGC 127834	TAICHUNG 150::IRGC 80-1		4056584	TAICHUNG 150		IRGC 80			Taiwan	Taiwan	I	EAR	GJ-tmp
IRIS_313-10430	IRGC 128299	GINMASARI::IRGC 242-1		4056583	GINMASARI		IRGC 242			Japan	Japan		EAR	GJ-tmp
IRIS_313-10433	IRGC 128193	TP MIL 53::IRGC 326-2		4055245	TP MIL 53		IRGC 326			Philippines	Philippines	I	SER	XI-adm
IRIS_313-10437	IRGC 128409	NORIN 21::IRGC 493-1		4056578	NORIN 21		IRGC 493			Japan	Japan	I	EAR	GJ-tmp
IRIS_313-10440	IRGC 127642	NAGKAYAT::IRGC 584-1		4056575	NAGKAYAT		IRGC 584			Philippines	Philippines		SER	GJ-tmp
IRIS_313-10441	IRGC 132327	CASIBON::IRGC 589-2		4112070	CASIBON		IRGC 589			Philippines	Philippines	P	SER	XI-adm
IRIS_313-10444	IRGC 127371	FORTUNA COLORADO::IRGC 703-1		4056572	FORTUNA COLORADO		IRGC 703			Central America	Central America		CAM	GJ-trp
IRIS_313-10448	IRGC 127996	BINOLAYANGUN::IRGC 791-2		4055243	BINOLAYANGUN		IRGC 791			Philippines	Philippines		SER	XI-3
IRIS_313-10449	IRGC 128264	CI 7061::IRGC 968-1		4056569			IRGC 968			China	China	P	EAS	XI-1A
IRIS_313-10450	IRGC 127258	CHAN KU::IRGC 1069-1		4056568	CHAN KU		IRGC 1069			China	China	T	EAS	XI-1A
IRIS_313-10452	IRGC 127565	LING TA 150::IRGC 1106-1		4056566	LING TA 150		IRGC 1106			China	China	P	EAS	XI-1A
IRIS_313-10453	IRGC 128371	LU TAO 2::IRGC 1175-1		4056565	LU TAO 2		IRGC 1175			China	China	T	EAS	GJ-adm
IRIS_313-10458	IRGC 127695	P 168::IRGC 1354-1		4056560	P168		IRGC 1354			China	China	P	EAS	XI-1A
IRIS_313-10459	NA	PI 160862-1::IRGC 1452-1					IRGC 1452			China	China	I	EAS	GJ-adm
IRIS_313-10469	IRGC 128347	KINUGASAWASE::IRGC 2609-1		4056550	KINUGASAWASE		IRGC 2609			Japan	Japan	I	EAR	GJ-tmp
IRIS_313-10476	IRGC 127698	PACHCHAIPERUMAL 2462-11::IRGC 3474-1		4056543	PACHCHAIPERUMAL 2462-11		IRGC 3474			Sri Lanka	Sri Lanka	I	IOC	XI-2
IRIS_313-10477	IRGC 128454	RUSTY LATE::IRGC 3506-1		4056542	RUSTY LATE		IRGC 3506			China	China		EAS	XI-adm
IRIS_313-10480	IRGC 132365	PULUT NANGKA 16::IRGC 3630-2		4112069	PULUT NANGKA 016		IRGC 3630			Indonesia	Indonesia		SER	XI-adm
IRIS_313-10484	IRGC 127729	PILIT (7480) SELN (CI 12007)::IRGC 3758-1		4056538	PILIT (7480) SELN (CI 12007)		IRGC 3758			Philippines	Philippines	P	SER	XI-1A
IRIS_313-10485	IRGC 127248	CATIBOS::IRGC 3762-1		4056537	CATIBOS		IRGC 3762			Philippines	Philippines	P	SER	GJ-trp
IRIS_313-10489	IRGC 127630	MOROPOTOL::IRGC 3909-1		4056534	MOROPOTOL		IRGC 3909			Philippines	Philippines	T	SER	GJ-trp
IRIS_313-10497	IRGC 127249	CE IN TSAN::IRGC 4362-1		4056527	CE-IN-TSAN		IRGC 4362			China	China		EAS	XI-1A
IRIS_313-10502	IRGC 127865	TON ROO SHUN::IRGC 4572-1		4056522	TON-ROO-SHUN		IRGC 4572			China	China		EAS	XI-1A
IRIS_313-10503	IRGC 127398	HA GOO::IRGC 4577-1		4056521	HA-GOO		IRGC 4577			China	China		EAS	XI-1A
IRIS_313-10504	IRGC 127419	HSIEH DAU::IRGC 4727-1		4056520	HSIEH-DAU		IRGC 4727			China	China		EAS	XI-1A
IRIS_313-10506	NA	PARN A 191::IRGC 4932-1			PARN A 191		IRGC 4932			Thailand	Thailand		SEA	XI-3
IRIS_313-10507	IRGC 128311	HSIANG TSENF TAO::IRGC 5008-1		4056518	HSIANG TSENF TAO		IRGC 5008			Taiwan	Taiwan	P	EAR	GJ-trp
IRIS_313-10509	IRGC 127120	AMBARIKORI::IRGC 5132-1		4056516	AMBARIKORI		IRGC 5132			Africa	West Africa		WAF	XI-3
IRIS_313-10510	IRGC 127589	MAGSIING::IRGC 5211-1		4056515	MAGSIING		IRGC 5211			Philippines	Philippines	T	SER	XI-adm
IRIS_313-10511	IRGC 128101	MACAN SAPAC::IRGC 5212-2		4055240	MACAN SAPAC		IRGC 5212			Philippines	Philippines	T	SER	XI-3
IRIS_313-10513	IRGC 127579	LUBANG PUTI::IRGC 5429-1		4056513	LUBANG PUTI		IRGC 5429				Philippines	P	SER	XI-adm
IRIS_313-10514	IRGC 135629	CAMPENA::IRGC 5452-2		4055239	CAMPENA		IRGC 5452			Philippines	Philippines	I	SER	XI-adm
IRIS_313-10515	IRGC 127836	TAICHUNG WOO GEN 2::IRGC 5525-1		4056512	TAICHUNG WOO-GEN 2		IRGC 5525			Taiwan	Taiwan	I	EAR	XI-1A
IRIS_313-10516	IRGC 127689	O. SATIVA::IRGC 5779-1		4056511			IRGC 5779			United States of America	United States of America	I	NAM	XI-adm
IRIS_313-10517	IRGC 127812	SIPOT::IRGC 5825-1		4056510	SIPOT		IRGC 5825			Philippines	Philippines	P	SER	XI-3
IRIS_313-10518	IRGC 128088	KHAYANGYA D 34-181::IRGC 5861-2		4055238	KHAYANGYA D 34-181		IRGC 5861			Myanmar	Myanmar		SEA	XI-adm
IRIS_313-10519	IRGC 135733	ADT 22::IRGC 5901-3		4494442	ADT22		IRGC 5901			India	India	P	SAC	XI-2
IRIS_313-10520	NA	NATURAL HYBRID C 33-8::IRGC 5929-1			NATURAL HYBRID C33-8		IRGC 5929			Myanmar	Myanmar	P	SEA	XI-adm
IRIS_313-10521	NA	SANNABATHA::IRGC 5971-1		4056509	SANNABATHA		IRGC 5971			India	India		SAC	cB (Bas)
IRIS_313-10522	NA	SUKAMANDI 1005::IRGC 6065-1		4056508	SUKAMANDI 1005		IRGC 6065			Indonesia	Indonesia		SER	admix
IRIS_313-10523	IRGC 135786	PTB 18::IRGC 6105-3		4494443	PTB18		IRGC 6105			India	India	P	SAC	XI-adm
IRIS_313-10524	IRGC 136182	KHAO BAI SRI::IRGC 6110-2		4055237	KHAO BAI SRI		IRGC 6110				Thailand		SEA	XI-3
IRIS_313-10525	IRGC 132246	BANDANG PUTIH 680::IRGC 6133-2		4055236	BANDANG PUTIH 680		IRGC 6133			Indonesia	Indonesia		SER	XI-3
IRIS_313-10526	NA	CO 2::IRGC 6186-2		4055235	CO 2		IRGC 6186			India	India		SAC	XI-2
IRIS_313-10527	IRGC 127107	ADT 12::IRGC 6254-1		4056507	ADT12		IRGC 6254			India	India	P	SAC	XI-2
IRIS_313-10531	IRGC 128310	HR 22::IRGC 6394-1		4056503	HR22		IRGC 6394			India	India	P	SAC	admix
IRIS_313-10534	IRGC 127290	D 204-1::IRGC 6445-1		4056500	D 204-1		IRGC 6445			India	India	P	SAC	cA (Aus)
IRIS_313-10536	IRGC 128041	GAMTI 1-34::IRGC 6479-2		4055234	GAMTI 1-34		IRGC 6479			Tanzania	Tanzania	I	EAF	XI-2
IRIS_313-10537	NA	KALAMON 113::IRGC 6534-3		4494444	KALAMON 113		IRGC 6534			Bangladesh	Bangladesh	P	SAE	admix
IRIS_313-10539	IRGC 127199	BADAL 76::IRGC 6586-1		4056498	BADAL 76		IRGC 6586			Bangladesh	Bangladesh	P	SAE	XI-2
IRIS_313-10541	IRGC 131990	IACA ESCURO::IRGC 6636-1		4056496	IACA ESCURO		IRGC 6636			Guinea-Bissau	Guinea-Bissau	P	WAF	GJ-trp
IRIS_313-10542	IRGC 127992	BELLO::IRGC 6658-2		4055233	BELLO		IRGC 6658			India	India		SAC	XI-2
IRIS_313-10543	IRGC 128281	DODGUI::IRGC 6666-1		4056495	DODGUI		IRGC 6666			India	India	T	SAC	cA (Aus)
IRIS_313-10544	IRGC 127340	DONGREM::IRGC 6688-1		4056494	DONGREM		IRGC 6688			India	India		SAC	XI-2
IRIS_313-10545	IRGC 127492	KARIA::IRGC 6702-1		4056493	KARIA		IRGC 6702				_no_info	T	na	cA (Aus)
IRIS_313-10547	IRGC 128007	C 34-13::IRGC 6797-2		4055232	C 34-13		IRGC 6797			Myanmar	Myanmar	P	SEA	XI-adm
IRIS_313-10549	IRGC 132039	RATUA 81::IRGC 6829-1		4056490	RATUA 81		IRGC 6829			Pakistan	Pakistan		SAW	cA (Aus)
IRIS_313-10550	IRGC 135561	221 BC 4-1-45-10::IRGC 6865-1		4056489	221 BC4-1-45-10		IRGC 6865			Indonesia	Indonesia	i	SER	XI-adm
IRIS_313-10552	IRGC 128150	RL GOPHER::IRGC 6934-2		4055230	RL GOPHER		IRGC 6934			United States of America	United States of America	I	NAM	GJ-trp
IRIS_313-10554	IRGC 127235	BONG SEN::IRGC 7011-1		4056487	BONG SEN		IRGC 7011			Viet Nam	Viet Nam		SEA	XI-3
IRIS_313-10555	IRGC 128098	LUA HUONG T 1::IRGC 7082-2		4055229	LUA HUONG T 1		IRGC 7082			Viet Nam	Viet Nam		SEA	XI-3
IRIS_313-10556	IRGC 135770	LUA DEN MUA::IRGC 7185-3		4494446	LUA DEN MUA		IRGC 7185			Viet Nam	Viet Nam		SEA	XI-3
IRIS_313-10557	IRGC 135764	KONG MARETH 4 T 1::IRGC 7248-3		4494447	KONG MARETH 4 T1		IRGC 7248			Cambodia	Cambodia		SEA	XI-3
IRIS_313-10558	IRGC 128367	LITCHIKIANG::IRGC 7287-1		4056486	LITCHIKIANG		IRGC 7287			China	China		EAS	GJ-tmp
IRIS_313-10559	IRGC 127369	FI LAI FENG::IRGC 7288-1		4056485	FI-LAI-FENG		IRGC 7288			China	China		EAS	GJ-tmp
IRIS_313-10560	IRGC 127848	TA PAI MAUNG::IRGC 7292-1		4056484	TA-PAI-MAUNG		IRGC 7292			China	China		EAS	XI-1A
IRIS_313-10561	IRGC 127645	NAN TEO 14::IRGC 7304-1		4056483	NAN-TEO 14		IRGC 7304			China	China		EAS	XI-1A
IRIS_313-10562	IRGC 128463	SENG CHUI LIN::IRGC 7313-1		4056482	SENG-CHUI-LIN		IRGC 7313			China	China		EAS	GJ-adm
IRIS_313-10563	IRGC 128469	SHA TIAO TSAO::IRGC 7339-1		4056481	SHA-TIAO-TSAO		IRGC 7339				China	P	EAS	GJ-tmp
IRIS_313-10564	IRGC 128209	250 KUNGANI 1::IRGC 7370-1		4056480	250 KUNGANI 1		IRGC 7370			Japan	Japan	P	EAR	GJ-tmp
IRIS_313-10565	IRGC 127098	221 B 36-1-1-1-1::IRGC 7585-1		4056479	221 B-36-1-1-1-1		IRGC 7585			Indonesia	Indonesia	i	SER	XI-adm
IRIS_313-10566	IRGC 127099	221 C 391-1-3-3::IRGC 7600-1		4056478	221 C-391-1-3-3		IRGC 7600			Indonesia	Indonesia	I	SER	XI-adm
IRIS_313-10567	IRGC 128212	AIKAWA 44::IRGC 7676-1		4056477	AIKAWA 44		IRGC 7676			Japan	Japan		EAR	GJ-tmp
IRIS_313-10568	IRGC 128414	OITA MII 120::IRGC 7696-1		4056476	OITA-MII 120		IRGC 7696			Japan	Japan	P	EAR	GJ-tmp
IRIS_313-10569	IRGC 128240	BEN KEI::IRGC 7769-1		4056475	BEN-KEI		IRGC 7769			Japan	Japan		EAR	GJ-tmp
IRIS_313-10570	IRGC 128263	CHUSEI HONEN::IRGC 7777-1		4056474	CHUSEI HONEN		IRGC 7777			Japan	Japan		EAR	GJ-tmp
IRIS_313-10572	IRGC 127533	KOTHMALLI KARUPPAN::IRGC 7842-1		4056472	KOTHMALLI KARUPPAN		IRGC 7842			Nigeria	Nigeria		WAF	XI-adm
IRIS_313-10573	IRGC 128168	SOSSOKA OULE::IRGC 7850-2		4055228	SOSSOKA OULE		IRGC 7850			Mali	Mali		WAF	XI-2
IRIS_313-10574	IRGC 132253	KAILUNDO::IRGC 7859-2		4055227	KAILUNDO		IRGC 7859			Sierra Leone	Sierra Leone		WAF	XI-adm
IRIS_313-10575	IRGC 128074	KAYANGYA D 402::IRGC 7927-2		4055226	KAYANGYA D 402		IRGC 7927			Myanmar	Myanmar		SEA	XI-adm
IRIS_313-10576	IRGC 127979	BAANYALOJOPOIHUN::IRGC 7928-2		4055225	BAANYALOJOPOIHUN		IRGC 7928			Sierra Leone	Sierra Leone		WAF	XI-2
IRIS_313-10577	IRGC 128318	IFUGAO RICE::IRGC 8052-1		4056471	IFUGAO RICE		IRGC 8052			Philippines	Philippines	T	SER	GJ-trp
IRIS_313-10578	IRGC 132028	PARAY QIKUG KABAYUH::IRGC 8059-1		4056470	PARAY QIKUG KABAYUH		IRGC 8059			Philippines	Philippines	T	SER	GJ-trp
IRIS_313-10580	IRGC 127718	PARAY KINARABAW::IRGC 8083-1		4056468	PARAY KINARABAW		IRGC 8083			Philippines	Philippines	T	SER	GJ-trp
IRIS_313-10581	IRGC 127741	P PEY SIQAT::IRGC 8129-1		4056467	P-PEY SIQAT		IRGC 8129			Philippines	Philippines	T	SER	GJ-trp
IRIS_313-10582	IRGC 128440	QINOGNAS::IRGC 8135-1		4056466	QINOGNAS		IRGC 8135			Philippines	Philippines	T	SER	GJ-trp
IRIS_313-10583	IRGC 128194	TSAO SIAO PEH TAO::IRGC 8265-2		4055224	TSAO-SIAO-PEH-TAO		IRGC 8265			China	China		EAS	GJ-tmp
IRIS_313-10585	IRGC 128494	UKON NISHIKI::IRGC 8314-1		4056465	UKON-NISHIKI		IRGC 8314			Japan	Japan		EAR	admix
IRIS_313-10587	IRGC 127308	DB 3::IRGC 8361-1		4056463	DB3		IRGC 8361			Bangladesh	Bangladesh	P	SAE	cA (Aus)
IRIS_313-10592	IRGC 127324	DJ 69::IRGC 8482-1		4056460	DJ69		IRGC 8482			Bangladesh	Bangladesh	P	SAE	cA (Aus)
IRIS_313-10593	IRGC 127323	DJ 47::IRGC 8497-1		4056459	DJ47		IRGC 8497			Bangladesh	Bangladesh	P	SAE	cA (Aus)
IRIS_313-10594	IRGC 127322	DJ 29::IRGC 8505-1		4056458	DJ29		IRGC 8505			Bangladesh	Bangladesh	P	SAE	cA (Aus)
IRIS_313-10595	IRGC 127327	DL 5::IRGC 8593-1		4056457	DL 5		IRGC 8593			Bangladesh	Bangladesh	P	SAE	cA (Aus)
IRIS_313-10598	IRGC 128273	DD 126::IRGC 8667-1		4056454	DD126		IRGC 8667			Bangladesh	Bangladesh	P	SAE	cA (Aus)
IRIS_313-10600	IRGC 128493	UCP 41::IRGC 8742-1		4056452	UCP41		IRGC 8742			Bangladesh	Bangladesh	P	SAE	cA (Aus)
IRIS_313-10602	IRGC 127329	DM 49::IRGC 8775-1		4056450	DM49		IRGC 8775			Bangladesh	Bangladesh	P	SAE	cA (Aus)
IRIS_313-10603	IRGC 127871	UCP 122::IRGC 8794-1		4056449	UCP122		IRGC 8794			Bangladesh	Bangladesh	P	SAE	cA (Aus)
IRIS_313-10604	IRGC 127347	DV 2::IRGC 8806-1		4056448	DV2		IRGC 8806			Bangladesh	Bangladesh	P	SAE	cA (Aus)
IRIS_313-10605	IRGC 127348	DV 86::IRGC 8840-1		4056447	DV86		IRGC 8840			Bangladesh	Bangladesh	P	SAE	cA (Aus)
IRIS_313-10606	IRGC 127346	DV 110::IRGC 8855-1		4056446	DV110		IRGC 8855			Bangladesh	Bangladesh	P	SAE	cA (Aus)
IRIS_313-10608	IRGC 127832	T 21::IRGC 8892-1		4056444	T 21		IRGC 8892			India	India		SAC	cA (Aus)
IRIS_313-10609	IRGC 127612	MATHOLUWA::IRGC 8901-1		4056443	MATHOLUWA		IRGC 8901			Sri Lanka	Sri Lanka	T	IOC	XI-adm
IRIS_313-10610	IRGC 132315	ALAGUSAMBA::IRGC 8944-2		4112068	ALAGUSAMBA		IRGC 8944			Sri Lanka	Sri Lanka	T	IOC	XI-2
IRIS_313-10614	IRGC 128049	HAM MOON::IRGC 9135-2		4055221	HAM MOON		IRGC 9135			Hong Kong	Hong Kong		EAS	XI-adm
IRIS_313-10617	IRGC 131998	KARA SHALI::IRGC 9293-1		4056438	KARA SHALI		IRGC 9293				Uzbekistan		WAS	GJ-tmp
IRIS_313-10618	IRGC 128261	CHINES::IRGC 9316-1		4056437	CHINES		IRGC 9316				Portugal	P	EUR	GJ-tmp
IRIS_313-10619	IRGC 127225	BICCO BRANCO::IRGC 9478-1		4056436	BICCO BRANCO		IRGC 9478				Brazil	P	SAM	GJ-trp
IRIS_313-10620	IRGC 128443	R 27::IRGC 9498-1		4056435	R 27		IRGC 9498			Brazil	Brazil	P	SAM	GJ-trp
IRIS_313-10623	IRGC 127804	SIDALI::IRGC 9567-1		4056432	SIDALI		IRGC 9567			Nepal	Nepal		SAC	cA (Aus)
IRIS_313-10628	IRGC 132361	O. SATIVA::IRGC 10164-2		4112067			IRGC 10164			India	India	T	SAC	XI-2
IRIS_313-10631	IRGC 127798	SHINCHIKU IKU 97::IRGC 10429-1		4056427	SHINCHIKU-IKU 97		IRGC 10429			Taiwan	Taiwan		EAR	GJ-tmp
IRIS_313-10640	IRGC 128169	SR 26 B::IRGC 10803-2		4055217	SR26 B		IRGC 10803			India	India	P	SAC	XI-2
IRIS_313-10642	IRGC 128455	SACHIKAZE::IRGC 10891-1		4056418	SACHIKAZE		IRGC 10891			Japan	Japan	P	EAR	GJ-tmp
IRIS_313-10644	IRGC 128249	BUSIYETAN::IRGC 11205-1		4056416	BUSIYETAN		IRGC 11205			Philippines	Philippines	T	SER	GJ-trp
IRIS_313-10645	IRGC 128359	LENKIBE-N::IRGC 11216-1		4056415	LENKIBE-N		IRGC 11216			Philippines	Philippines	T	SER	GJ-trp
IRIS_313-10648	IRGC 132364	PREAH SIHANOUK::IRGC 11328-2		4112031	PREAH SIHANOUK		IRGC 11328			Cambodia	Cambodia		SEA	XI-3
IRIS_313-10649	IRGC 127758	RACION 1::IRGC 11340-1		4056412	RACION 1		IRGC 11340			Philippines	Philippines	I	SER	GJ-trp
IRIS_313-10650	NA	NAHNG PRAYAH 132::IRGC 11470-1			NAHNG PRAYAH 132		IRGC 11470			Thailand	Thailand	T	SEA	XI-3
IRIS_313-10651	IRGC 128134	PHOU SAO LEUM NYANG::IRGC 11570-2		4055216	Phou sao leum nyang		IRGC 11570			Lao People's Democratic Republic	Lao People's Democratic Republic	T	SEA	XI-adm
IRIS_313-10652	IRGC 127268	CHAO PEUAK DENG::IRGC 11602-1		4056411	Chao peuak deng		IRGC 11602			Lao People's Democratic Republic	Lao People's Democratic Republic	T	SEA	XI-3
IRIS_313-10653	NA	MAK KHEUA::IRGC 11628-1		4056410	Mak kheua		IRGC 11628			Lao People's Democratic Republic	Lao People's Democratic Republic		SEA	GJ-sbtrp
IRIS_313-10654	IRGC 128335	KA SAEN::IRGC 11642-1		4056409	Ka saen		IRGC 11642			Lao People's Democratic Republic	Lao People's Democratic Republic	P	SEA	XI-3
IRIS_313-10655	IRGC 128285	EA HOUM::IRGC 11783-1		4056408	Ea houm		IRGC 11783			Lao People's Democratic Republic	Lao People's Democratic Republic		SEA	XI-adm
IRIS_313-10656	IRGC 128407	NOK KOD::IRGC 11784-1		4056407	Nok kod		IRGC 11784			Lao People's Democratic Republic	Lao People's Democratic Republic		SEA	GJ-sbtrp
IRIS_313-10657	IRGC 135801	THANGONE::IRGC 11816-3		4494448	THANGONE		IRGC 11816			Lao People's Democratic Republic	Lao People's Democratic Republic		SEA	GJ-sbtrp
IRIS_313-10659	IRGC 127574	LONG MA::IRGC 11867-1		4056405	LONG MA		IRGC 11867			Lao People's Democratic Republic	Lao People's Democratic Republic		SEA	XI-3
IRIS_313-10660	IRGC 128360	LEP HED::IRGC 11917-1		4056404	Lep hed		IRGC 11917			Lao People's Democratic Republic	Lao People's Democratic Republic		SEA	GJ-sbtrp
IRIS_313-10661	IRGC 127781	SAMBA::IRGC 11993-1		4056403	SAMBA		IRGC 11993			Sri Lanka	Sri Lanka	T	IOC	XI-2
IRIS_313-10662	IRGC 127476	KAHATAWEE::IRGC 12004-1		4056402	KAHATAWEE		IRGC 12004			Sri Lanka	Sri Lanka	T	IOC	XI-2
IRIS_313-10664	IRGC 127163	ARC 6052::IRGC 12196-1		4056401	ARC 6052		IRGC 12196			India	India		SAC	XI-2
IRIS_313-10666	IRGC 127164	ARC 6218::IRGC 12255-1		4056400	ARC 6218		IRGC 12255			India	India		SAC	XI-adm
IRIS_313-10667	IRGC 127168	ARC 7236::IRGC 12335-1		4056399	ARC 7236		IRGC 12335			India	India		SAC	XI-2
IRIS_313-10668	IRGC 127974	ARC 7255::IRGC 12343-2		4055213	ARC 7255		IRGC 12343			India	India		SAC	XI-adm
IRIS_313-10670	IRGC 132317	ARC 10296::IRGC 12421-2		4112066	ARC 10296		IRGC 12421			India	India		SAC	cB (Bas)
IRIS_313-10671	IRGC 127128	ARC 10581::IRGC 12514-1		4056398	ARC 10581		IRGC 12514			India	India		SAC	XI-adm
IRIS_313-10673	IRGC 127130	ARC 10843::IRGC 12653-1		4056397	ARC 10843		IRGC 12653			India	India	T	SAC	cA (Aus)
IRIS_313-10674	IRGC 127932	ARC 10846::IRGC 12656-2		4055210	ARC 10846		IRGC 12656			India	India		SAC	XI-adm
IRIS_313-10675	IRGC 127132	ARC 10905::IRGC 12669-1		4056396	ARC 10905		IRGC 12669			India	India	T	SAC	XI-adm
IRIS_313-10676	IRGC 127133	ARC 10916::IRGC 12673-1		4056395	ARC 10916		IRGC 12673			India	India	T	SAC	admix
IRIS_313-10677	IRGC 128277	DEWAMINORI::IRGC 12743-1		4056394	DEWAMINORI		IRGC 12743			Japan	Japan	P	EAR	GJ-tmp
IRIS_313-10678	IRGC 132353	MAKALIOKA::IRGC 12781-2		4112065	MAKALIOKA		IRGC 12781			Madagascar	Madagascar		IOC	XI-2
IRIS_313-10679	IRGC 132345	KHAI DO::IRGC 12903-2		4112064	Khai do		IRGC 12903			Lao People's Democratic Republic	Lao People's Democratic Republic	T	SEA	GJ-sbtrp
IRIS_313-10680	IRGC 132354	MAK NAM::IRGC 12940-2		4112030	Mak nam		IRGC 12940			Lao People's Democratic Republic	Lao People's Democratic Republic	T	SEA	XI-3
IRIS_313-10681	IRGC 128338	KHAN THAI DO::IRGC 12990-1		4056393	Khan thai do		IRGC 12990			Lao People's Democratic Republic	Lao People's Democratic Republic	T	SEA	XI-3
IRIS_313-10682	IRGC 127707	PA KHENG::IRGC 12996-1		4056392	PA KHENG		IRGC 12996			Lao People's Democratic Republic	Lao People's Democratic Republic	T	SEA	XI-3
IRIS_313-10683	IRGC 127674	NGAN TIA::IRGC 13010-1		4056391	Ngan tia		IRGC 13010			Lao People's Democratic Republic	Lao People's Democratic Republic	T	SEA	XI-3
IRIS_313-10684	IRGC 135740	BONGOLON::IRGC 13094-3		4494449	BONGOLON		IRGC 13094			Malaysia	Malaysia	T	SER	XI-3
IRIS_313-10687	NA	PADI PULUT::IRGC 13444-1			PADI PULUT		IRGC 13444			Malaysia	Malaysia	T	SER	XI-3
IRIS_313-10688	IRGC 135782	PADI TIMBUN::IRGC 13451-3		4494451	PADI TIMBUN		IRGC 13451			Malaysia	Malaysia	T	SER	XI-3
IRIS_313-10689	IRGC 128165	SIKEP BATU::IRGC 13514-2		4055209	SIKEP BATU		IRGC 13514			Indonesia	Indonesia	T	SER	GJ-trp
IRIS_313-10690	IRGC 132350	LARONDJAWI::IRGC 13571-2		4112063	LARONDJAWI		IRGC 13571			Indonesia	Indonesia	T	SER	XI-3
IRIS_313-10692	IRGC 132367	RANDAH SASAK::IRGC 13652-2		4112062	RANDAH SASAK		IRGC 13652			Indonesia	Indonesia	T	SER	XI-3
IRIS_313-10693	IRGC 132268	SEREH::IRGC 13732-2		4055208	SEREH		IRGC 13732			Indonesia	Indonesia	T	SER	GJ-trp
IRIS_313-10694	IRGC 128047	HAJI HARUN 38::IRGC 13827-2		4055207	HAJI HARUN 38		IRGC 13827			Malaysia	Malaysia	T	SER	XI-3
IRIS_313-10695	IRGC 128191	TOLIL 14::IRGC 13836-2		4055206	TOLIL 14		IRGC 13836			Malaysia	Malaysia	T	SER	XI-3
IRIS_313-10697	NA	SIAM ER 16::IRGC 13910-2		4055205	SIAM ER 16		IRGC 13910			Malaysia	Malaysia	T	SER	XI-3
IRIS_313-10698	IRGC 127759	RADIN GOI::IRGC 13969-1		4056388	RADIN GOI		IRGC 13969			Malaysia	Malaysia	T	SER	XI-3
IRIS_313-10699	NA	BUJANG::IRGC 14040-1			BUJANG		IRGC 14040			Malaysia	Malaysia	T	SER	XI-3
IRIS_313-10700	NA	CHANTEK 145::IRGC 14045-1			CHANTEK 145		IRGC 14045			Malaysia	Malaysia	T	SER	XI-3
IRIS_313-10701	NA	RADIN EBOS 35::IRGC 14204-1			RADIN EBOS 35		IRGC 14204			Malaysia	Malaysia	T	SER	XI-3
IRIS_313-10702	NA	JAROM EMAS::IRGC 14272-1			JAROM EMAS		IRGC 14272			Malaysia	Malaysia	T	SER	XI-3
IRIS_313-10703	IRGC 128418	PADI ADONG DUMARAT::IRGC 14356-1		4056387	PADI ADONG DUMARAT		IRGC 14356			Malaysia	Malaysia	T	SER	GJ-trp
IRIS_313-10704	IRGC 128419	PADI DARAWAL::IRGC 14373-1		4056386	PADI DARAWAL		IRGC 14373			Malaysia	Malaysia	T	SER	GJ-trp
IRIS_313-10705	IRGC 128124	PADI PULOT MELAYANG::IRGC 14391-2		4055204	PADI PULOT MELAYANG		IRGC 14391			Malaysia	Malaysia	T	SER	XI-adm
IRIS_313-10706	NA	ANAK CHINA::IRGC 14479-1			ANAK CHINA		IRGC 14479			Malaysia	Malaysia	T	SER	XI-3
IRIS_313-10707	NA	ANAK DIDEK::IRGC 14491-1			ANAK DIDEK		IRGC 14491			Malaysia	Malaysia	T	SER	XI-3
IRIS_313-10708	IRGC 128233	B 6311 A 5553-16-2::IRGC 14541-1		4056385	B 6311 A 5553-16-2		IRGC 14541			United States of America	United States of America	I	NAM	GJ-trp
IRIS_313-10710	IRGC 128135	PINDE GOGO WIERIE::IRGC 14795-2		4055203	PINDE GOGO WIERIE		IRGC 14795			Surinam	Surinam	T	SAM	GJ-trp
IRIS_313-10711	IRGC 132314	7 AC::IRGC 14860-2		4112007	7 AC		IRGC 14860			Liberia	Liberia		WAF	GJ-trp
IRIS_313-10712	IRGC 128354	KOTO OURA S 5::IRGC 15155-1		4056383	KOTO OURA S 5		IRGC 15155			Cote d'Ivoire	Cote d'Ivoire		WAF	GJ-trp
IRIS_313-10715	IRGC 127827	SUDU KARAYAL::IRGC 15348-1		4056381	SUDU KARAYAL		IRGC 15348			Sri Lanka	Sri Lanka	T	IOC	XI-2
IRIS_313-10716	IRGC 127640	MURUNGA::IRGC 15428-1		4056380	MURUNGA		IRGC 15428			Sri Lanka	Sri Lanka	T	IOC	XI-2
IRIS_313-10717	IRGC 127725	PERIYA VELLAI::IRGC 15475-1		4056379	PERIYA VELLAI		IRGC 15475			Sri Lanka	Sri Lanka	T	IOC	XI-2
IRIS_313-10718	IRGC 128073	KARUTHA SEENATI::IRGC 15515-2		4055201	KARUTHA SEENATI		IRGC 15515			Sri Lanka	Sri Lanka	T	IOC	cA (Aus)
IRIS_313-10719	IRGC 127886	VELLAI KOLOMBAN::IRGC 15517-1		4056378	VELLAI KOLOMBAN		IRGC 15517			Sri Lanka	Sri Lanka	T	IOC	XI-2
IRIS_313-10720	IRGC 132337	HEENDIKWEE::IRGC 15587-2		4112061	HEENDIKWEE		IRGC 15587			Sri Lanka	Sri Lanka	T	IOC	XI-adm
IRIS_313-10721	IRGC 127401	HALSUDU HEENATI::IRGC 15599-1		4056377	HALSUDU HEENATI		IRGC 15599			Sri Lanka	Sri Lanka	T	IOC	XI-2
IRIS_313-10722	IRGC 128301	GODAWEL::IRGC 15750-1		4056376	GODAWEL		IRGC 15750			Sri Lanka	Sri Lanka	T	IOC	GJ-trp
IRIS_313-10723	IRGC 128111	MOND BA::IRGC 15813-2		4055200	MOND-BA		IRGC 15813			Senegal	Senegal		WAF	XI-2
IRIS_313-10724	IRGC 135775	MOUSOIR::IRGC 15866-3		4494452	MOUSOIR		IRGC 15866			Senegal	Senegal		WAF	XI-3
IRIS_313-10725	IRGC 128518	ERNEST::IRGC 15884-2		4055199	ERNEST		IRGC 15884			Senegal	Senegal		WAF	XI-adm
IRIS_313-10726	IRGC 128139	POTO BALA::IRGC 15986-2		4055198	POTO BALA		IRGC 15986			Senegal	Senegal		WAF	XI-3
IRIS_313-10727	NA	KOUPENEDOU KOUBOURY::IRGC 16011-1			KOUPENEDOU KOUBOURY		IRGC 16011			Senegal	Senegal		WAF	XI-3
IRIS_313-10728	IRGC 132261	OUSSANTHIABA::IRGC 16046-2		4055197	OUSSANTHIABA		IRGC 16046			Senegal	Senegal		WAF	XI-adm
IRIS_313-10729	IRGC 128379	MALOGBANA::IRGC 16086-1		4056375	MALOGBANA		IRGC 16086			Cote d'Ivoire	Cote d'Ivoire		WAF	admix
IRIS_313-10730	IRGC 132258	NANIBRE::IRGC 16102-2		4055196	NANIBRE		IRGC 16102			Cote d'Ivoire	Cote d'Ivoire		WAF	GJ-trp
IRIS_313-10731	IRGC 127212	BARKHE TAULI::IRGC 16116-1		4056374	BARKHE TAULI		IRGC 16116			Nepal	Nepal		SAC	XI-1A
IRIS_313-10732	IRGC 128102	MADHUWA KARIA::IRGC 16138-2		4055195	MADHUWA KARIA		IRGC 16138			Nepal	Nepal		SAC	cB (Bas)
IRIS_313-10733	IRGC 127634	MOTANGE PAHELLO LAULE::IRGC 16160-1		4056373	MOTANGE PAHELLO LAULE		IRGC 16160			Nepal	Nepal		SAC	XI-adm
IRIS_313-10734	IRGC 127315	DEVARASI::IRGC 16173-1		4056372	DEVARASI		IRGC 16173			Nepal	Nepal	P	SAC	cA (Aus)
IRIS_313-10735	IRGC 127546	LAL SAR::IRGC 16185-1		4056371	LAL SAR		IRGC 16185			Nepal	Nepal	P	SAC	cA (Aus)
IRIS_313-10736	IRGC 128149	RERM BILASH::IRGC 16273-2		4055194	RERM BILASH		IRGC 16273			Nepal	Nepal		SAC	cA (Aus)
IRIS_313-10737	IRGC 128297	GHAIYA::IRGC 16286-1		4056370	GHAIYA		IRGC 16286			Nepal	Nepal	P	SAC	cA (Aus)
IRIS_313-10738	IRGC 131965	ANDEL WELUT::IRGC 16339-1		4056369	ANDEL WELUT		IRGC 16339			Indonesia	Indonesia	T	SER	admix
IRIS_313-10739	IRGC 135567	GOGO::IRGC 16418-1		4056368	GOGO		IRGC 16418			Indonesia	Indonesia	T	SER	XI-adm
IRIS_313-10740	IRGC 127508	KETAN PAPAH AREN::IRGC 16467-1		4056367	KETAN PAPAH AREN		IRGC 16467			Indonesia	Indonesia	T	SER	GJ-trp
IRIS_313-10741	IRGC 127509	KETAN PELERN::IRGC 16468-1		4056366	KETAN PELERN		IRGC 16468			Indonesia	Indonesia	T	SER	GJ-trp
IRIS_313-10742	IRGC 127600	MAMAS::IRGC 16503-1		4056365	MAMAS		IRGC 16503			Indonesia	Indonesia	T	SER	XI-3
IRIS_313-10743	IRGC 128465	SERAJU::IRGC 16565-1		4056364	SERAJU		IRGC 16565			Indonesia	Indonesia	T	SER	GJ-trp
IRIS_313-10744	IRGC 127811	SIPON::IRGC 16570-1		4056363	SIPON		IRGC 16570			Indonesia	Indonesia	T	SER	GJ-trp
IRIS_313-10745	IRGC 127818	SLOBOK::IRGC 16571-1		4056362	SLOBOK		IRGC 16571			Indonesia	Indonesia	T	SER	GJ-trp
IRIS_313-10746	NA	TJEMPO KREMBUNG::IRGC 16603-1			TJEMPO KREMBUNG		IRGC 16603			Indonesia	Indonesia	T	SER	GJ-trp
IRIS_313-10747	IRGC 136111	TJOKRON::IRGC 16653-2		4112029	TJOKRON		IRGC 16653			Indonesia	Indonesia	T	SER	GJ-trp
IRIS_313-10748	IRGC 127578	LUA DUC::IRGC 16718-1		4056361	LUA DUC		IRGC 16718			Viet Nam	Viet Nam	T	SEA	XI-adm
IRIS_313-10749	NA	MINH SOC (CAMBODIA)::IRGC 16731-2		4055193	MINH-SOC(CAMBODIA)		IRGC 16731			Viet Nam	Viet Nam	T	SEA	XI-3
IRIS_313-10750	IRGC 135804	TRANG LUA::IRGC 16781-3		4494453	TRANG LUA		IRGC 16781			Viet Nam	Viet Nam	T	SEA	XI-3
IRIS_313-10751	IRGC 127577	LUA CHUM::IRGC 16840-1		4056360	LUA CHUM		IRGC 16840			Viet Nam	Viet Nam	T	SEA	XI-adm
IRIS_313-10752	IRGC 128415	O. SATIVA::IRGC 16898-1		4056359			IRGC 16898			United States of America	United States of America	I	NAM	GJ-trp
IRIS_313-10753	IRGC 128205	ZACATEPEC::IRGC 16901-2		4055192	ZACATEPEC		IRGC 16901			United States of America	United States of America	I	NAM	XI-1B
IRIS_313-10754	IRGC 128081	KH 998::IRGC 16948-2		4055191	KH998		IRGC 16948			India	India		SAC	XI-adm
IRIS_313-10755	IRGC 128116	NEP BA BONG TO::IRGC 17005-2		4055190	NEP BA BONG TO		IRGC 17005			Viet Nam	Viet Nam	T	SEA	XI-3
IRIS_313-10756	IRGC 127299	DAMODAR::IRGC 17038-1		4056358	DAMODAR		IRGC 17038			India	India	I	SAC	XI-2
IRIS_313-10757	NA	PEUAK NAM 43::IRGC 17129-1			PEUAK NAM 43		IRGC 17129			Thailand	Thailand		SEA	XI-3
IRIS_313-10758	IRGC 132386	AEN METAN::IRGC 17142-1		4056357	AEN METAN		IRGC 17142			Indonesia	Indonesia	T	SER	GJ-trp
IRIS_313-10759	IRGC 127927	ANDEL::IRGC 17153-2		4055189	ANDEL		IRGC 17153			Indonesia	Indonesia	T	SER	GJ-trp
IRIS_313-10760	NA	ATJEH::IRGC 17174-1			ATJEH		IRGC 17174			Indonesia	Indonesia	T	SER	XI-3
IRIS_313-10761	IRGC 127984	BALIK SEMAH::IRGC 17201-2		4055188	BALIK SEMAH		IRGC 17201			Indonesia	Indonesia	T	SER	GJ-trp
IRIS_313-10762	IRGC 127207	BANDI::IRGC 17214-1		4056356	BANDI		IRGC 17214			Indonesia	Indonesia	T	SER	XI-3
IRIS_313-10765	IRGC 128010	CERE KAWAT::IRGC 17401-2		4055186	CERE KAWAT		IRGC 17401			Indonesia	Indonesia	T	SER	GJ-trp
IRIS_313-10766	IRGC 127325	DJALAWARA::IRGC 17471-1		4056354	DJALAWARA		IRGC 17471			Indonesia	Indonesia	T	SER	GJ-trp
IRIS_313-10767	IRGC 128032	DJANGGOT::IRGC 17491-2		4055185	DJANGGOT		IRGC 17491			Indonesia	Indonesia	T	SER	GJ-trp
IRIS_313-10768	IRGC 132423	GADABUNG (GUNDIL)::IRGC 17569-2		4112006	GADABUNG(GUNDIL)		IRGC 17569			Indonesia	Indonesia	T	SER	XI-3
IRIS_313-10769	IRGC 127375	GAJA BARU::IRGC 17586-1		4056353	GAJA BARU		IRGC 17586			Indonesia	Indonesia	T	SER	XI-adm
IRIS_313-10770	IRGC 128042	GANDAMANA::IRGC 17593-2		4055184	GANDAMANA		IRGC 17593			Indonesia	Indonesia	T	SER	GJ-trp
IRIS_313-10771	NA	GOGO RAJAPAN::IRGC 17666-2		4112028	GOGO RAJAPAN		IRGC 17666			Indonesia	Indonesia	T	SER	GJ-trp
IRIS_313-10772	IRGC 127388	GOJOT::IRGC 17669-1		4056352	GOJOT		IRGC 17669			Indonesia	Indonesia	T	SER	XI-3
IRIS_313-10773	IRGC 131989	HAWARA DJEDAH::IRGC 17728-1		4056351	HAWARA DJEDAH		IRGC 17728			Indonesia	Indonesia	T	SER	GJ-trp
IRIS_313-10774	IRGC 127404	HEGAR MANAH::IRGC 17733-1		4056350	HEGAR MANAH		IRGC 17733			Indonesia	Indonesia	T	SER	XI-adm
IRIS_313-10775	IRGC 128056	INDEL::IRGC 17748-2		4055183	INDEL		IRGC 17748			Indonesia	Indonesia	T	SER	XI-adm
IRIS_313-10776	IRGC 132343	KABADOKA::IRGC 17775-2		4112027	KABADOKA		IRGC 17775			Indonesia	Indonesia	T	SER	GJ-trp
IRIS_313-10777	IRGC 127483	KAMAS::IRGC 17785-1		4056349	KAMAS		IRGC 17785			Indonesia	Indonesia	T	SER	XI-3
IRIS_313-10778	NA	KENTJANA MAHANG::IRGC 17818-1			KENTJANA MAHANG		IRGC 17818			Indonesia	Indonesia	T	SER	XI-3
IRIS_313-10779	IRGC 128521	KERAN DUKUH::IRGC 17822-2		4055182	KERAN DUKUH		IRGC 17822			Indonesia	Indonesia	T	SER	XI-3
IRIS_313-10780	IRGC 127505	KETAN LALER::IRGC 17897-1		4056348	KETAN LALER		IRGC 17897			Indonesia	Indonesia	T	SER	GJ-trp
IRIS_313-10781	IRGC 127506	KETAN MLANTING::IRGC 17916-1		4056347	KETAN MLANTING		IRGC 17916			Indonesia	Indonesia	T	SER	GJ-trp
IRIS_313-10782	IRGC 128078	KETAN NARIS::IRGC 17925-2		4055181	KETAN NARIS		IRGC 17925			Indonesia	Indonesia	T	SER	XI-3
IRIS_313-10783	IRGC 127507	KETAN OSOG::IRGC 17929-1		4056346	KETAN OSOG		IRGC 17929			Indonesia	Indonesia	T	SER	GJ-trp
IRIS_313-10784	IRGC 128079	KETAN SAPI::IRGC 17954-2		4055180	KETAN SAPI		IRGC 17954			Indonesia	Indonesia	T	SER	GJ-trp
IRIS_313-10785	IRGC 127510	KETAN SLAWI::IRGC 17963-1		4056345	KETAN SLAWI		IRGC 17963			Indonesia	Indonesia	T	SER	GJ-trp
IRIS_313-10786	NA	KETAN URANG::IRGC 17980-1			KETAN URANG		IRGC 17980			Indonesia	Indonesia	T	SER	XI-3
IRIS_313-10787	NA	KWATIK PUTIH::IRGC 18053-1			KWATIK PUTIH		IRGC 18053			Indonesia	Indonesia	T	SER	XI-3
IRIS_313-10788	IRGC 135769	LEMUNGSIR::IRGC 18116-3		4494454	LEMUNGSIR		IRGC 18116			Indonesia	Indonesia	T	SER	GJ-trp
IRIS_313-10789	IRGC 132009	LENGGANG GENUK BULU::IRGC 18119-1		4056344	LENGGANG GENUK BULU		IRGC 18119			Indonesia	Indonesia	T	SER	GJ-trp
IRIS_313-10790	NA	LOLAWAJI::IRGC 18131-1			LOLAWAJI		IRGC 18131			Indonesia	Indonesia	T	SER	GJ-trp
IRIS_313-10791	IRGC 127602	MANGSUR::IRGC 18187-1		4056343	MANGSUR		IRGC 18187			Indonesia	Indonesia	T	SER	XI-3
IRIS_313-10792	IRGC 127613	MATIANG::IRGC 18220-1		4056342	MATIANG		IRGC 18220			Indonesia	Indonesia	T	SER	XI-3
IRIS_313-10793	IRGC 132257	MELIK::IRGC 18238-2		4055179	MELIK		IRGC 18238			Indonesia	Indonesia	T	SER	GJ-trp
IRIS_313-10794	IRGC 127624	MENDUNGAN::IRGC 18245-1		4056341	MENDUNGAN		IRGC 18245			Indonesia	Indonesia	T	SER	GJ-trp
IRIS_313-10795	IRGC 128389	MLATI::IRGC 18278-1		4056340	MLATI		IRGC 18278			Indonesia	Indonesia	T	SER	GJ-trp
IRIS_313-10796	IRGC 128390	MOLOG::IRGC 18282-1		4056339	MOLOG		IRGC 18282			Indonesia	Indonesia	T	SER	GJ-trp
IRIS_313-10797	IRGC 132357	NARUN::IRGC 18320-2		4112026	NARUN		IRGC 18320			Indonesia	Indonesia	T	SER	XI-3
IRIS_313-10798	IRGC 135640	NOGO BELE 2::IRGC 18328-2		4112005	NOGO-BELE 2		IRGC 18328			Indonesia	Indonesia	T	SER	GJ-trp
IRIS_313-10799	IRGC 127704	PAE ONGGA::IRGC 18418-1		4056338	PAE ONGGA		IRGC 18418			Indonesia	Indonesia	T	SER	GJ-trp
IRIS_313-10800	IRGC 128127	PALOTAN MELATI::IRGC 18426-2		4055178	PALOTAN MELATI		IRGC 18426			Indonesia	Indonesia	T	SER	GJ-trp
IRIS_313-10801	IRGC 132378	PARE BUWUN::IRGC 18456-2		4055177	PARE BUWUN		IRGC 18456			Indonesia	Indonesia	T	SER	GJ-trp
IRIS_313-10802	NA	PEUTEUJ::IRGC 18484-1			PEUTEUJ		IRGC 18484			Indonesia	Indonesia	T	SER	GJ-trp
IRIS_313-10803	NA	PLAMPEYAN::IRGC 18494-1			PLAMPEYAN		IRGC 18494			Indonesia	Indonesia	T	SER	GJ-trp
IRIS_313-10804	IRGC 135787	PUAK::IRGC 18512-3		4494455	PUAK		IRGC 18512			Indonesia	Indonesia	T	SER	XI-3
IRIS_313-10805	IRGC 127746	PULO::IRGC 18519-1		4056337	PULO		IRGC 18519			Indonesia	Indonesia	T	SER	GJ-trp
IRIS_313-10806	IRGC 135789	RADEN DJAWA (GUNDIL)::IRGC 18558-3		4494456	RADEN DJAWA(GUNDIL)		IRGC 18558			Indonesia	Indonesia	T	SER	XI-3
IRIS_313-10807	NA	RANDA KUNING::IRGC 18595-1			RANDA KUNING		IRGC 18595			Indonesia	Indonesia	T	SER	XI-3
IRIS_313-10808	IRGC 128147	RANTE::IRGC 18608-2		4055176	RANTE		IRGC 18608			Indonesia	Indonesia	T	SER	GJ-trp
IRIS_313-10809	IRGC 128158	SAMPANG KUNING::IRGC 18678-2		4055175	SAMPANG KUNING		IRGC 18678			Indonesia	Indonesia	T	SER	GJ-trp
IRIS_313-10810	IRGC 135793	SEGON BENGGALA::IRGC 18724-3		4494457	SEGON BENGGALA		IRGC 18724			Indonesia	Indonesia	T	SER	XI-3
IRIS_313-10811	IRGC 128160	SEMPOR::IRGC 18761-2		4055174	SEMPOR		IRGC 18761			Indonesia	Indonesia	T	SER	XI-adm
IRIS_313-10812	IRGC 135794	SERUNEN::IRGC 18789-3		4494458	SERUNEN		IRGC 18789			Indonesia	Indonesia	T	SER	XI-3
IRIS_313-10813	NA	SIAM BARABAI::IRGC 18800-2		4055173	SIAM BARABAI		IRGC 18800			Indonesia	Indonesia	T	SER	XI-3
IRIS_313-10814	IRGC 128163	SIBORAS::IRGC 18816-2		4055172	SIBORAS		IRGC 18816			Indonesia	Indonesia	T	SER	XI-3
IRIS_313-10815	IRGC 135632	SIDJANGGUK::IRGC 18826-2		4055171	SIDJANGGUK		IRGC 18826			Indonesia	Indonesia	T	SER	GJ-trp
IRIS_313-10816	IRGC 128164	SIDJERO GUNDIL::IRGC 18829-2		4055170	SIDJERO GUNDIL		IRGC 18829			Indonesia	Indonesia	T	SER	GJ-trp
IRIS_313-10817	IRGC 135796	SLAMET::IRGC 18900-3		4494459	SLAMET		IRGC 18900			Indonesia	Indonesia	T	SER	GJ-trp
IRIS_313-10818	IRGC 128188	TJEMPO PENDEK UNTUNG::IRGC 19055-2		4055169	TJEMPO PENDEK-UNTUNG		IRGC 19055			Indonesia	Indonesia	T	SER	XI-3
IRIS_313-10819	IRGC 127860	TJERE ENER::IRGC 19103-1		4056336	TJERE ENER		IRGC 19103			Indonesia	Indonesia	T	SER	XI-3
IRIS_313-10820	IRGC 128189	TJERE MANGGA::IRGC 19116-2		4055168	TJERE MANGGA		IRGC 19116			Indonesia	Indonesia	T	SER	XI-3
IRIS_313-10821	IRGC 127862	TJ PERAK::IRGC 19141-1		4056335	TJ. PERAK		IRGC 19141			Indonesia	Indonesia	T	SER	XI-3
IRIS_313-10822	IRGC 128199	UNGGAS::IRGC 19176-2		4055167	UNGGAS		IRGC 19176			Indonesia	Indonesia	T	SER	XI-3
IRIS_313-10823	IRGC 127880	UTRI DELI::IRGC 19182-1		4056334	UTRI DELI		IRGC 19182			Indonesia	Indonesia	T	SER	XI-3
IRIS_313-10824	IRGC 128053	HOING CANTEL::IRGC 19282-2		4055166	HOING CANTEL		IRGC 19282			Indonesia	Indonesia	T	SER	XI-3
IRIS_313-10825	IRGC 132310	KEMA 5::IRGC 19343-2		4055165	KEMA 5		IRGC 19343				Sierra Leone		WAF	XI-adm
IRIS_313-10827	IRGC 128242	BINARITOS::IRGC 19391-1		4056333	BINARITOS		IRGC 19391			Philippines	Philippines	T	SER	GJ-trp
IRIS_313-10828	IRGC 128319	IKOGAN::IRGC 19412-1		4056332	IKOGAN		IRGC 19412			Philippines	Philippines	T	SER	GJ-trp
IRIS_313-10829	IRGC 128320	INAMBOG::IRGC 19415-1		4056331	INAMBOG		IRGC 19415			Philippines	Philippines	T	SER	GJ-trp
IRIS_313-10830	IRGC 127429	INAPORAONAN::IRGC 19418-1		4056330	INAPORAONAN		IRGC 19418			Philippines	Philippines	T	SER	GJ-trp
IRIS_313-10831	IRGC 132355	MALANDI 2::IRGC 19454-2		4112059	MALANDI 2		IRGC 19454			Philippines	Philippines	T	SER	GJ-trp
IRIS_313-10832	IRGC 128377	MALASAY::IRGC 19456-1		4056329	MALASAY		IRGC 19456			Philippines	Philippines	T	SER	GJ-trp
IRIS_313-10833	IRGC 127355	EDAKKADAN 0-69-27::IRGC 19560-1		4056328	EDAKKADAN 0-69-27		IRGC 19560			India	India	I	SAC	XI-2
IRIS_313-10834	IRGC 128314	IARI 11387::IRGC 19573-1		4056327	IARI 11387		IRGC 19573			India	India	I	SAC	GJ-sbtrp
IRIS_313-10835	IRGC 127727	PERUNEL 0-69-18::IRGC 19581-1		4056326	PERUNEL 0-69-18		IRGC 19581			India	India	I	SAC	XI-2
IRIS_313-10836	IRGC 127887	VELLA PERUVAZHA 0-68-12::IRGC 19588-1		4056325	VELLA PERUVAZHA 0-68-12		IRGC 19588			India	India	I	SAC	XI-2
IRIS_313-10837	IRGC 132323	BACK KYUNG ZO::IRGC 19698-2		4112025	BACK KYUNG ZO		IRGC 19698			Korea, Republic of	Korea, Republic of	T	EAR	GJ-tmp
IRIS_313-10838	IRGC 132370	SSAL BYEO::IRGC 19867-2		4112024	SSAL BYEO		IRGC 19867			Korea, Republic of	Korea, Republic of	T	EAR	GJ-tmp
IRIS_313-10839	IRGC 132270	TAE GU NA::IRGC 19875-2		4055164	TAE GU NA		IRGC 19875			Korea, Republic of	Korea, Republic of	T	EAR	GJ-tmp
IRIS_313-10840	IRGC 128507	YE ZO::IRGC 19888-1		4056324	YE ZO		IRGC 19888			Korea, Republic of	Korea, Republic of	T	EAR	GJ-tmp
IRIS_313-10841	IRGC 128077	KETAN NANGKA::IRGC 19961-2		4055163	KETAN NANGKA		IRGC 19961			Indonesia	Indonesia	T	SER	GJ-trp
IRIS_313-10842	IRGC 128099	LUBUK LINGGAU::IRGC 20000-2		4055162	LUBUK LINGGAU		IRGC 20000			Indonesia	Indonesia	T	SER	XI-3
IRIS_313-10844	IRGC 128058	INDO NO 7505::IRGC 20162-2		4055161			IRGC 20162			Indonesia	Indonesia	I	SER	XI-3
IRIS_313-10845	IRGC 132418	ARC 5756::IRGC 20220-2		4055160	ARC 5756		IRGC 20220			India	India		SAC	cA (Aus)
IRIS_313-10847	IRGC 127972	ARC 6015::IRGC 20314-2		4055159	ARC 6015		IRGC 20314			India	India		SAC	XI-adm
IRIS_313-10848	IRGC 131968	ARC 6188::IRGC 20370-1		4056321	ARC 6188		IRGC 20370			India	India		SAC	GJ-sbtrp
IRIS_313-10849	IRGC 127166	ARC 7001::IRGC 20436-1		4056320	ARC 7001		IRGC 20436			India	India		SAC	cA (Aus)
IRIS_313-10850	IRGC 132244	ARC 7263::IRGC 20570-2		4055158	ARC 7263		IRGC 20570			India	India		SAC	admix
IRIS_313-10851	IRGC 132387	ARC 7296::IRGC 20585-1		4056319	ARC 7296		IRGC 20585			India	India		SAC	cB (Bas)
IRIS_313-10852	IRGC 127169	ARC 7336::IRGC 20606-1		4056318	ARC 7336		IRGC 20606			India	India		SAC	cA (Aus)
IRIS_313-10853	IRGC 132239	ARC 10028::IRGC 20656-2		4055157	ARC 10028		IRGC 20656			India	India		SAC	GJ-adm
IRIS_313-10854	IRGC 127127	ARC 10145::IRGC 20744-1		4056317	ARC 10145		IRGC 20744			India	India		SAC	cA (Aus)
IRIS_313-10855	IRGC 132316	ARC 10159::IRGC 20754-2		4112058	ARC 10159		IRGC 20754			India	India		SAC	XI-2
IRIS_313-10856	IRGC 128220	ARC 10537::IRGC 20981-1		4056316	ARC 10537		IRGC 20981			India	India		SAC	admix
IRIS_313-10857	IRGC 127129	ARC 10825::IRGC 21082-1		4056315	ARC 10825		IRGC 21082			India	India		SAC	admix
IRIS_313-10858	IRGC 127131	ARC 10894::IRGC 21122-1		4056314	ARC 10894		IRGC 21122			India	India		SAC	XI-adm
IRIS_313-10859	IRGC 127933	ARC 10939::IRGC 21150-2		4055156	ARC 10939		IRGC 21150			India	India		SAC	XI-adm
IRIS_313-10861	IRGC 127134	ARC 11276::IRGC 21278-1		4056313	ARC 11276		IRGC 21278			India	India		SAC	cA (Aus)
IRIS_313-10862	IRGC 127135	ARC 11281::IRGC 21283-1		4056312	ARC 11281		IRGC 21283			India	India		SAC	GJ-adm
IRIS_313-10863	IRGC 127937	ARC 11322::IRGC 21315-2		4055154	ARC 11322		IRGC 21315			India	India		SAC	XI-2
IRIS_313-10864	IRGC 127136	ARC 11338::IRGC 21329-1		4056311	ARC 11338		IRGC 21329			India	India		SAC	admix
IRIS_313-10865	IRGC 127938	ARC 11424::IRGC 21380-2		4055153	ARC 11424		IRGC 21380			India	India		SAC	GJ-sbtrp
IRIS_313-10866	IRGC 128221	ARC 11478::IRGC 21418-1		4056310	ARC 11478		IRGC 21418			India	India		SAC	GJ-sbtrp
IRIS_313-10867	IRGC 128222	ARC 11538::IRGC 21463-1		4056309	ARC 11538		IRGC 21463			India	India		SAC	GJ-sbtrp
IRIS_313-10868	IRGC 127939	ARC 11571::IRGC 21487-2		4055152	ARC 11571		IRGC 21487			India	India		SAC	cB (Bas)
IRIS_313-10869	IRGC 127138	ARC 11751::IRGC 21614-1		4056308	ARC 11751		IRGC 21614			India	India		SAC	cA (Aus)
IRIS_313-10870	IRGC 131966	ARC 11768::IRGC 21630-1		4056307	ARC 11768		IRGC 21630			India	India		SAC	GJ-sbtrp
IRIS_313-10871	IRGC 127139	ARC 11777::IRGC 21639-1		4056306	ARC 11777		IRGC 21639			India	India		SAC	cA (Aus)
IRIS_313-10872	IRGC 132421	ARC 11802::IRGC 21662-2		4112004	ARC 11802		IRGC 21662			India	India		SAC	GJ-adm
IRIS_313-10873	IRGC 127140	ARC 11822::IRGC 21677-1		4056305	ARC 11822		IRGC 21677			India	India		SAC	cA (Aus)
IRIS_313-10874	IRGC 132318	ARC 11946::IRGC 21768-2		4112057	ARC 11946		IRGC 21768			India	India		SAC	GJ-sbtrp
IRIS_313-10875	IRGC 127141	ARC 12021::IRGC 21837-1		4056304	ARC 12021		IRGC 21837			India	India		SAC	cA (Aus)
IRIS_313-10876	IRGC 127142	ARC 12067::IRGC 21881-1		4056303	ARC 12067		IRGC 21881			India	India		SAC	cA (Aus)
IRIS_313-10877	IRGC 127143	ARC 12079::IRGC 21888-1		4056302	ARC 12079		IRGC 21888			India	India		SAC	cA (Aus)
IRIS_313-10878	IRGC 127144	ARC 12101::IRGC 21907-1		4056301	ARC 12101		IRGC 21907			India	India		SAC	cA (Aus)
IRIS_313-10879	IRGC 127145	ARC 12124::IRGC 21929-1		4056300	ARC 12124		IRGC 21929			India	India		SAC	admix
IRIS_313-10880	IRGC 127940	ARC 12180::IRGC 21965-2		4055151	ARC 12180		IRGC 21965			India	India		SAC	XI-2
IRIS_313-10881	IRGC 128223	ARC 12413::IRGC 22044-1		4056299	ARC 12413		IRGC 22044			India	India		SAC	admix
IRIS_313-10882	IRGC 127146	ARC 12433::IRGC 22064-1		4056298	ARC 12433		IRGC 22064			India	India		SAC	cA (Aus)
IRIS_313-10883	IRGC 128224	ARC 12490::IRGC 22095-1		4056297	ARC 12490		IRGC 22095			India	India		SAC	admix
IRIS_313-10884	IRGC 128225	ARC 12493::IRGC 22098-1		4056296	ARC 12493		IRGC 22098			India	India		SAC	GJ-sbtrp
IRIS_313-10885	IRGC 127942	ARC 12559::IRGC 22148-2		4055150	ARC 12559		IRGC 22148			India	India		SAC	XI-adm
IRIS_313-10886	IRGC 132240	ARC 12655::IRGC 22226-2		4055149	ARC 12655		IRGC 22226			India	India		SAC	GJ-sbtrp
IRIS_313-10887	IRGC 127147	ARC 12690::IRGC 22257-1		4056295	ARC 12690		IRGC 22257			India	India		SAC	XI-adm
IRIS_313-10888	IRGC 127943	ARC 12726::IRGC 22288-2		4055148	ARC 12726		IRGC 22288			India	India		SAC	GJ-sbtrp
IRIS_313-10889	NA	ARC 12730::IRGC 22291-1			ARC 12730		IRGC 22291			India	India		SAC	GJ-sbtrp
IRIS_313-10890	NA	ARC 12861::IRGC 22395-1			ARC 12861		IRGC 22395			India	India		SAC	GJ-sbtrp
IRIS_313-10891	IRGC 127148	ARC 12867::IRGC 22401-1		4056294	ARC 12867		IRGC 22401			India	India		SAC	cA (Aus)
IRIS_313-10892	IRGC 127149	ARC 12920::IRGC 22450-1		4056293	ARC 12920		IRGC 22450			India	India		SAC	cA (Aus)
IRIS_313-10893	IRGC 128226	ARC 13156::IRGC 22514-1		4056292	ARC 13156		IRGC 22514			India	India		SAC	GJ-sbtrp
IRIS_313-10894	IRGC 127150	ARC 13204::IRGC 22558-1		4056291	ARC 13204		IRGC 22558			India	India		SAC	admix
IRIS_313-10895	IRGC 127151	ARC 13257::IRGC 22608-1		4056290	ARC 13257		IRGC 22608			India	India		SAC	GJ-sbtrp
IRIS_313-10896	IRGC 127946	ARC 13276::IRGC 22622-2		4055147	ARC 13276		IRGC 22622			India	India		SAC	admix
IRIS_313-10897	IRGC 128227	ARC 13373::IRGC 22691-1		4056289	ARC 13373		IRGC 22691			India	India		SAC	XI-3
IRIS_313-10898	IRGC 127928	ANG KANG K P::IRGC 22716-2		4055146	ANG KANG K.P.		IRGC 22716			Cambodia	Cambodia	T	SEA	XI-3
IRIS_313-10899	IRGC 128025	DAMNOEUB KHSE SAUT::IRGC 22819-2		4055145	DAMNOEUB KHSE SAUT		IRGC 22819			Cambodia	Cambodia	T	SEA	XI-3
IRIS_313-10900	IRGC 132331	DAMNOEUB POR HING::IRGC 22841-2		4112023	DAMNOEUB POR HING		IRGC 22841			Cambodia	Cambodia	T	SEA	XI-3
IRIS_313-10901	IRGC 128027	DAMNOEUB THPOIL HING::IRGC 22856-2		4055144	DAMNOEUB THPOIL HING		IRGC 22856			Cambodia	Cambodia	T	SEA	XI-3
IRIS_313-10902	NA	KAMPING POUY::IRGC 22876-2		4055143	KAMPING POUY		IRGC 22876			Cambodia	Cambodia		SEA	XI-3
IRIS_313-10903	IRGC 135762	KHSAY VENG::IRGC 22915-3		4494460	KHSAY VENG		IRGC 22915			Cambodia	Cambodia	T	SEA	XI-3
IRIS_313-10904	IRGC 128091	KREM KRAHAM::IRGC 22981-2		4055142	KREM KRAHAM		IRGC 22981			Cambodia	Cambodia	T	SEA	XI-3
IRIS_313-10905	NA	KUOL DAUN THNONG::IRGC 22986-1			KUOL DAUN THNONG		IRGC 22986			Cambodia	Cambodia	T	SEA	XI-3
IRIS_313-10906	NA	LUA NEP 4416::IRGC 23006-1			LUA NEP 4416		IRGC 23006			Cambodia	Cambodia	T	SEA	XI-3
IRIS_313-10907	IRGC 128105	MARECH S V R::IRGC 23011-2		4055141	MARECH S.V.R.		IRGC 23011			Cambodia	Cambodia	T	SEA	XI-3
IRIS_313-10908	IRGC 128112	MOROM::IRGC 23016-2		4055140	MOROM		IRGC 23016			Cambodia	Cambodia	T	SEA	XI-3
IRIS_313-10909	IRGC 135776	NEANG CHAN::IRGC 23034-3		4494461	NEANG CHAN		IRGC 23034			Cambodia	Cambodia		SEA	XI-3
IRIS_313-10910	IRGC 135777	NEANG MAC::IRGC 23071-3		4494462	NEANG MAC		IRGC 23071			Cambodia	Cambodia	T	SEA	XI-3
IRIS_313-10911	NA	NEANG NARY::IRGC 23084-1			NEANG NARY		IRGC 23084			Cambodia	Cambodia		SEA	XI-3
IRIS_313-10912	IRGC 136185	NEANG SAATH K 45::IRGC 23109-2		4055139	NEANG SAATH K 45		IRGC 23109			Cambodia	Cambodia	T	SEA	XI-3
IRIS_313-10913	NA	PHAT PRORMOL::IRGC 23143-1			PHAT PRORMOL		IRGC 23143			Cambodia	Cambodia	T	SEA	XI-3
IRIS_313-10915	IRGC 128133	PHCAR SLA KI::IRGC 23169-2		4055138	PHCAR SLA KI		IRGC 23169			Cambodia	Cambodia	T	SEA	XI-3
IRIS_313-10916	NA	SRAU SLAP::IRGC 23267-2		4055137	SRAU SLAP		IRGC 23267			Cambodia	Cambodia	T	SEA	GJ-tmp
IRIS_313-10917	IRGC 128489	T Q QI HAYUQBABA::IRGC 23318-1		4056287	T.Q.QI. HAYUQBABA		IRGC 23318			Philippines	Philippines	T	SER	XI-adm
IRIS_313-10918	IRGC 135803	T Q QI QINYUHAYUHA::IRGC 23342-3		4494463	T.Q.QI. QINYUHAYUHA		IRGC 23342			Philippines	Philippines	T	SER	GJ-trp
IRIS_313-10919	IRGC 127731	PINIDWA QAN QIPUGO PINGKITAN::IRGC 23359-1		4056286	PINIDWA QAN QIPUGO PINGKITAN		IRGC 23359			Philippines	Philippines	T	SER	GJ-trp
IRIS_313-10920	IRGC 127732	PINIDWA QAN QIPUGO QELEK::IRGC 23360-1		4056285	PINIDWA QAN QIPUGO QELEK		IRGC 23360			Philippines	Philippines	T	SER	GJ-trp
IRIS_313-10921	IRGC 132427	KHAO PHAE HOM::IRGC 23518-2		4112003	Khao phae hom		IRGC 23518			Lao People's Democratic Republic	Lao People's Democratic Republic		SEA	XI-adm
IRIS_313-10922	IRGC 132264	R 258::IRGC 23702-2		4055136	R 258		IRGC 23702			Lao People's Democratic Republic	Lao People's Democratic Republic		SEA	GJ-sbtrp
IRIS_313-10923	IRGC 128256	CHABLI CHABOL GLANG::IRGC 23706-1		4056284	CHABLI CHABOL GLANG		IRGC 23706			Thailand	Thailand	T	SEA	GJ-sbtrp
IRIS_313-10924	IRGC 127176	ATH HAGARI JARAHAN PADDY::IRGC 23796-1		4056283	ATH HAGARI JARAHAN PADDY		IRGC 23796			Nepal	Nepal	T	SAC	XI-adm
IRIS_313-10925	IRGC 127485	KAMULI::IRGC 23928-1		4056282	KAMULI		IRGC 23928			Nepal	Nepal	T	SAC	cA (Aus)
IRIS_313-10926	IRGC 127761	RAM SALEE KATAKA::IRGC 24014-1		4056281	RAM SALEE KATAKA		IRGC 24014			Nepal	Nepal	T	SAC	cB (Bas)
IRIS_313-10927	IRGC 127828	SUGA PANKHA::IRGC 24054-1		4056280	SUGA PANKHA		IRGC 24054			Nepal	Nepal	T	SAC	cA (Aus)
IRIS_313-10928	IRGC 128342	KHAO' SIM::IRGC 24094-1		4056279	KHAO' SIM		IRGC 24094			Thailand	Thailand	T	SEA	XI-3
IRIS_313-10929	IRGC 128090	KOLONGI BAO::IRGC 24135-2		4055135	KOLONGI BAO		IRGC 24135			India	India		SAC	XI-2
IRIS_313-10930	IRGC 127714	PANKHIRAJ::IRGC 24139-1		4056278	PANKHIRAJ		IRGC 24139			Bangladesh	Bangladesh	P	SAE	cA (Aus)
IRIS_313-10931	IRGC 132025	PAKWALAN::IRGC 24156-1		4056277	PAKWALAN		IRGC 24156			Philippines	Philippines	T	SER	GJ-trp
IRIS_313-10932	IRGC 128014	CHINA 1039 MUTANT (DWARF)::IRGC 24168-2		4055134	CHINA 1039 MUTANT(DWARF)		IRGC 24168			China	China	P	EAS	XI-1A
IRIS_313-10933	IRGC 132245	ARC 7281::IRGC 24252-2		4055133	ARC 7281		IRGC 24252			India	India		SAC	cB (Bas)
IRIS_313-10934	IRGC 128125	PAH PIANG::IRGC 24452-2		4055132	PAH PIANG		IRGC 24452			Thailand	Thailand		SEA	XI-3
IRIS_313-10935	IRGC 127238	BRONDOL PUTIH::IRGC 24541-1		4056276	BRONDOL PUTIH		IRGC 24541			Indonesia	Indonesia		SER	XI-3
IRIS_313-10936	IRGC 127504	KETAN GUNDIL::IRGC 24568-1		4056275	KETAN GUNDIL		IRGC 24568			Indonesia	Indonesia		SER	GJ-trp
IRIS_313-10937	IRGC 135788	PULUT WAJIT::IRGC 24624-3		4494464	PULUT WAJIT		IRGC 24624			Indonesia	Indonesia	T	SER	XI-3
IRIS_313-10938	NA	SIGUPAI::IRGC 24642-2		4055131	SIGUPAI		IRGC 24642			Indonesia	Indonesia	T	SER	XI-3
IRIS_313-10940	IRGC 127814	SITANDANG::IRGC 24681-1		4056273	SITANDANG		IRGC 24681			Indonesia	Indonesia	T	SER	XI-3
IRIS_313-10941	IRGC 127809	SINTHA::IRGC 24687-1		4056272	SINTHA		IRGC 24687			Indonesia	Indonesia		SER	XI-adm
IRIS_313-10942	IRGC 127987	BANDANG BUNGKUAKLAN::IRGC 24697-2		4055130	BANDANG BUNGKUAKLAN		IRGC 24697			Indonesia	Indonesia	T	SER	XI-3
IRIS_313-10943	IRGC 135631	PADI BENOT::IRGC 24757-2		4055129	PADI BENOT		IRGC 24757			Indonesia	Indonesia	T	SER	XI-3
IRIS_313-10944	IRGC 132269	SIPULUT SUBANG::IRGC 24824-2		4055128	SIPULUT SUBANG		IRGC 24824			Indonesia	Indonesia	T	SER	XI-3
IRIS_313-10945	IRGC 128247	BULAK::IRGC 24884-1		4056271	BULAK		IRGC 24884			Indonesia	Indonesia		SER	GJ-trp
IRIS_313-10946	IRGC 128380	MANGGE::IRGC 25019-1		4056270	MANGGE		IRGC 25019			Indonesia	Indonesia		SER	GJ-trp
IRIS_313-10947	IRGC 127643	NANE::IRGC 25035-1		4056269	NANE		IRGC 25035			Indonesia	Indonesia		SER	XI-3
IRIS_313-10948	IRGC 132363	PARE MAROMBA::IRGC 25074-2		4112002	PARE MAROMBA		IRGC 25074			Indonesia	Indonesia		SER	admix
IRIS_313-10949	IRGC 127851	TEKALAK::IRGC 25154-1		4056268	TEKALAK		IRGC 25154			Indonesia	Indonesia		SER	GJ-trp
IRIS_313-10950	IRGC 127174	ASE PULU BOLONG::IRGC 25171-1		4056267	ASE PULU BOLONG		IRGC 25171			Indonesia	Indonesia	T	SER	GJ-trp
IRIS_313-10951	IRGC 128062	JENDA ABANG::IRGC 25413-2		4055127	JENDA ABANG		IRGC 25413			Indonesia	Indonesia	T	SER	XI-3
IRIS_313-10952	IRGC 132003	KILANG MEDU::IRGC 25442-1		4056266	KILANG MEDU		IRGC 25442			Indonesia	Indonesia	T	SER	GJ-trp
IRIS_313-10953	IRGC 128417	PADI ABUNG KUNING::IRGC 25469-1		4056265	PADI ABUNG KUNING		IRGC 25469			Indonesia	Indonesia	T	SER	GJ-trp
IRIS_313-10954	IRGC 127700	PADI GRUNDUL 1::IRGC 25493-1		4056264	PADI GRUNDUL 1		IRGC 25493			Indonesia	Indonesia	T	SER	XI-3
IRIS_313-10955	IRGC 127702	PADI PUYUH::IRGC 25532-1		4056263	PADI PUYUH		IRGC 25532			Indonesia	Indonesia	T	SER	XI-3
IRIS_313-10956	IRGC 128144	PUTUS TOLO::IRGC 25636-2		4055126	PUTUS TOLO		IRGC 25636			Indonesia	Indonesia	T	SER	GJ-trp
IRIS_313-10957	IRGC 128446	RANGKAI KEPEL::IRGC 25640-1		4056262	RANGKAI KEPEL		IRGC 25640			Indonesia	Indonesia	T	SER	GJ-trp
IRIS_313-10958	IRGC 128450	RENIK BELITI::IRGC 25648-1		4056261	RENIK BELITI		IRGC 25648			Indonesia	Indonesia	T	SER	GJ-trp
IRIS_313-10959	IRGC 128473	SITABO TABO::IRGC 25798-1		4056260	SITABO-TABO		IRGC 25798			Indonesia	Indonesia	T	SER	GJ-trp
IRIS_313-10960	IRGC 132042	SUNGKAI::IRGC 25812-1		4056259	SUNGKAI		IRGC 25812			Indonesia	Indonesia	T	SER	GJ-trp
IRIS_313-10961	IRGC 136187	TARING PELUNDUK::IRGC 25821-2		4055125	TARING PELUNDUK		IRGC 25821			Indonesia	Indonesia	T	SER	XI-3
IRIS_313-10962	IRGC 128182	TERUNG DAUN::IRGC 25823-2		4055124	TERUNG DAUN		IRGC 25823			Indonesia	Indonesia	T	SER	XI-3
IRIS_313-10963	IRGC 127497	KATAKCHIKON::IRGC 25880-1		4056258	KATAKCHIKON		IRGC 25880			Bangladesh	Bangladesh	T	SAE	cA (Aus)
IRIS_313-10964	IRGC 127777	SADUMONI::IRGC 25919-1		4056257	SADUMONI		IRGC 25919			Bangladesh	Bangladesh	T	SAE	cA (Aus)
IRIS_313-10965	IRGC 127859	TILOKCHAN (SONABETHI)::IRGC 25927-1		4056256	TILOKCHAN(SONABETHI)		IRGC 25927			Bangladesh	Bangladesh	T	SAE	cA (Aus)
IRIS_313-10966	IRGC 127424	HURANG ARISO LUTA::IRGC 26055-1		4056255	HURANG ARISO LUTA		IRGC 26055			Brazil	Brazil		SAM	XI-adm
IRIS_313-10967	IRGC 128315	IAS 22-8 PALMAR::IRGC 26058-1		4056254	IAS22-8 PALMAR		IRGC 26058			Brazil	Brazil		SAM	GJ-tmp
IRIS_313-10968	IRGC 127428	IH PEN SHIM MING::IRGC 26067-1		4056253	IH PEN SHIM MING		IRGC 26067			Brazil	Brazil		SAM	XI-1A
IRIS_313-10969	IRGC 127430	INDIA DULAR (NO ORDEM 7)::IRGC 26070-1		4056252	INDIA DULAR(NO. ORDEM 7)		IRGC 26070			Brazil	Brazil		SAM	cA (Aus)
IRIS_313-10970	NA	NANG SAU DO::IRGC 26243-1			NANG SAU DO		IRGC 26243			Viet Nam	Viet Nam	T	SEA	XI-3
IRIS_313-10971	IRGC 127981	BADAL::IRGC 26290-2		4055123	BADAL		IRGC 26290			Bangladesh	Bangladesh	T	SAE	XI-2
IRIS_313-10972	IRGC 128033	DUDA MONOR::IRGC 26335-2		4055122	DUDA MONOR		IRGC 26335			Bangladesh	Bangladesh	T	SAE	XI-2
IRIS_313-10973	IRGC 128064	KALA DIGHA::IRGC 26367-2		4055121	KALA DIGHA		IRGC 26367			Bangladesh	Bangladesh	T	SAE	XI-2
IRIS_313-10974	IRGC 128070	KAMRANGA::IRGC 26373-2		4055120	KAMRANGA		IRGC 26373			Bangladesh	Bangladesh	T	SAE	XI-2
IRIS_313-10975	IRGC 136183	KOLA MUCHI::IRGC 26384-2		4055119	KOLA MUCHI		IRGC 26384			Bangladesh	Bangladesh	T	SAE	XI-2
IRIS_313-10976	IRGC 132348	LAKHSMI DIGHA::IRGC 26390-2		4112056	LAKHSMI DIGHA		IRGC 26390			Bangladesh	Bangladesh	T	SAE	cA (Aus)
IRIS_313-10977	IRGC 128107	MATI CHAL::IRGC 26399-2		4055118	MATI CHAL		IRGC 26399			Bangladesh	Bangladesh	T	SAE	XI-2
IRIS_313-10978	IRGC 127713	PANI TORONG::IRGC 26411-1		4056251	PANI TORONG		IRGC 26411			Bangladesh	Bangladesh	T	SAE	XI-adm
IRIS_313-10979	NA	BORA DIGA::IRGC 26439-1			BORA DIGA		IRGC 26439			Bangladesh	Bangladesh	T	SAE	cA (Aus)
IRIS_313-10980	IRGC 127344	DUDHSAR::IRGC 26458-1		4056250	DUDHSAR		IRGC 26458			Bangladesh	Bangladesh	T	SAE	admix
IRIS_313-10981	IRGC 127456	JHUL DIGA::IRGC 26478-1		4056249	JHUL DIGA		IRGC 26478			Bangladesh	Bangladesh	T	SAE	cA (Aus)
IRIS_313-10982	IRGC 128100	LUDI GOCHYA::IRGC 26504-2		4055117	LUDI GOCHYA		IRGC 26504			Bangladesh	Bangladesh	T	SAE	XI-2
IRIS_313-10983	IRGC 128000	BOROJYOT::IRGC 26578-2		4055116	BOROJYOT		IRGC 26578			Bangladesh	Bangladesh	T	SAE	XI-adm
IRIS_313-10984	IRGC 128034	DUDHSAR::IRGC 26609-2		4055115	DUDHSAR		IRGC 26609			Bangladesh	Bangladesh	T	SAE	XI-2
IRIS_313-10985	IRGC 132424	GOBOL SAIL (BALAM)::IRGC 26624-2		4112001	GOBOL SAIL(BALAM)		IRGC 26624			Bangladesh	Bangladesh	T	SAE	XI-2
IRIS_313-10986	IRGC 128048	HALDI JAON::IRGC 26638-2		4055114	HALDI JAON		IRGC 26638			Bangladesh	Bangladesh	T	SAE	XI-2
IRIS_313-10987	IRGC 128175	SUNGA WALA::IRGC 26802-2		4055113	SUNGA WALA		IRGC 26802			Bangladesh	Bangladesh	T	SAE	cA (Aus)
IRIS_313-10988	IRGC 132422	CO 36::IRGC 26847-2		4112000	CO 36		IRGC 26847			India	India	P	SAC	XI-adm
IRIS_313-10989	IRGC 128046	GUTTI AKKULLU::IRGC 26850-2		4055112	GUTTI-AKKULLU		IRGC 26850			India	India	P	SAC	XI-2
IRIS_313-10990	IRGC 127206	BALIBUD::IRGC 26871-1		4056248	BALIBUD		IRGC 26871			Philippines	Philippines	T	SER	XI-adm
IRIS_313-10991	IRGC 128298	GINATOS::IRGC 26876-1		4056247	GINATOS		IRGC 26876			Philippines	Philippines	T	SER	GJ-trp
IRIS_313-10992	IRGC 127730	PILIT TAPUL::IRGC 26887-1		4056246	PILIT TAPUL		IRGC 26887			Philippines	Philippines	T	SER	GJ-trp
IRIS_313-10993	IRGC 132349	LANNAB::IRGC 26936-2		4112022	LANNAB		IRGC 26936			Philippines	Philippines	T	SER	GJ-trp
IRIS_313-10994	IRGC 135783	PANGETAN::IRGC 26942-3		4494465	PANGETAN		IRGC 26942			Philippines	Philippines	T	SER	GJ-trp
IRIS_313-10995	IRGC 127976	ASE BAKKA LOMPO::IRGC 26988-2		4055111	ASE BAKKA LOMPO		IRGC 26988			Indonesia	Indonesia	T	SER	XI-3
IRIS_313-10996	IRGC 127204	BAKASI::IRGC 27074-1		4056245	BAKASI		IRGC 27074			Indonesia	Indonesia	T	SER	XI-adm
IRIS_313-10997	IRGC 127250	CEMPO MANGGAR::IRGC 27107-1		4056244	CEMPO MANGGAR		IRGC 27107			Indonesia	Indonesia	T	SER	XI-3
IRIS_313-10998	NA	KETAN RASO::IRGC 27154-1			KETAN RASO		IRGC 27154			Indonesia	Indonesia	T	SER	XI-adm
IRIS_313-10999	IRGC 127550	LANDEO::IRGC 27164-1		4056243	LANDEO		IRGC 27164			Indonesia	Indonesia	T	SER	GJ-trp
IRIS_313-11000	IRGC 127591	MAIRUL::IRGC 27170-1		4056242	MAIRUL		IRGC 27170			Indonesia	Indonesia	T	SER	XI-3
IRIS_313-11001	IRGC 128421	PAEDAI SOBUDI::IRGC 27222-1		4056241	PAEDAI SOBUDI		IRGC 27222			Indonesia	Indonesia	T	SER	GJ-trp
IRIS_313-11003	IRGC 127918	PAE MEETO::IRGC 27254-1		4056239	PAE MEETO		IRGC 27254			Indonesia	Indonesia	T	SER	GJ-trp
IRIS_313-11004	IRGC 128423	PAE SANGGULA::IRGC 27297-1		4056238	PAE SANGGULA		IRGC 27297			Indonesia	Indonesia	T	SER	GJ-trp
IRIS_313-11005	IRGC 128140	PULU LOTONG::IRGC 27380-2		4055110	PULU LOTONG		IRGC 27380			Indonesia	Indonesia	T	SER	GJ-trp
IRIS_313-11006	IRGC 127747	PULU RENNI::IRGC 27386-1		4056237	PULU RENNI		IRGC 27386			Indonesia	Indonesia	T	SER	XI-3
IRIS_313-11007	IRGC 128141	PULUT BONGO::IRGC 27397-2		4055109	PULUT BONGO		IRGC 27397			Indonesia	Indonesia	T	SER	GJ-trp
IRIS_313-11008	IRGC 128142	PULUT CENRANA::IRGC 27400-2		4055108	PULUT CENRANA		IRGC 27400			Indonesia	Indonesia	T	SER	GJ-trp
IRIS_313-11009	IRGC 127749	PULUT HALAPA::IRGC 27403-1		4056236	PULUT HALAPA		IRGC 27403			Indonesia	Indonesia	T	SER	GJ-trp
IRIS_313-11010	IRGC 127750	PULUT PUTIH::IRGC 27426-1		4056235	PULUT PUTIH		IRGC 27426			Indonesia	Indonesia	T	SER	XI-3
IRIS_313-11011	IRGC 127830	SUNAR::IRGC 27470-1		4056234	SUNAR		IRGC 27470			Indonesia	Indonesia	T	SER	XI-adm
IRIS_313-11012	IRGC 132046	TELURIKAN::IRGC 27478-1		4056233	TELURIKAN		IRGC 27478			Indonesia	Indonesia	T	SER	admix
IRIS_313-11013	IRGC 127236	BOTESWAR 2::IRGC 27536-1		4056232	BOTESWAR 2		IRGC 27536			Bangladesh	Bangladesh	T	SAE	cA (Aus)
IRIS_313-11014	IRGC 127253	CHAKILA::IRGC 27540-1		4056231	CHAKILA		IRGC 27540			Bangladesh	Bangladesh	T	SAE	cA (Aus)
IRIS_313-11015	IRGC 128050	HANPA::IRGC 27547-2		4055107	HANPA		IRGC 27547			Bangladesh	Bangladesh	T	SAE	cA (Aus)
IRIS_313-11016	IRGC 128328	KACHILON::IRGC 27555-1		4056230	KACHILON		IRGC 27555			Bangladesh	Bangladesh	T	SAE	cA (Aus)
IRIS_313-11017	IRGC 128369	LOROI::IRGC 27567-1		4056229	LOROI		IRGC 27567			Bangladesh	Bangladesh	T	SAE	cA (Aus)
IRIS_313-11018	IRGC 127586	MADISA::IRGC 27568-1		4056228	MADISA		IRGC 27568			Bangladesh	Bangladesh	T	SAE	cA (Aus)
IRIS_313-11019	IRGC 128436	PORANG::IRGC 27577-1		4056227	PORANG		IRGC 27577			Bangladesh	Bangladesh	T	SAE	cA (Aus)
IRIS_313-11020	IRGC 128236	BAMLA SUFFAID 320::IRGC 27776-1		4056226	BAMLA SUFFAID 320		IRGC 27776			Pakistan	Pakistan	T	SAW	cA (Aus)
IRIS_313-11021	IRGC 127210	BARA PASHAWARI 390::IRGC 27779-1		4056225	BARA PASHAWARI 390		IRGC 27779			Pakistan	Pakistan		SAW	cB (Bas)
IRIS_313-11022	IRGC 135737	BASMATI SUFAID 100::IRGC 27791-3		4494466	BASMATI SUFAID 100		IRGC 27791			Pakistan	Pakistan	T	SAW	cB (Bas)
IRIS_313-11023	IRGC 127214	BASMATI SURKH 161::IRGC 27797-1		4056224	BASMATI SURKH 161		IRGC 27797			Pakistan	Pakistan	T	SAW	cB (Bas)
IRIS_313-11024	IRGC 127217	BEGMI 135::IRGC 27845-1		4056223	BEGMI 135		IRGC 27845			Pakistan	Pakistan	T	SAW	cA (Aus)
IRIS_313-11025	IRGC 128030	DHAN 263::IRGC 27926-2		4055106	DHAN 263		IRGC 27926			Pakistan	Pakistan	T	SAW	cA (Aus)
IRIS_313-11026	IRGC 132336	HANSRAJ::IRGC 27936-2		4112021	HANSRAJ		IRGC 27936			Pakistan	Pakistan	T	SAW	cB (Bas)
IRIS_313-11027	IRGC 127454	JHONA 101::IRGC 27976-1		4056222	JHONA 101		IRGC 27976			Pakistan	Pakistan	T	SAW	cA (Aus)
IRIS_313-11028	IRGC 128393	MOTIA::IRGC 28036-1		4056221	MOTIA		IRGC 28036			Pakistan	Pakistan		SAW	cA (Aus)
IRIS_313-11029	IRGC 127641	MUSHKAN 340 A::IRGC 28073-1		4056220	MUSHKAN 340 A		IRGC 28073			Pakistan	Pakistan	T	SAW	cA (Aus)
IRIS_313-11030	NA	MUTANT 12-42::IRGC 28076-1			MUTANT 12-42		IRGC 28076			Pakistan	Pakistan	T	SAW	cB (Bas)
IRIS_313-11031	IRGC 128403	NAWAN SATHRA BAGAR 344::IRGC 28079-1		4056219	NAWAN SATHRA BAGAR 344		IRGC 28079			Pakistan	Pakistan	T	SAW	cA (Aus)
IRIS_313-11032	IRGC 127710	PALAM PURI BAS 137::IRGC 28084-1		4056218	PALAM PURI BAS 137		IRGC 28084			Pakistan	Pakistan	T	SAW	cB (Bas)
IRIS_313-11033	IRGC 128448	RATRIO::IRGC 28181-1		4056217	RATRIO		IRGC 28181			Pakistan	Pakistan		SAW	admix
IRIS_313-11034	IRGC 127786	SANTHI 206::IRGC 28215-1		4056216	SANTHI 206		IRGC 28215			Pakistan	Pakistan		SAW	cA (Aus)
IRIS_313-11035	IRGC 128513	ZIRA SHAHI::IRGC 28327-1		4056215	ZIRA SHAHI		IRGC 28327			Pakistan	Pakistan		SAW	admix
IRIS_313-11036	IRGC 127919	34::IRGC 28371-2		4055105	34		IRGC 28371			Pakistan	Pakistan	T	SAW	cA (Aus)
IRIS_313-11037	IRGC 128211	421::IRGC 28458-1		4056214	421		IRGC 28458			Pakistan	Pakistan	T	SAW	cA (Aus)
IRIS_313-11038	IRGC 127924	AI NAN TSAO 39::IRGC 28461-2		4055104	AI-NAN-TSAO 39		IRGC 28461			China	China	P	EAS	XI-1A
IRIS_313-11039	IRGC 128093	KWANG LU AI 4::IRGC 28480-2		4055103	KWANG-LU-AI 4		IRGC 28480			China	China	I	EAS	XI-1A
IRIS_313-11040	NA	KAVIVARI SAMBA::IRGC 28597-2		4055102	KAVIVARI SAMBA		IRGC 28597			India	India		SAC	XI-adm
IRIS_313-11041	IRGC 127738	POONGAR::IRGC 28611-1		4056213	POONGAR		IRGC 28611			India	India		SAC	XI-2
IRIS_313-11042	NA	VELLAIKOTTAI::IRGC 28618-1			VELLAIKOTTAI		IRGC 28618			India	India		SAC	XI-adm
IRIS_313-11043	NA	BENGKA KERSEK::IRGC 28666-1			BENGKA KERSEK		IRGC 28666			Malaysia	Malaysia		SER	XI-3
IRIS_313-11044	IRGC 128005	BUKU::IRGC 28683-2		4055101	BUKU		IRGC 28683			Malaysia	Malaysia		SER	GJ-trp
IRIS_313-11045	IRGC 128039	ENGKABANG::IRGC 28694-2		4055100	ENGKABANG		IRGC 28694			Malaysia	Malaysia		SER	GJ-trp
IRIS_313-11046	NA	LALANGIT::IRGC 28715-1		4056212	LALANGIT		IRGC 28715			Malaysia	Malaysia		SER	GJ-trp
IRIS_313-11047	IRGC 127977	AUS 84::IRGC 28947-2		4055099	AUS 84		IRGC 28947			Bangladesh	Bangladesh	P	SAE	cA (Aus)
IRIS_313-11048	IRGC 127178	AUS 171::IRGC 29004-1		4056211	AUS 171		IRGC 29004			Bangladesh	Bangladesh	P	SAE	cA (Aus)
IRIS_313-11049	IRGC 127179	AUS 219::IRGC 29031-1		4056210	AUS 219		IRGC 29031			Bangladesh	Bangladesh	P	SAE	cA (Aus)
IRIS_313-11050	IRGC 127180	AUS 233::IRGC 29036-1		4056209	AUS 233		IRGC 29036			Bangladesh	Bangladesh	P	SAE	cA (Aus)
IRIS_313-11051	IRGC 127181	AUS 242::IRGC 29040-1		4056208	AUS 242		IRGC 29040			Bangladesh	Bangladesh	P	SAE	cA (Aus)
IRIS_313-11052	IRGC 127182	AUS 278::IRGC 29068-1		4056207	AUS 278		IRGC 29068			Bangladesh	Bangladesh	P	SAE	cA (Aus)
IRIS_313-11053	IRGC 127183	AUS 282::IRGC 29072-1		4056206	AUS 282		IRGC 29072			Bangladesh	Bangladesh	P	SAE	cA (Aus)
IRIS_313-11054	IRGC 127184	AUS 295::IRGC 29083-1		4056205	AUS 295		IRGC 29083			Bangladesh	Bangladesh	P	SAE	cA (Aus)
IRIS_313-11055	IRGC 127185	AUS 299::IRGC 29087-1		4056204	AUS 299		IRGC 29087			Bangladesh	Bangladesh	P	SAE	cA (Aus)
IRIS_313-11056	IRGC 127186	AUS 301::IRGC 29089-1		4056203	AUS 301		IRGC 29089			Bangladesh	Bangladesh	P	SAE	cA (Aus)
IRIS_313-11057	IRGC 127187	AUS 308::IRGC 29096-1		4056202	AUS 308		IRGC 29096			Bangladesh	Bangladesh	P	SAE	cA (Aus)
IRIS_313-11058	IRGC 127188	AUS 329::IRGC 29116-1		4056201	AUS 329		IRGC 29116			Bangladesh	Bangladesh	P	SAE	cA (Aus)
IRIS_313-11059	IRGC 127189	AUS 344::IRGC 29131-1		4056200	AUS 344		IRGC 29131			Bangladesh	Bangladesh	P	SAE	cA (Aus)
IRIS_313-11060	IRGC 132322	AUS 359::IRGC 29146-2		4112055	AUS 359		IRGC 29146			Bangladesh	Bangladesh	P	SAE	cA (Aus)
IRIS_313-11061	IRGC 127190	AUS 449::IRGC 29230-1		4056199	AUS 449		IRGC 29230			Bangladesh	Bangladesh	P	SAE	cA (Aus)
IRIS_313-11062	IRGC 127218	BEGUNBICHI 33::IRGC 29260-1		4056198	BEGUNBICHI 33		IRGC 29260			Bangladesh	Bangladesh	P	SAE	cB (Bas)
IRIS_313-11063	IRGC 135741	BORO 70-2::IRGC 29283-3		4494467	BORO 70-2		IRGC 29283			Bangladesh	Bangladesh	P	SAE	cA (Aus)
IRIS_313-11064	IRGC 132306	BORO 275::IRGC 29294-2		4055098	BORO 275		IRGC 29294			Bangladesh	Bangladesh	P	SAE	cA (Aus)
IRIS_313-11065	IRGC 132326	BORO 394::IRGC 29297-2		4112054	BORO 394		IRGC 29297			Bangladesh	Bangladesh	P	SAE	cA (Aus)
IRIS_313-11066	IRGC 127381	GASMAL 339::IRGC 29333-1		4056197	GASMAL 339		IRGC 29333			Bangladesh	Bangladesh	P	SAE	admix
IRIS_313-11067	IRGC 127481	KALIBORO 600::IRGC 29367-1		4056196	KALIBORO 600		IRGC 29367			Bangladesh	Bangladesh	P	SAE	cA (Aus)
IRIS_313-11068	IRGC 128426	PANKAIT 31::IRGC 29377-1		4056195	PANKAIT 31		IRGC 29377			Bangladesh	Bangladesh	P	SAE	cB (Bas)
IRIS_313-11069	IRGC 128197	TUPA 15-3::IRGC 29416-2		4055097	TUPA 15-3		IRGC 29416			Bangladesh	Bangladesh	P	SAE	cB (Bas)
IRIS_313-11070	IRGC 127239	TUPA::IRGC 29432-1		4056194	TUPA		IRGC 29432			Bangladesh	Bangladesh	P	SAE	admix
IRIS_313-11071	IRGC 128011	CHAO HAI::IRGC 29450-2		4055096	Chao hai		IRGC 29450			Lao People's Democratic Republic	Lao People's Democratic Republic	T	SEA	XI-adm
IRIS_313-11072	IRGC 128012	CHAO LEP NOK::IRGC 29451-2		4055095	Chao lep nok		IRGC 29451			Lao People's Democratic Republic	Lao People's Democratic Republic	T	SEA	XI-3
IRIS_313-11073	IRGC 132272	KHAO DAM::IRGC 29481-3		4112073	Khao dam		IRGC 29481			Lao People's Democratic Republic	Lao People's Democratic Republic	T	SEA	GJ-sbtrp
IRIS_313-11074	NA	KHAO MAK KHAM::IRGC 29533-1			KHAO MAK KHAM		IRGC 29533			Lao People's Democratic Republic	Lao People's Democratic Republic	T	SEA	XI-3
IRIS_313-11075	IRGC 128084	KHAO NAM YEN::IRGC 29546-2		4055094	Khao nam yen		IRGC 29546			Lao People's Democratic Republic	Lao People's Democratic Republic	T	SEA	GJ-adm
IRIS_313-11076	IRGC 128094	LAI NOK KHA::IRGC 29604-2		4055093	Lai nok kha		IRGC 29604			Lao People's Democratic Republic	Lao People's Democratic Republic	T	SEA	XI-3
IRIS_313-11077	IRGC 128522	LAI HANG HMA::IRGC 29608-2		4055092	Lai hang hma		IRGC 29608			Lao People's Democratic Republic	Lao People's Democratic Republic	T	SEA	GJ-sbtrp
IRIS_313-11078	IRGC 132359	NON HAI::IRGC 29636-2		4112020	Non hai		IRGC 29636			Lao People's Democratic Republic	Lao People's Democratic Republic	T	SEA	XI-adm
IRIS_313-11079	IRGC 128132	PHAN PHAE::IRGC 29652-2		4055091	Phan phae		IRGC 29652			Lao People's Democratic Republic	Lao People's Democratic Republic	T	SEA	XI-3
IRIS_313-11080	IRGC 128430	PHAE MEUN LAN::IRGC 29660-1		4056193	Phae meun lan		IRGC 29660			Lao People's Democratic Republic	Lao People's Democratic Republic	T	SEA	XI-3
IRIS_313-11081	IRGC 128184	THAO LOUANG::IRGC 29688-2		4055090	THAO LOUANG		IRGC 29688			Lao People's Democratic Republic	Lao People's Democratic Republic	T	SEA	XI-3
IRIS_313-11082	IRGC 128036	EA DAM HANG DOK::IRGC 29698-2		4055089	Ea dam hang dok		IRGC 29698			Lao People's Democratic Republic	Lao People's Democratic Republic	T	SEA	XI-3
IRIS_313-11083	IRGC 132248	EA TIA::IRGC 29713-2		4055088	Ea tia		IRGC 29713			Lao People's Democratic Republic	Lao People's Democratic Republic	T	SEA	XI-3
IRIS_313-11084	NA	KABIN::IRGC 29752-1			KABIN		IRGC 29752			Cambodia	Cambodia		SEA	XI-3
IRIS_313-11085	IRGC 132273	KHAO HAE::IRGC 29773-3		4112074	Khao hae		IRGC 29773			Lao People's Democratic Republic	Lao People's Democratic Republic		SEA	XI-adm
IRIS_313-11086	IRGC 128087	KHAO THAMA::IRGC 29838-2		4055087	KHAO THAMA		IRGC 29838			Lao People's Democratic Republic	Lao People's Democratic Republic		SEA	XI-3
IRIS_313-11087	NA	PONG SANG A::IRGC 29881-2		4055086	PONG SANG A		IRGC 29881			Cambodia	Cambodia		SEA	XI-3
IRIS_313-11088	IRGC 128170	SRAU KHSAI::IRGC 29896-2		4055085	SRAU KHSAI		IRGC 29896			Cambodia	Cambodia		SEA	XI-3
IRIS_313-11089	IRGC 127824	SRAU THMOR::IRGC 29904-1		4056192	SRAU THMOR		IRGC 29904			Cambodia	Cambodia		SEA	XI-3
IRIS_313-11090	IRGC 128076	KEO LAI::IRGC 29969-2		4055084	Keo lai		IRGC 29969			Lao People's Democratic Republic	Lao People's Democratic Republic	T	SEA	XI-3
IRIS_313-11091	IRGC 127515	KHAO NON::IRGC 30051-1		4056191	Khao non		IRGC 30051			Lao People's Democratic Republic	Lao People's Democratic Republic	T	SEA	XI-adm
IRIS_313-11092	IRGC 127516	KHAO PA SIEV::IRGC 30063-1		4056190	Khao pa siev		IRGC 30063			Lao People's Democratic Republic	Lao People's Democratic Republic	T	SEA	admix
IRIS_313-11093	IRGC 128086	KHAO TAM::IRGC 30085-2		4055083	KHAO TAM		IRGC 30085			Lao People's Democratic Republic	Lao People's Democratic Republic	T	SEA	GJ-sbtrp
IRIS_313-11094	IRGC 132274	MAK BOUAP::IRGC 30106-3		4112072	MAK BOUAP		IRGC 30106			Lao People's Democratic Republic	Lao People's Democratic Republic	T	SEA	GJ-sbtrp
IRIS_313-11095	IRGC 128104	MAK EA NAM::IRGC 30131-2		4055082	Mak ea nam		IRGC 30131			Lao People's Democratic Republic	Lao People's Democratic Republic	T	SEA	XI-3
IRIS_313-11096	IRGC 135743	CADUNG SO BLOC 1::IRGC 30231-3		4494468	CADUNG SO BLOC 1		IRGC 30231			Viet Nam	Viet Nam	T	SEA	XI-3
IRIS_313-11097	IRGC 127478	KALAGNON::IRGC 30335-1		4056189	KALAGNON		IRGC 30335			Philippines	Philippines	T	SER	XI-adm
IRIS_313-11098	IRGC 134993	KOLUBA::IRGC 30463-3		4494469	KOLUBA		IRGC 30463			Sierra Leone	Sierra Leone		WAF	XI-3
IRIS_313-11099	IRGC 136186	PECALO::IRGC 30595-2		4055081	PECALO		IRGC 30595			Sierra Leone	Sierra Leone		WAF	XI-2
IRIS_313-11100	NA	MAMON::IRGC 30792-1			MAMON		IRGC 30792			Liberia	Liberia		WAF	GJ-trp
IRIS_313-11101	IRGC 128202	Y 115::IRGC 30856-2		4055080			IRGC 30856			Liberia	Liberia		WAF	XI-adm
IRIS_313-11102	NA	D 1-39::IRGC 30868-1					IRGC 30868			Liberia	Liberia		WAF	GJ-trp
IRIS_313-11103	IRGC 132329	D 1-147::IRGC 30894-2		4111999			IRGC 30894			Liberia	Liberia		WAF	GJ-trp
IRIS_313-11104	IRGC 131978	D 3-102::IRGC 30972-1		4056188			IRGC 30972			Liberia	Liberia		WAF	GJ-trp
IRIS_313-11105	IRGC 132247	D 3-130::IRGC 30986-2		4055079			IRGC 30986			Liberia	Liberia		WAF	GJ-trp
IRIS_313-11106	IRGC 132330	D 4-193::IRGC 31083-2		4112019			IRGC 31083			Liberia	Liberia		WAF	GJ-trp
IRIS_313-11107	IRGC 132055	ZANTON::IRGC 31248-1		4056187	ZANTON		IRGC 31248			Liberia	Liberia		WAF	GJ-trp
IRIS_313-11108	IRGC 127194	B 12::IRGC 31293-1		4056186			IRGC 31293			Liberia	Liberia		WAF	XI-3
IRIS_313-11109	IRGC 128231	B 106::IRGC 31352-1		4056185			IRGC 31352			Liberia	Liberia		WAF	GJ-trp
IRIS_313-11110	IRGC 128159	SAYAM::IRGC 31538-2		4055078	SAYAM		IRGC 31538			Sri Lanka	Sri Lanka	T	IOC	XI-2
IRIS_313-11111	IRGC 127778	SAITA::IRGC 31618-1		4056184	SAITA		IRGC 31618			Bangladesh	Bangladesh	T	SAE	cA (Aus)
IRIS_313-11112	IRGC 128308	HIJOL DIGA::IRGC 31655-1		4056183	HIJOL DIGA		IRGC 31655			Bangladesh	Bangladesh	T	SAE	cA (Aus)
IRIS_313-11113	IRGC 128069	KAL SHULI::IRGC 31665-2		4055077	KAL SHULI		IRGC 31665			Bangladesh	Bangladesh	T	SAE	XI-2
IRIS_313-11114	IRGC 132305	BIRUI SAIL::IRGC 31745-2		4055076	BIRUI SAIL		IRGC 31745			Bangladesh	Bangladesh	T	SAE	XI-2
IRIS_313-11115	IRGC 128066	KALA MUNA::IRGC 31832-2		4055075	KALA MUNA		IRGC 31832			Bangladesh	Bangladesh	T	SAE	XI-2
IRIS_313-11116	IRGC 127532	KORTIK KAIKA::IRGC 31841-1		4056182	KORTIK KAIKA		IRGC 31841			Bangladesh	Bangladesh	T	SAE	cA (Aus)
IRIS_313-11117	IRGC 127502	KAYELI KUNING::IRGC 31974-1		4056181	KAYELI KUNING		IRGC 31974			Indonesia	Indonesia	T	SER	GJ-trp
IRIS_313-11118	IRGC 135797	SOC NAU (BIEN THE)::IRGC 32074-3		4494470	SOC NAU(BIEN THE)		IRGC 32074			Viet Nam	Viet Nam	T	SEA	XI-3
IRIS_313-11119	NA	NEP BUNG::IRGC 32207-1			NEP BUNG		IRGC 32207			Viet Nam	Viet Nam	T	SEA	XI-adm
IRIS_313-11120	IRGC 127396	GURULEY::IRGC 32441-1		4056180	GURULEY		IRGC 32441			Bhutan	Bhutan	T	SAE	XI-2
IRIS_313-11121	IRGC 132249	GBRA::IRGC 32474-2		4055074	GBRA		IRGC 32474			Liberia	Liberia		WAF	GJ-trp
IRIS_313-11122	IRGC 128059	IR 1813-694-2::IRGC 32656-2		4055073	IR 1813-694-2		IRGC 32656			Philippines	Philippines	I	SER-IRRI	XI-1B
IRIS_313-11123	IRGC 127990	BAZAIL 975::IRGC 32816-2		4055072	BAZAIL 975		IRGC 32816			Bangladesh	Bangladesh	P	SAE	cA (Aus)
IRIS_313-11124	IRGC 127991	BAZAIL 980::IRGC 32817-2		4055071	BAZAIL 980		IRGC 32817			Bangladesh	Bangladesh	P	SAE	admix
IRIS_313-11125	NA	DHALA AMAN 973::IRGC 32861-1			DHALA AMAN 973		IRGC 32861			Bangladesh	Bangladesh	P	SAE	admix
IRIS_313-11126	IRGC 127926	ANBAW::IRGC 32932-2		4055070	ANBAW		IRGC 32932			Myanmar	Myanmar	P	SEA	XI-adm
IRIS_313-11127	IRGC 132307	BUBAW::IRGC 32989-2		4055069	BUBAW		IRGC 32989			Myanmar	Myanmar		SEA	GJ-sbtrp
IRIS_313-11128	IRGC 128045	GOKAUNG::IRGC 33079-2		4055068	GOKAUNG		IRGC 33079			Myanmar	Myanmar		SEA	XI-adm
IRIS_313-11129	IRGC 128051	HAORU::IRGC 33090-2		4055067	HAORU		IRGC 33090			Myanmar	Myanmar		SEA	XI-adm
IRIS_313-11130	IRGC 128055	HTAWPATT::IRGC 33125-2		4055066	HTAWPATT		IRGC 33125			Myanmar	Myanmar	P	SEA	XI-adm
IRIS_313-11131	IRGC 132254	KALAI::IRGC 33151-2		4055065	KALAI		IRGC 33151			Myanmar	Myanmar	P	SEA	XI-adm
IRIS_313-11132	IRGC 128065	KALALAN::IRGC 33154-2		4055064	KALALAN		IRGC 33154			Myanmar	Myanmar	P	SEA	XI-adm
IRIS_313-11133	IRGC 127582	LWANKHAN::IRGC 33330-1		4056179	LWANKHAN		IRGC 33330			Myanmar	Myanmar		SEA	XI-3
IRIS_313-11134	IRGC 135771	MANSAT 3::IRGC 33341-3		4494471	MANSAT-3		IRGC 33341			Myanmar	Myanmar		SEA	XI-adm
IRIS_313-11135	IRGC 128108	MAUNG NYO::IRGC 33351-2		4055063	MAUNG NYO		IRGC 33351			Myanmar	Myanmar	P	SEA	XI-3
IRIS_313-11136	IRGC 128117	NGAKWE THETYIN::IRGC 33477-2		4055062	NGAKWE THETYIN		IRGC 33477			Myanmar	Myanmar		SEA	admix
IRIS_313-11137	IRGC 128118	NGALONGYI::IRGC 33479-2		4055061	NGALONGYI		IRGC 33479			Myanmar	Myanmar		SEA	XI-adm
IRIS_313-11138	IRGC 128119	NGASEIN THEEDAT (C 30)::IRGC 33504-2		4055060	NGASEIN THEEDAT(C 30)		IRGC 33504			Myanmar	Myanmar	P	SEA	XI-3
IRIS_313-11139	IRGC 128120	NWACHI MANINE::IRGC 33531-2		4055059	NWACHI MANINE		IRGC 33531			Myanmar	Myanmar	P	SEA	XI-adm
IRIS_313-11140	IRGC 128123	PADAN::IRGC 33544-2		4055058	PADAN		IRGC 33544			Myanmar	Myanmar	P	SEA	XI-3
IRIS_313-11141	IRGC 128161	SHWENI::IRGC 33686-2		4055057	SHWENI		IRGC 33686			Myanmar	Myanmar	P	SEA	XI-adm
IRIS_313-11142	IRGC 128162	SHWEPULAY::IRGC 33696-2		4055056	SHWEPULAY		IRGC 33696			Myanmar	Myanmar	P	SEA	XI-3
IRIS_313-11143	IRGC 128180	TANBAUNG::IRGC 33732-2		4055055	TANBAUNG		IRGC 33732			Myanmar	Myanmar		SEA	XI-adm
IRIS_313-11144	IRGC 128181	TAUNGDI::IRGC 33746-2		4055054	TAUNGDI		IRGC 33746			Myanmar	Myanmar	P	SEA	XI-adm
IRIS_313-11145	IRGC 128183	THAKADE THEEDAT::IRGC 33772-2		4055053	THAKADE THEEDAT		IRGC 33772			Myanmar	Myanmar		SEA	XI-3
IRIS_313-11146	IRGC 128185	THEEDAT NGASEIN::IRGC 33779-2		4055052	THEEDAT NGASEIN		IRGC 33779			Myanmar	Myanmar	P	SEA	XI-adm
IRIS_313-11147	IRGC 128198	TYB 11::IRGC 33821-2		4055051	TYB11		IRGC 33821			Myanmar	Myanmar	P	SEA	XI-adm
IRIS_313-11148	IRGC 128203	YEBAW::IRGC 33875-2		4055050	YEBAW		IRGC 33875			Myanmar	Myanmar	P	SEA	XI-3
IRIS_313-11149	IRGC 128204	YODAYA::IRGC 33901-2		4055049	YODAYA		IRGC 33901			Myanmar	Myanmar	P	SEA	XI-3
IRIS_313-11150	IRGC 128206	ZEINGYI::IRGC 33923-2		4055048	ZEINGYI		IRGC 33923			Myanmar	Myanmar		SEA	XI-3
IRIS_313-11151	IRGC 128035	E 21::IRGC 33929-2		4055047			IRGC 33929			Myanmar	Myanmar	I	SEA	XI-3
IRIS_313-11152	IRGC 127103	AC 74::IRGC 33967-1		4056178	AC74		IRGC 33967			India	India		SAC	XI-1A
IRIS_313-11153	IRGC 128517	CT 45::IRGC 34027-2		4055046	CT45		IRGC 34027			India	India	I	SAC	GJ-tmp
IRIS_313-11154	IRGC 127318	DHARIAL::IRGC 34034-1		4056177	DHARIAL		IRGC 34034			Bangladesh	Bangladesh		SAE	cA (Aus)
IRIS_313-11155	IRGC 128326	K 113::IRGC 34107-1		4056176	K 113		IRGC 34107			India	India		SAC	GJ-tmp
IRIS_313-11156	IRGC 127522	KHUDWANI ACC 202::IRGC 34154-1		4056175			IRGC 34154			India	India	I	SAC	GJ-adm
IRIS_313-11157	IRGC 127863	T KAUG PAO::IRGC 34182-1		4056174	T. KAUG PAO		IRGC 34182			Taiwan	Taiwan		EAR	XI-1A
IRIS_313-11158	IRGC 127644	NAN ERH AI 5::IRGC 34255-1		4056173	NAN-ERH-AI 5		IRGC 34255			China	China		EAS	XI-1A
IRIS_313-11159	IRGC 132251	HYB 5-2-1-1-4::IRGC 34283-2		4055045	HYB-5-2-1-1-4		IRGC 34283			Cote d'Ivoire	Cote d'Ivoire	I	WAF	GJ-trp
IRIS_313-11160	IRGC 127195	B 38::IRGC 34409-1		4056172			IRGC 34409			Liberia	Liberia		WAF	XI-3
IRIS_313-11161	IRGC 132266	SADU::IRGC 34514-2		4055044	SADU		IRGC 34514			Liberia	Liberia		WAF	GJ-trp
IRIS_313-11162	IRGC 127775	SABRAN::IRGC 34630-1		4056171	SABRAN		IRGC 34630			Indonesia	Indonesia	T	SER	XI-1B
IRIS_313-11163	IRGC 127652	NATEL BORO::IRGC 34749-1		4056170	NATEL BORO		IRGC 34749			Bangladesh	Bangladesh	T	SAE	cA (Aus)
IRIS_313-11164	IRGC 127205	BAK TULSI::IRGC 34831-1		4056169	BAK TULSI		IRGC 34831			India	India		SAC	cA (Aus)
IRIS_313-11165	IRGC 127993	BENA JHUPI::IRGC 34850-2		4055043	BENA JHUPI		IRGC 34850			India	India		SAC	cA (Aus)
IRIS_313-11166	IRGC 127224	BHUT MURI::IRGC 34861-1		4056168	BHUT MURI		IRGC 34861			India	India		SAC	cA (Aus)
IRIS_313-11167	IRGC 127343	DUBRAJ::IRGC 34904-1		4056167	DUBRAJ		IRGC 34904			India	India		SAC	XI-2
IRIS_313-11168	IRGC 127473	KADA CHOPA::IRGC 34954-1		4056166	KADA CHOPA		IRGC 34954			India	India		SAC	cA (Aus)
IRIS_313-11169	IRGC 131997	KANAI BASHI::IRGC 34967-1		4056165	KANAI BASHI		IRGC 34967			India	India		SAC	cA (Aus)
IRIS_313-11170	IRGC 127547	LAL TAURA::IRGC 35017-1		4056164	LAL TAURA		IRGC 35017			India	India		SAC	cA (Aus)
IRIS_313-11171	IRGC 127583	M 142::IRGC 35054-1		4056163	M 142		IRGC 35054			India	India	P	SAC	cA (Aus)
IRIS_313-11172	IRGC 127762	RANI BHOG::IRGC 35109-1		4056162	RANI BHOG		IRGC 35109			India	India		SAC	cA (Aus)
IRIS_313-11173	IRGC 127776	SADA AUS::IRGC 35117-1		4056161	SADA AUS		IRGC 35117			India	India		SAC	cA (Aus)
IRIS_313-11174	IRGC 127817	SLO 19::IRGC 35157-1		4056160	SLO 19		IRGC 35157			India	India		SAC	cA (Aus)
IRIS_313-11175	IRGC 127821	SONA AUS::IRGC 35160-1		4056159	SONA AUS		IRGC 35160			India	India		SAC	cA (Aus)
IRIS_313-11176	IRGC 127831	SXC 216::IRGC 35175-1		4056158	SXC216		IRGC 35175			India	India		SAC	XI-adm
IRIS_313-11177	IRGC 127309	DELI POCONG::IRGC 35265-1		4056157	DELI POCONG		IRGC 35265			Indonesia	Indonesia	T	SER	XI-adm
IRIS_313-11178	IRGC 128152	RUJAK DANAN::IRGC 35446-2		4055042	RUJAK DANAN		IRGC 35446			Indonesia	Indonesia	T	SER	XI-3
IRIS_313-11179	IRGC 127810	SI OMPAN LAMA::IRGC 35481-1		4056156	SI OMPAN LAMA		IRGC 35481			Indonesia	Indonesia	T	SER	XI-3
IRIS_313-11180	IRGC 128166	SIPULUIK ARANG::IRGC 35488-2		4055041	SIPULUIK ARANG		IRGC 35488			Indonesia	Indonesia	T	SER	XI-3
IRIS_313-11181	IRGC 128179	TAMBA PERAK::IRGC 35534-2		4055040	TAMBA PERAK		IRGC 35534			Indonesia	Indonesia	T	SER	XI-3
IRIS_313-11182	IRGC 128009	CEMPO CINA::IRGC 35581-2		4055039	CEMPO CINA		IRGC 35581			Indonesia	Indonesia	T	SER	XI-3
IRIS_313-11183	IRGC 132311	KETAN LEMBAYUNGAN::IRGC 35745-2		4055038	KETAN LEMBAYUNGAN		IRGC 35745			Indonesia	Indonesia	T	SER	GJ-trp
IRIS_313-11189	IRGC 128424	PAIZ AMBARBU::IRGC 36179-1		4056151	PAIZ-AMBARBU		IRGC 36179			Union of Soviet Socialist Republics (Former)	Union of Soviet Socialist Republics (Former)		WAS	admix
IRIS_313-11191	IRGC 127763	RANRUWAN::IRGC 36360-1		4056150	RANRUWAN		IRGC 36360			Sri Lanka	Sri Lanka	T	IOC	cA (Aus)
IRIS_313-11192	IRGC 127997	BKN 7130-1017-2::IRGC 36531-2		4055036	BKN7130-1017-2		IRGC 36531			Thailand	Thailand	I	SEA	XI-3
IRIS_313-11193	IRGC 128040	GAHB AWY 2-1::IRGC 36549-2		4055035	GAHB AWY 2-1		IRGC 36549			Thailand	Thailand		SEA	XI-3
IRIS_313-11194	IRGC 135760	KHAO PAH 8-5-38::IRGC 36587-3		4494472	KHAO PAH 8-5-38		IRGC 36587			Thailand	Thailand		SEA	XI-3
IRIS_313-11195	IRGC 128344	KHAW KAR 13::IRGC 36711-1		4056149	KHAW KAR 13		IRGC 36711			Myanmar	Myanmar	T	SEA	GJ-sbtrp
IRIS_313-11196	IRGC 132333	DICULA::IRGC 36729-2		4112053	DICULA		IRGC 36729			Philippines	Philippines	T	SER	XI-3
IRIS_313-11197	IRGC 127471	K 17-9-1-1::IRGC 36778-1		4056148	K 17-9-1-1		IRGC 36778			India	India	P	SAC	XI-adm
IRIS_313-11198	IRGC 132425	K 78-13::IRGC 36794-2		4111997	K 78-13		IRGC 36794			India	India	P	SAC	GJ-tmp
IRIS_313-11199	IRGC 128176	SYNTHETIC SATIVA::IRGC 36842-2		4055034	SYNTHETIC SATIVA		IRGC 36842			India	India		SAC	XI-adm
IRIS_313-11200	IRGC 128002	BR 52-87-1::IRGC 36849-2		4055033	BR52-87-1		IRGC 36849			India	India	I	SAC	XI-1B
IRIS_313-11201	IRGC 135564	CHING HSI 15::IRGC 36852-1		4056147	CHING-HSI 15		IRGC 36852			China	China	I	EAS	GJ-tmp
IRIS_313-11202	IRGC 127920	4583::IRGC 36894-2		4055032	4583		IRGC 36894			China	China	I	EAS	GJ-tmp
IRIS_313-11203	IRGC 128044	GOCHIAGARI::IRGC 37086-2		4055031	GOCHIAGARI		IRGC 37086			Bangladesh	Bangladesh	T	SAE	XI-2
IRIS_313-11204	IRGC 128072	KARTIKHAMA::IRGC 37149-2		4055030	KARTIKHAMA		IRGC 37149			Bangladesh	Bangladesh	T	SAE	XI-adm
IRIS_313-11205	IRGC 128075	KAZALSAIL::IRGC 37161-2		4055029	KAZALSAIL		IRGC 37161			Bangladesh	Bangladesh	T	SAE	XI-2
IRIS_313-11206	IRGC 128092	KUMRI::IRGC 37182-2		4055028	KUMRI		IRGC 37182			Bangladesh	Bangladesh	T	SAE	XI-adm
IRIS_313-11207	IRGC 128126	PAIRJAT::IRGC 37252-2		4055027	PAIRJAT		IRGC 37252			Bangladesh	Bangladesh	T	SAE	XI-2
IRIS_313-11208	IRGC 128129	PARIJAT::IRGC 37272-2		4055026	PARIJAT		IRGC 37272			Bangladesh	Bangladesh	T	SAE	XI-adm
IRIS_313-11209	IRGC 135806	VADAI::IRGC 37341-3		4494473	VADAI		IRGC 37341			Bangladesh	Bangladesh	T	SAE	XI-2
IRIS_313-11210	IRGC 127911	ZARBASAIL::IRGC 37346-1		4056146	ZARBASAIL		IRGC 37346			Bangladesh	Bangladesh	T	SAE	cA (Aus)
IRIS_313-11211	IRGC 128063	KADAMSAIL::IRGC 37468-2		4055025	KADAMSAIL		IRGC 37468			Bangladesh	Bangladesh	T	SAE	XI-2
IRIS_313-11212	IRGC 132309	KALOBONA::IRGC 37478-2		4055024	KALOBONA		IRGC 37478			Bangladesh	Bangladesh	T	SAE	XI-2
IRIS_313-11213	IRGC 127648	NARIKEL BADI::IRGC 37550-1		4056145	NARIKEL BADI		IRGC 37550			Bangladesh	Bangladesh	T	SAE	cA (Aus)
IRIS_313-11214	IRGC 127799	SHITTA AMAN::IRGC 37596-1		4056144	SHITTA AMAN		IRGC 37596			Bangladesh	Bangladesh	T	SAE	cA (Aus)
IRIS_313-11216	IRGC 128082	KHAMA 1183::IRGC 37685-2		4055022	KHAMA 1183		IRGC 37685			Bangladesh	Bangladesh	P	SAE	cA (Aus)
IRIS_313-11217	NA	LAL AMAN 207::IRGC 37754-1			LAL AMAN 207		IRGC 37754			Bangladesh	Bangladesh	P	SAE	cB (Bas)
IRIS_313-11218	IRGC 127982	BADSHABHOG 4-60::IRGC 37793-2		4055021	BADSHABHOG 4-60		IRGC 37793			Bangladesh	Bangladesh	P	SAE	cB (Bas)
IRIS_313-11219	IRGC 127998	BLACK 28-564::IRGC 37815-2		4055020	BLACK 28-564		IRGC 37815			Bangladesh	Bangladesh	P	SAE	XI-2
IRIS_313-11220	IRGC 128015	CHITRAJ 14-134::IRGC 37837-2		4055019	CHITRAJ 14-134		IRGC 37837			Bangladesh	Bangladesh	P	SAE	XI-2
IRIS_313-11221	IRGC 128022	CYLINDRICAL 30-605::IRGC 37845-2		4055018	CYLINDRICAL 30-605		IRGC 37845			Bangladesh	Bangladesh	P	SAE	XI-2
IRIS_313-11222	IRGC 132308	DUDHSWAR 15-157::IRGC 37967-2		4055017	DUDHSWAR 15-157		IRGC 37967			Bangladesh	Bangladesh	P	SAE	XI-2
IRIS_313-11223	IRGC 128122	OVAL RED 29 B 601::IRGC 38130-2		4055016	OVAL RED 29B-601		IRGC 38130			Bangladesh	Bangladesh	P	SAE	cB (Bas)
IRIS_313-11224	IRGC 128130	PATNAI 31-679::IRGC 38149-2		4055015	PATNAI 31-679		IRGC 38149			Bangladesh	Bangladesh	P	SAE	XI-2
IRIS_313-11225	IRGC 132265	SADAJIRA (DEEP STRAW) 16-194::IRGC 38251-2		4055014	SADAJIRA(DEEP STRAW)16-194		IRGC 38251			Bangladesh	Bangladesh	P	SAE	XI-adm
IRIS_313-11226	IRGC 128153	SADAJIRA 19-258::IRGC 38293-2		4055013	SADAJIRA 19-258		IRGC 38293			Bangladesh	Bangladesh	P	SAE	XI-2
IRIS_313-11227	IRGC 128154	SADAJIRA 19-317::IRGC 38344-2		4055012	SADAJIRA 19-317		IRGC 38344			Bangladesh	Bangladesh	P	SAE	XI-2
IRIS_313-11228	IRGC 128155	SADAJIRA 19-339::IRGC 38361-2		4055011	SADAJIRA 19-339		IRGC 38361			Bangladesh	Bangladesh	P	SAE	XI-2
IRIS_313-11229	IRGC 128171	STRAW 23-428::IRGC 38416-2		4055010	STRAW 23-428		IRGC 38416			Bangladesh	Bangladesh	P	SAE	XI-2
IRIS_313-11230	IRGC 128172	STRAW 23-438::IRGC 38426-2		4055009	STRAW 23-438		IRGC 38426			Bangladesh	Bangladesh	P	SAE	XI-2
IRIS_313-11231	IRGC 135799	STRAW 23-471::IRGC 38456-3		4494474	STRAW 23-471		IRGC 38456			Bangladesh	Bangladesh	P	SAE	XI-2
IRIS_313-11232	IRGC 128442	R 146::IRGC 38606-1		4056143	R 146		IRGC 38606			India	India		SAC	cA (Aus)
IRIS_313-11233	IRGC 127823	SPR 7284-57-5::IRGC 38649-1		4056142	SPR7284-57-5		IRGC 38649			Thailand	Thailand	P	SEA	XI-1B
IRIS_313-11234	IRGC 127563	LIGUNGTUNG::IRGC 38786-1		4056141	LIGUNGTUNG		IRGC 38786			Philippines	Philippines	T	SER	XI-adm
IRIS_313-11235	IRGC 128137	PINILING DANIEL::IRGC 38828-2		4055008	PINILING DANIEL		IRGC 38828			Philippines	Philippines	P	SER	XI-adm
IRIS_313-11236	IRGC 128523	LIONG ORN::IRGC 38875-2		4055007	LIONG ORN		IRGC 38875				Nigeria		WAF	XI-3
IRIS_313-11237	IRGC 127835	TAICHUNG SEN YU 214::IRGC 38899-1		4056140	TAICHUNG SEN-YU 214		IRGC 38899			Taiwan	Taiwan	I	EAR	XI-1B
IRIS_313-11238	NA	IAC 1132::IRGC 39052-1			IAC1132		IRGC 39052			Brazil	Brazil		SAM	GJ-trp
IRIS_313-11239	IRGC 127978	B 737 G-KN-23-1::IRGC 39203-2		4055006	B 737G-KN-23-1		IRGC 39203			Indonesia	Indonesia	I	SER	XI-adm
IRIS_313-11240	IRGC 128020	CR 157-392-4::IRGC 39247-2		4055005	CR157-392-4		IRGC 39247			India	India	I	SAC	XI-adm
IRIS_313-11241	IRGC 128001	BR 116-3B-53::IRGC 39559-2		4055004	BR116-3B-53		IRGC 39559			Bangladesh	Bangladesh	I	SAE	XI-2
IRIS_313-11242	IRGC 128121	OR 117-8::IRGC 39680-2		4055003	OR117-8		IRGC 39680			India	India	I	SAC	XI-2
IRIS_313-11243	IRGC 127765	RATNAGIRI 45-2::IRGC 39709-1		4056139	RATNAGIRI 45-2		IRGC 39709			India	India	I	SAC	admix
IRIS_313-11244	NA	W 1014-162::IRGC 39871-1			W 1014-162		IRGC 39871			India	India		SAC	XI-adm
IRIS_313-11245	IRGC 128151	RP 20-12::IRGC 40031-2		4055002	RP20-12		IRGC 40031			India	India	P	SAC	XI-adm
IRIS_313-11246	IRGC 132271	7516-14::IRGC 40090-3		4112071	7516-14		IRGC 40090			Japan	Japan		EAR	GJ-tmp
IRIS_313-11247	IRGC 132431	RP 1153-20-14::IRGC 40131-2		4111996	RP1153-20-14		IRGC 40131			India	India	I	SAC	XI-adm
IRIS_313-11248	IRGC 127676	NIAW KHAMIN::IRGC 40222-1		4056138	NIAW KHAMIN		IRGC 40222			Thailand	Thailand	T	SEA	GJ-trp
IRIS_313-11249	IRGC 132341	IR 4535-PP 23-6-8-1::IRGC 40402-2		4112018	IR 4535-PP 23-6-8-1		IRGC 40402			Philippines	Philippines	I	SER-IRRI	XI-adm
IRIS_313-11250	IRGC 127441	IR 9560-2-6-3::IRGC 40451-1		4056137	IR 9560-2-6-3		IRGC 40451			Philippines	Philippines	I	SER-IRRI	XI-1B
IRIS_313-11251	IRGC 132340	IR 4500-5-1-1::IRGC 40552-2		4112017	IR 4500-5-1-1		IRGC 40552			Philippines	Philippines	I	SER-IRRI	XI-1B
IRIS_313-11252	NA	ADR 52::IRGC 40638-2		4055001	ADR52		IRGC 40638			India	India		SAC	XI-adm
IRIS_313-11253	NA	SML CAMPONI::IRGC 40642-1			SML-CAMPONI		IRGC 40642			Surinam	Surinam	I	SAM	XI-adm
IRIS_313-11254	IRGC 128186	TIEN SOM::IRGC 40759-2		4055000	TIEN SOM		IRGC 40759			Viet Nam	Viet Nam		SEA	XI-3
IRIS_313-11255	IRGC 127167	ARC 7056::IRGC 40914-1		4056136	ARC 7056		IRGC 40914			India	India		SAC	XI-adm
IRIS_313-11256	IRGC 127941	ARC 12411::IRGC 41047-2		4054999	ARC 12411		IRGC 41047			India	India		SAC	XI-adm
IRIS_313-11257	IRGC 127944	ARC 12757::IRGC 41095-2		4054998	ARC 12757		IRGC 41095			India	India		SAC	XI-adm
IRIS_313-11258	IRGC 127948	ARC 13502::IRGC 41126-2		4054997	ARC 13502		IRGC 41126			India	India		SAC	cB (Bas)
IRIS_313-11259	IRGC 127949	ARC 13515::IRGC 41134-2		4054996	ARC 13515		IRGC 41134			India	India		SAC	cB (Bas)
IRIS_313-11260	IRGC 127950	ARC 13591::IRGC 41177-2		4054995	ARC 13591		IRGC 41177			India	India		SAC	XI-adm
IRIS_313-11261	IRGC 127951	ARC 13785::IRGC 41218-2		4054994	ARC 13785		IRGC 41218			India	India		SAC	XI-adm
IRIS_313-11262	IRGC 127952	ARC 13888::IRGC 41288-2		4054993	ARC 13888 BROWN SPOTS ON STRAW		IRGC 41288			India	India		SAC	XI-adm
IRIS_313-11263	IRGC 127953	ARC 13919::IRGC 41313-2		4054992	ARC 13919		IRGC 41313			India	India		SAC	XI-adm
IRIS_313-11264	IRGC 132241	ARC 13934::IRGC 41325-2		4054991	ARC 13934		IRGC 41325			India	India		SAC	XI-adm
IRIS_313-11265	IRGC 132242	ARC 14150::IRGC 41435-2		4054990	ARC 14150		IRGC 41435			India	India		SAC	cA (Aus)
IRIS_313-11266	IRGC 127955	ARC 14347::IRGC 41517-2		4054989	ARC 14347		IRGC 41517			India	India		SAC	XI-adm
IRIS_313-11267	IRGC 127956	ARC 14358::IRGC 41523-2		4054988	ARC 14358(GOLD HULL)		IRGC 41523			India	India		SAC	XI-2
IRIS_313-11268	IRGC 127957	ARC 14398::IRGC 41544-2		4054987	ARC 14398		IRGC 41544			India	India		SAC	cB (Bas)
IRIS_313-11269	IRGC 127958	ARC 14632::IRGC 41650-2		4054986	ARC 14632		IRGC 41650			India	India		SAC	XI-adm
IRIS_313-11270	IRGC 127959	ARC 14663::IRGC 41671-2		4054985	ARC 14663		IRGC 41671			India	India		SAC	cB (Bas)
IRIS_313-11271	IRGC 127961	ARC 14737::IRGC 41729-2		4054984	ARC 14737		IRGC 41729			India	India		SAC	XI-2
IRIS_313-11272	IRGC 127153	ARC 14756::IRGC 41736-1		4056135	ARC 14756		IRGC 41736			India	India		SAC	cA (Aus)
IRIS_313-11273	IRGC 127962	ARC 14860::IRGC 41793-2		4054983	ARC 14860		IRGC 41793			India	India		SAC	XI-adm
IRIS_313-11274	IRGC 127155	ARC 14901::IRGC 41811-1		4056134	ARC 14901		IRGC 41811			India	India		SAC	cA (Aus)
IRIS_313-11275	IRGC 127156	ARC 14975::IRGC 41848-1		4056133	ARC 14975		IRGC 41848			India	India		SAC	XI-adm
IRIS_313-11276	IRGC 132319	ARC 15063::IRGC 41909-2		4112052	ARC 15063		IRGC 41909			India	India		SAC	XI-adm
IRIS_313-11277	IRGC 127157	ARC 15129::IRGC 41938-1		4056132	ARC 15129		IRGC 41938			India	India		SAC	cA (Aus)
IRIS_313-11278	NA	ARC 15319::IRGC 42007-1		4056131	ARC 15319		IRGC 42007			India	India		SAC	XI-adm
IRIS_313-11279	IRGC 127967	ARC 15455::IRGC 42040-2		4054982	ARC 15455		IRGC 42040			India	India		SAC	XI-adm
IRIS_313-11280	IRGC 135735	ARC 15486::IRGC 42055-3		4494475	ARC 15486		IRGC 42055			India	India		SAC	XI-adm
IRIS_313-11281	IRGC 131967	ARC 15505::IRGC 42066-1		4056130	ARC 15505		IRGC 42066			India	India		SAC	XI-1A
IRIS_313-11282	IRGC 132243	ARC 15589::IRGC 42096-2		4054981	ARC 15589		IRGC 42096			India	India		SAC	XI-2
IRIS_313-11283	IRGC 132320	ARC 15743::IRGC 42127-2		4112051	ARC 15743		IRGC 42127			India	India		SAC	XI-adm
IRIS_313-11284	IRGC 135638	ARC 18001::IRGC 42195-2		4112016	ARC 18001		IRGC 42195			India	India		SAC	XI-adm
IRIS_313-11285	NA	ARC 18064::IRGC 42237-1		4056129	ARC 18064		IRGC 42237			India	India		SAC	XI-2
IRIS_313-11286	IRGC 135736	ARC 18325::IRGC 42399-3		4494476	ARC 18325		IRGC 42399			India	India		SAC	XI-adm
IRIS_313-11287	IRGC 127969	ARC 18371::IRGC 42423-2		4054980	ARC 18371		IRGC 42423			India	India		SAC	XI-adm
IRIS_313-11288	IRGC 127970	ARC 18434::IRGC 42429-2		4054979	ARC 18434		IRGC 42429			India	India		SAC	XI-adm
IRIS_313-11289	IRGC 127971	ARC 18578::IRGC 42459-2		4054978	ARC 18578		IRGC 42459			India	India		SAC	cB (Bas)
IRIS_313-11290	IRGC 127165	ARC 6579::IRGC 42510-1		4056128	ARC 6579		IRGC 42510			India	India		SAC	admix
IRIS_313-11291	IRGC 127170	ARC 7425::IRGC 42538-1		4056127	ARC 7425		IRGC 42538			India	India		SAC	cA (Aus)
IRIS_313-11292	IRGC 127929	ARC 10120::IRGC 42557-2		4054977	ARC 10120		IRGC 42557			India	India		SAC	XI-adm
IRIS_313-11293	IRGC 127934	ARC 10975::IRGC 42611-2		4054976	ARC 10975		IRGC 42611			India	India		SAC	cB (Bas)
IRIS_313-11294	IRGC 127936	ARC 11245::IRGC 42651-2		4054975	ARC 11245		IRGC 42651			India	India		SAC	XI-2
IRIS_313-11295	IRGC 127137	ARC 11397::IRGC 42664-1		4056126	ARC 11397		IRGC 42664			India	India		SAC	admix
IRIS_313-11296	IRGC 127945	ARC 12800::IRGC 42720-2		4054974	ARC 12800		IRGC 42720			India	India		SAC	XI-adm
IRIS_313-11297	IRGC 127947	ARC 13460::IRGC 42732-2		4054973	ARC 13460		IRGC 42732			India	India		SAC	admix
IRIS_313-11298	IRGC 127152	ARC 13544::IRGC 42743-1		4056125	ARC 13544		IRGC 42743			India	India		SAC	cA (Aus)
IRIS_313-11299	IRGC 127954	ARC 14299::IRGC 42889-2		4054972	ARC 14299		IRGC 42889			India	India		SAC	XI-adm
IRIS_313-11300	IRGC 127960	ARC 14709::IRGC 42976-2		4054971	ARC 14709		IRGC 42976			India	India		SAC	XI-2
IRIS_313-11301	IRGC 127963	ARC 14868::IRGC 43009-2		4054970	ARC 14868		IRGC 43009			India	India		SAC	XI-2
IRIS_313-11302	IRGC 127154	ARC 14899::IRGC 43016-1		4056124	ARC 14899		IRGC 43016			India	India		SAC	XI-adm
IRIS_313-11303	IRGC 128228	ARC 15097::IRGC 43053-1		4056123	ARC 15097		IRGC 43053			India	India		SAC	XI-adm
IRIS_313-11304	IRGC 127158	ARC 15163::IRGC 43106-1		4056122	ARC 15163		IRGC 43106			India	India		SAC	XI-adm
IRIS_313-11305	IRGC 127964	ARC 15373::IRGC 43166-2		4054969	ARC 15373		IRGC 43166			India	India		SAC	XI-adm
IRIS_313-11306	IRGC 127159	ARC 15385::IRGC 43174-1		4056121	ARC 15385		IRGC 43174			India	India		SAC	XI-adm
IRIS_313-11307	IRGC 127965	ARC 15387::IRGC 43175-2		4054968	ARC 15387		IRGC 43175			India	India		SAC	XI-adm
IRIS_313-11308	IRGC 127966	ARC 15403::IRGC 43183-2		4054967	ARC 15403		IRGC 43183			India	India		SAC	XI-2
IRIS_313-11309	IRGC 128229	ARC 15862::IRGC 43242-1		4056120	ARC 15862		IRGC 43242			India	India		SAC	XI-adm
IRIS_313-11310	IRGC 127968	ARC 15929::IRGC 43269-2		4054966	ARC 15929		IRGC 43269			India	India		SAC	XI-2
IRIS_313-11311	IRGC 135745	CICIH KAPUK::IRGC 43377-3		4494477	CICIH KAPUK		IRGC 43377			Indonesia	Indonesia	T	SER	GJ-trp
IRIS_313-11312	IRGC 135781	PADI HITAM::IRGC 43496-3		4494478	PADI HITAM		IRGC 43496			Indonesia	Indonesia	T	SER	XI-3
IRIS_313-11313	IRGC 128420	PADI RENDAH::IRGC 43515-1		4056119	PADI RENDAH		IRGC 43515			Indonesia	Indonesia	T	SER	GJ-trp
IRIS_313-11314	IRGC 132379	PELAU::IRGC 43538-2		4054965	PELAU		IRGC 43538			Indonesia	Indonesia	T	SER	GJ-trp
IRIS_313-11315	IRGC 128131	PENDEK LAYUNG::IRGC 43542-2		4054964	PENDEK LAYUNG		IRGC 43542			Indonesia	Indonesia	T	SER	XI-3
IRIS_313-11316	IRGC 135790	RANTAT::IRGC 43563-3		4494479	RANTAT		IRGC 43563			Indonesia	Indonesia	T	SER	XI-3
IRIS_313-11317	IRGC 128167	SI RANTING::IRGC 43645-2		4054963	SI RANTING		IRGC 43645			Indonesia	Indonesia	T	SER	XI-3
IRIS_313-11318	IRGC 128195	TUBU::IRGC 43677-2		4054962	TUBU		IRGC 43677			Indonesia	Indonesia	T	SER	XI-3
IRIS_313-11319	IRGC 136181	KENCANA RANDAH::IRGC 43709-2		4054961	KENCANA RANDAH		IRGC 43709			Indonesia	Indonesia	T	SER	XI-3
IRIS_313-11320	NA	MAYAS PUTIH::IRGC 43727-2		4054960	MAYAS PUTIH		IRGC 43727			Indonesia	Indonesia	T	SER	XI-3
IRIS_313-11321	IRGC 128043	GANDHISAIL::IRGC 43826-2		4054959	GANDHISAIL		IRGC 43826			Bangladesh	Bangladesh	T	SAE	XI-2
IRIS_313-11322	IRGC 127449	JASURE AUS::IRGC 43860-1		4056118	JASURE AUS		IRGC 43860			Bangladesh	Bangladesh	T	SAE	cA (Aus)
IRIS_313-11323	IRGC 127455	JHORA::IRGC 43862-1		4056117	JHORA		IRGC 43862			Bangladesh	Bangladesh	T	SAE	cA (Aus)
IRIS_313-11324	IRGC 127477	KALABOKRI::IRGC 43872-1		4056116	KALABOKRI		IRGC 43872			Bangladesh	Bangladesh	T	SAE	cA (Aus)
IRIS_313-11325	IRGC 135739	BLM 70::IRGC 43989-3		4494480	BLM70		IRGC 43989			Philippines	Philippines	I	SER	XI-adm
IRIS_313-11326	IRGC 127237	BR 51-115-4::IRGC 43999-1		4056115	BR51-115-4		IRGC 43999			Bangladesh	Bangladesh	I	SAE	XI-adm
IRIS_313-11327	IRGC 128061	JAO' HAWN MAE JAN::IRGC 44022-2		4054958	JAO' HAWN MAE JAN		IRGC 44022			Thailand	Thailand	T	SEA	XI-3
IRIS_313-11328	IRGC 127699	PADI BURIH::IRGC 44081-1		4056114	PADI BURIH		IRGC 44081			Malaysia	Malaysia	T	SER	GJ-trp
IRIS_313-11329	IRGC 127701	PADI JALAI BELA::IRGC 44084-1		4056113	PADI JALAI BELA		IRGC 44084			Malaysia	Malaysia	T	SER	GJ-trp
IRIS_313-11330	IRGC 132236	ALAMINOS::IRGC 44268-2		4054957	ALAMINOS		IRGC 44268			Philippines	Philippines	T	SER	XI-3
IRIS_313-11331	IRGC 132237	AMPIPIT::IRGC 44272-2		4054956	AMPIPIT		IRGC 44272			Philippines	Philippines	T	SER	XI-3
IRIS_313-11334	NA	DINGRAS::IRGC 44402-1			DINGRAS		IRGC 44402			Philippines	Philippines	T	SER	XI-3
IRIS_313-11335	IRGC 132339	INANUPAN::IRGC 44461-2		4112050	INANUPAN		IRGC 44461			Philippines	Philippines	T	SER	XI-2
IRIS_313-11336	IRGC 128519	IREQUIN::IRGC 44476-2		4054954	IREQUIN		IRGC 44476			Philippines	Philippines	T	SER	GJ-tmp
IRIS_313-11337	IRGC 132255	LAWA AN::IRGC 44544-2		4054953	LAWA-AN		IRGC 44544			Philippines	Philippines	T	SER	GJ-trp
IRIS_313-11338	IRGC 128097	LOBANG (WHITE)::IRGC 44548-2		4054952	LOBANG(WHITE)		IRGC 44548			Philippines	Philippines	T	SER	XI-adm
IRIS_313-11339	IRGC 128109	MILAGROSA::IRGC 44634-2		4054951	MILAGROSA		IRGC 44634			Philippines	Philippines	T	SER	XI-2
IRIS_313-11340	IRGC 135639	MINANOK::IRGC 44637-2		4112015	MINANOK		IRGC 44637			Philippines	Philippines	T	SER	GJ-trp
IRIS_313-11341	IRGC 128110	MINDANAO::IRGC 44642-2		4054950	MINDANAO		IRGC 44642			Philippines	Philippines	T	SER	XI-3
IRIS_313-11342	NA	PODAO::IRGC 44701-1			PODAO		IRGC 44701			Philippines	Philippines	T	SER	XI-adm
IRIS_313-11343	IRGC 132263	PURTOK (MALAGKIT)::IRGC 44707-2		4054949	PURTOK(MALAGKIT)		IRGC 44707			Philippines	Philippines	T	SER	XI-3
IRIS_313-11344	IRGC 128157	SAMON::IRGC 44735-2		4054948	SAMON		IRGC 44735			Philippines	Philippines	T	SER	XI-3
IRIS_313-11345	IRGC 127891	WAGWAG::IRGC 44802-1		4056112	WAGWAG		IRGC 44802			Philippines	Philippines	T	SER	XI-adm
IRIS_313-11346	IRGC 132371	WAGWAG PUTI::IRGC 44804-2		4112049	WAGWAG PUTI		IRGC 44804			Philippines	Philippines	T	SER	XI-1B
IRIS_313-11347	IRGC 127892	WAGWAG RAOIS::IRGC 44805-1		4056111	WAGWAG RAOIS		IRGC 44805			Philippines	Philippines	T	SER	XI-adm
IRIS_313-11348	IRGC 127192	AUS PADDY (RED)::IRGC 44978-1		4056110	AUS PADDY(RED)		IRGC 44978			India	India		SAC	cA (Aus)
IRIS_313-11349	IRGC 127980	BACHHAIKALMA::IRGC 45003-2		4054947	BACHHAIKALMA		IRGC 45003			India	India		SAC	XI-2
IRIS_313-11350	IRGC 127983	BAJAL::IRGC 45024-2		4054946	BAJAL		IRGC 45024			India	India		SAC	cB (Bas)
IRIS_313-11351	IRGC 127986	BANCHI::IRGC 45055-2		4054945	BANCHI		IRGC 45055			India	India		SAC	XI-2
IRIS_313-11352	IRGC 128004	BUCHI::IRGC 45237-2		4054944	BUCHI		IRGC 45237			India	India		SAC	cB (Bas)
IRIS_313-11353	IRGC 128013	CHILE BORO::IRGC 45297-2		4054943	CHILE BORO		IRGC 45297			India	India		SAC	cA (Aus)
IRIS_313-11354	IRGC 128008	CAC 75::IRGC 45352-2		4054942	CAC75		IRGC 45352			India	India		SAC	XI-2
IRIS_313-11355	IRGC 127286	CN 44-40-7::IRGC 45368-1		4056109	CN44-40-7		IRGC 45368			India	India		SAC	XI-adm
IRIS_313-11356	NA	CR 44-1::IRGC 45397-1			CR44-1		IRGC 45397			India	India	P	SAC	cB (Bas)
IRIS_313-11357	IRGC 128021	CR 579-1-3::IRGC 45443-2		4054941	CR579-1-3		IRGC 45443			India	India	P	SAC	XI-1B
IRIS_313-11358	IRGC 128023	DADKHANI::IRGC 45454-2		4054940	DADKHANI		IRGC 45454			India	India		SAC	XI-2
IRIS_313-11359	IRGC 128024	DAHARNAGRA::IRGC 45465-2		4054939	DAHARNAGRA		IRGC 45465			India	India		SAC	XI-2
IRIS_313-11360	IRGC 132342	JALADHI 1::IRGC 45858-2		4112014	JALADHI 1		IRGC 45858			India	India		SAC	cB (Bas)
IRIS_313-11361	IRGC 128067	KALIKALMA::IRGC 45996-2		4054938	KALIKALMA		IRGC 45996			India	India		SAC	XI-2
IRIS_313-11362	IRGC 128080	KEYA NUNIA::IRGC 46117-2		4054937	KEYA NUNIA		IRGC 46117			India	India		SAC	cB (Bas)
IRIS_313-11363	IRGC 128089	KHEJURTHUPI::IRGC 46137-2		4054936	KHEJURTHUPI		IRGC 46137			India	India		SAC	XI-2
IRIS_313-11364	IRGC 135761	KHIRPULI::IRGC 46143-3		4494482	KHIRPULI		IRGC 46143			India	India		SAC	XI-adm
IRIS_313-11365	IRGC 128095	LANJALI::IRGC 46236-2		4054935	LANJALI		IRGC 46236			India	India		SAC	XI-adm
IRIS_313-11367	IRGC 128103	MAKARANDASAIL::IRGC 46289-2		4054933	MAKARANDASAIL		IRGC 46289			India	India		SAC	XI-2
IRIS_313-11368	IRGC 128128	PANIKELASH::IRGC 46500-2		4054932	PANIKELASH		IRGC 46500			India	India		SAC	XI-2
IRIS_313-11369	IRGC 128146	RANACHANDRABHOG::IRGC 46567-2		4054931	RANACHANDRABHOG		IRGC 46567			India	India		SAC	XI-2
IRIS_313-11370	IRGC 132368	SACHI::IRGC 46612-2		4112048	SACHI		IRGC 46612			India	India		SAC	XI-2
IRIS_313-11371	IRGC 127788	SATHI::IRGC 46659-1		4056108	SATHI		IRGC 46659			India	India	P	SAC	cA (Aus)
IRIS_313-11372	IRGC 128173	SUFALDHULA::IRGC 46698-2		4054930	SUFALDHULA		IRGC 46698			India	India		SAC	XI-2
IRIS_313-11373	IRGC 128177	T 3::IRGC 46760-2		4054929	T 3		IRGC 46760			India	India		SAC	cB (Bas)
IRIS_313-11374	IRGC 127889	W 398::IRGC 46787-1		4056107	W 398		IRGC 46787			India	India		SAC	cA (Aus)
IRIS_313-11375	IRGC 128018	CODE NO 31225::IRGC 46865-2		4054928			IRGC 46865			India	India		SAC	cB (Bas)
IRIS_313-11376	IRGC 132312	TOS 7536::IRGC 46985-2		4054927			IRGC 46985			Cote d'Ivoire	Cote d'Ivoire		WAF	GJ-trp
IRIS_313-11377	IRGC 127119	AMARILLO::IRGC 47120-1		4056106	AMARILLO		IRGC 47120			Philippines	Philippines	T	SER	XI-adm
IRIS_313-11379	IRGC 127245	CADIDIT (GLUT)::IRGC 47161-1		4056105	CADIDIT(GLUT.)		IRGC 47161			Philippines	Philippines	T	SER	GJ-trp
IRIS_313-11380	IRGC 128253	CA ONG (WHITE)::IRGC 47174-1		4056104	CA-ONG(WHITE)		IRGC 47174			Philippines	Philippines	T	SER	GJ-trp
IRIS_313-11381	IRGC 132351	LINANGAN::IRGC 47255-2		4112047	LINANGAN		IRGC 47255			Philippines	Philippines	T	SER	XI-3
IRIS_313-11382	NA	HONDERAWALA::IRGC 47372-1			HONDERAWALA		IRGC 47372			Sri Lanka	Sri Lanka	T	IOC	XI-adm
IRIS_313-11383	IRGC 127274	CHIEM NGAN::IRGC 47488-1		4056103	CHIEM NGAN		IRGC 47488			Viet Nam	Viet Nam	T	SEA	XI-adm
IRIS_313-11384	IRGC 127275	CHIEM TONG NHAT 1::IRGC 47496-1		4056102	CHIEM TONG NHAT 1		IRGC 47496			Viet Nam	Viet Nam	T	SEA	XI-adm
IRIS_313-11385	IRGC 127442	IR 9747 SEL::IRGC 47695-1		4056101	IR 9747 SEL		IRGC 47695			Philippines	Philippines	I	SER-IRRI	XI-adm
IRIS_313-11386	IRGC 128083	KHAO DAWK MALI TIA::IRGC 47773-2		4054925	KHAO DAWK MALI TIA		IRGC 47773			Thailand	Thailand	T	SEA	XI-3
IRIS_313-11387	NA	SAHM RUANG NAK::IRGC 47818-1			SAHM RUANG NAK		IRGC 47818			Thailand	Thailand	T	SEA	XI-3
IRIS_313-11388	IRGC 132250	GLAM::IRGC 47978-2		4054924	GLAM		IRGC 47978			Thailand	Thailand	T	SEA	XI-3
IRIS_313-11389	NA	LEUANG PRA TAHN::IRGC 48292-2		4054923	LEUANG PRA TAHN		IRGC 48292			Thailand	Thailand	T	SEA	XI-3
IRIS_313-11390	IRGC 128114	NAH MOI::IRGC 48353-2		4054922	NAH MOI		IRGC 48353			Thailand	Thailand	T	SEA	XI-3
IRIS_313-11391	IRGC 132260	NIAW DAM::IRGC 48387-2		4054921	NIAW DAM		IRGC 48387			Thailand	Thailand	T	SEA	XI-3
IRIS_313-11392	IRGC 128156	SA MER::IRGC 48454-2		4054920	SA MER		IRGC 48454			Thailand	Thailand	T	SEA	XI-3
IRIS_313-11393	IRGC 132267	SAWNG RUANG::IRGC 48458-2		4054919	SAWNG RUANG		IRGC 48458			Thailand	Thailand	T	SEA	XI-3
IRIS_313-11394	IRGC 128057	INDO NO 13030::IRGC 48630-2		4054918			IRGC 48630			Indonesia	Indonesia	T	SER	XI-adm
IRIS_313-11395	IRGC 135755	INDO NO 13075::IRGC 48665-3		4494483			IRGC 48665			Indonesia	Indonesia	T	SER	XI-3
IRIS_313-11396	IRGC 128385	MAS::IRGC 48758-1		4056100	MAS		IRGC 48758			Indonesia	Indonesia	I	SER	GJ-trp
IRIS_313-11397	IRGC 132044	TAMBU::IRGC 48932-1		4056099	TAMBU		IRGC 48932			Indonesia	Indonesia	T	SER	GJ-trp
IRIS_313-11398	IRGC 128190	TODULI::IRGC 48942-2		4054917	TODULI		IRGC 48942			Indonesia	Indonesia	T	SER	XI-3
IRIS_313-11399	IRGC 128148	RAYDHAN 1::IRGC 49127-2		4054916	RAYDHAN 1		IRGC 49127			Bangladesh	Bangladesh	T	SAE	XI-adm
IRIS_313-11400	NA	ECHORSAIL::IRGC 49182-1			ECHORSAIL		IRGC 49182			Bangladesh	Bangladesh	T	SAE	XI-adm
IRIS_313-11401	IRGC 128113	MOTANGA::IRGC 49242-2		4054915	MOTANGA		IRGC 49242			Bangladesh	Bangladesh	T	SAE	cB (Bas)
IRIS_313-11402	IRGC 128174	SUITE JORA::IRGC 49257-2		4054914	SUITE JORA		IRGC 49257			Bangladesh	Bangladesh	T	SAE	XI-adm
IRIS_313-11403	IRGC 127923	AEB 368 RIP P TYPE ADT::IRGC 49359-2		4054913	AEB368 RIP P TYPE ADT		IRGC 49359			India	India		SAC	XI-adm
IRIS_313-11404	IRGC 127925	AMON 4::IRGC 49375-2		4054912	AMON 4		IRGC 49375			Bangladesh	Bangladesh		SAE	XI-2
IRIS_313-11405	IRGC 132238	APYO DAW GYI::IRGC 49386-2		4054911	APYO-DAW-GYI		IRGC 49386			Myanmar	Myanmar		SEA	XI-3
IRIS_313-11406	IRGC 127921	A 28-6::IRGC 49409-2		4054910	A 28-6		IRGC 49409			Myanmar	Myanmar		SEA	XI-3
IRIS_313-11407	IRGC 127989	BATCHA BHOG (SCENTED)::IRGC 49440-2		4054909	BATCHA BHOG(SCENTED)		IRGC 49440			India	India		SAC	XI-2
IRIS_313-11408	IRGC 128016	CHITRAKALI::IRGC 49524-2		4054908	CHITRAKALI		IRGC 49524			India	India		SAC	XI-2
IRIS_313-11409	IRGC 127289	CUTTACK 29::IRGC 49573-1		4056098	CUTTACK 29		IRGC 49573			India	India		SAC	XI-2
IRIS_313-11410	IRGC 132393	C 28-16::IRGC 49580-1		4056097	C 28-16		IRGC 49580			Myanmar	Myanmar	P	SEA	XI-adm
IRIS_313-11411	IRGC 127342	DONRADAO::IRGC 49604-1		4056096	DONRADAO		IRGC 49604			Brazil	Brazil		SAM	XI-2
IRIS_313-11413	IRGC 132420	KALAR KAR::IRGC 49737-2		4054907	KALAR KAR		IRGC 49737				India		SAC	cA (Aus)
IRIS_313-11414	IRGC 127495	KARUNJEERAGA SAMBA::IRGC 49774-1		4056095	KARUNJEERAGA SAMBA		IRGC 49774			India	India		SAC	XI-adm
IRIS_313-11415	NA	KAUSHI::IRGC 49789-1			KAUSHI		IRGC 49789			Nigeria	Nigeria		WAF	admix
IRIS_313-11416	IRGC 127529	KONAMANI::IRGC 49806-1		4056094	KONAMANI		IRGC 49806			India	India		SAC	XI-2
IRIS_313-11417	IRGC 132256	LAWANGAI::IRGC 49850-2		4054906	LAWANGAI		IRGC 49850			India	India		SAC	admix
IRIS_313-11418	IRGC 128106	MATALI::IRGC 49891-2		4054905	MATALI		IRGC 49891			India	India		SAC	XI-2
IRIS_313-11419	IRGC 136184	MUTHA SAMBA::IRGC 49924-2		4054904	MUTHA SAMBA		IRGC 49924			India	India		SAC	XI-adm
IRIS_313-11420	IRGC 128138	PISINI::IRGC 50035-2		4054903	PISINI		IRGC 50035			India	India		SAC	XI-2
IRIS_313-11421	IRGC 128196	TULASIBAS::IRGC 50192-2		4054902	TULASIBAS		IRGC 50192			India	India		SAC	XI-2
IRIS_313-11422	IRGC 127095	13946 (GUANG QIU 15)::IRGC 50320-1		4056093	13946(GUANG-QIU 15)		IRGC 50320			China	China	P	EAS	XI-1A
IRIS_313-11423	IRGC 127243	C 1016-1::IRGC 50368-1		4056092	C 1016-1		IRGC 50368			Philippines	Philippines	P	SER	XI-adm
IRIS_313-11424	IRGC 127807	SINAPLED::IRGC 50402-1		4056091	SINAPLED		IRGC 50402			Philippines	Philippines	T	SER	GJ-trp
IRIS_313-11425	IRGC 128003	BRANCO PRECOCE::IRGC 50441-2		4054901	BRANCO PRECOCE		IRGC 50441			Brazil	Brazil		SAM	admix
IRIS_313-11426	IRGC 128260	CHATAO::IRGC 50456-1		4056090	CHATAO		IRGC 50456			Brazil	Brazil	T	SAM	GJ-trp
IRIS_313-11427	IRGC 128295	GEM OU BRAZIL::IRGC 50470-1		4056089	GEM OU BRAZIL		IRGC 50470			Brazil	Brazil		SAM	GJ-trp
IRIS_313-11428	IRGC 128382	MARANHAO BRANCO::IRGC 50503-1		4056088	MARANHAO BRANCO		IRGC 50503			Brazil	Brazil		SAM	GJ-trp
IRIS_313-11429	IRGC 128388	MIUDO ROXO::IRGC 50517-1		4056087	MIUDO ROXO		IRGC 50517			Brazil	Brazil		SAM	GJ-trp
IRIS_313-11431	IRGC 127244	C 166-135::IRGC 50633-1		4056085	C 166-135		IRGC 50633			Philippines	Philippines	I	SER	XI-3
IRIS_313-11432	IRGC 127443	ISWAR KORA::IRGC 50674-1		4056084	ISWAR KORA		IRGC 50674			India	India		SAC	admix
IRIS_313-11433	IRGC 127635	MR 136-1::IRGC 50707-1		4056083	MR136-1		IRGC 50707			India	India	I	SAC	XI-1A
IRIS_313-11434	IRGC 127370	FORTUNA BLANCO (SAN MARCOS)::IRGC 50764-1		4056082	FORTUNA BLANCO(SAN MARCOS)		IRGC 50764			Colombia	Colombia	T	SAM	GJ-trp
IRIS_313-11435	IRGC 128392	MONMINEUPLEU::IRGC 50873-1		4056081	MONMINEUPLEU		IRGC 50873			Cote d'Ivoire	Cote d'Ivoire	T	WAF	GJ-trp
IRIS_313-11436	IRGC 127779	SAKAZELE (538)::IRGC 50880-1		4056080	SAKAZELE(538)		IRGC 50880			Cote d'Ivoire	Cote d'Ivoire	T	WAF	GJ-trp
IRIS_313-11437	IRGC 127246	CAMPECHE A 79::IRGC 51102-1		4056079	CAMPECHE A79		IRGC 51102			Mexico	Mexico	I	CAM	XI-1B
IRIS_313-11438	IRGC 127909	ZACATEPEC A 79::IRGC 51116-1		4056078	ZACATEPEC A79		IRGC 51116			Mexico	Mexico	I	CAM	XI-adm
IRIS_313-11439	IRGC 127680	NIRA PRIETO::IRGC 51145-1		4056077	NIRA PRIETO		IRGC 51145			Cuba	Cuba		CAM	GJ-trp
IRIS_313-11441	IRGC 128399	NALA::IRGC 51247-1		4056075	NALA		IRGC 51247			Philippines	Philippines	T	SER	GJ-trp
IRIS_313-11442	IRGC 132321	ARC 18502::IRGC 51749-2		4112046	ARC 18502		IRGC 51749			India	India	T	SAC	XI-adm
IRIS_313-11443	IRGC 127161	ARC 18533::IRGC 51756-1		4056074	ARC 18533		IRGC 51756			India	India	T	SAC	XI-adm
IRIS_313-11445	IRGC 127653	NCS 102::IRGC 51854-1		4056072	NCS102		IRGC 51854			India	India	T	SAC	XI-2
IRIS_313-11446	IRGC 127647	NAPDAI::IRGC 52009-1		4056071	NAPDAI		IRGC 52009			India	India	T	SAC	XI-2
IRIS_313-11447	IRGC 128492	TUNAGANNAPNANG::IRGC 52046-1		4056070	TUNAGANNAPNANG		IRGC 52046			India	India	T	SAC	XI-adm
IRIS_313-11448	IRGC 127209	BARAMANJ::IRGC 52067-1		4056069	BARAMANJ		IRGC 52067			India	India	T	SAC	XI-2
IRIS_313-11449	IRGC 127526	KODIA PHUL::IRGC 52168-1		4056068	KODIA PHUL		IRGC 52168			India	India	T	SAC	XI-adm
IRIS_313-11451	IRGC 128330	KALISAL::IRGC 52324-1		4056066	KALISAL		IRGC 52324			India	India	T	SAC	cB (Bas)
IRIS_313-11452	IRGC 127571	LOCAL BHAT::IRGC 52343-1		4056065	LOCAL BHAT		IRGC 52343			India	India	T	SAC	cA (Aus)
IRIS_313-11453	IRGC 127916	ZINYA KOLAMBA::IRGC 52402-1		4056064	ZINYA KOLAMBA		IRGC 52402			India	India	T	SAC	XI-2
IRIS_313-11454	IRGC 127211	BARI SUTAR::IRGC 52410-1		4056063	BARI SUTAR		IRGC 52410			India	India	T	SAC	cA (Aus)
IRIS_313-11455	IRGC 128268	CIPPI::IRGC 52415-1		4056062	CIPPI		IRGC 52415			India	India		SAC	cA (Aus)
IRIS_313-11456	IRGC 127528	KOLAMBA::IRGC 52456-1		4056061	KOLAMBA		IRGC 52456			India	India		SAC	cA (Aus)
IRIS_313-11458	IRGC 128333	KARAHANI::IRGC 52664-1		4056059	KARAHANI		IRGC 52664			India	India	T	SAC	cA (Aus)
IRIS_313-11460	IRGC 127792	SELHI::IRGC 52760-1		4056057	SELHI		IRGC 52760			India	India	T	SAC	XI-2
IRIS_313-11461	IRGC 127881	VAIKATHARYAN::IRGC 52805-1		4056056	VAIKATHARYAN		IRGC 52805			India	India	T	SAC	XI-2
IRIS_313-11462	IRGC 127780	SALSI::IRGC 52833-1		4056055	SALSI		IRGC 52833			India	India	T	SAC	cA (Aus)
IRIS_313-11463	IRGC 127499	KATSIYAM TABAO::IRGC 52855-1		4056054	KATSIYAM TABAO		IRGC 52855			Philippines	Philippines	T	SER	XI-adm
IRIS_313-11464	IRGC 128254	CARAWI::IRGC 52887-1		4056053	CARAWI		IRGC 52887			Philippines	Philippines	T	SER	GJ-trp
IRIS_313-11465	IRGC 128280	DINORADO::IRGC 52893-1		4056052	DINORADO		IRGC 52893			Philippines	Philippines	T	SER	GJ-trp
IRIS_313-11467	IRGC 128372	MACAPAGAL::IRGC 52927-1		4056050	MACAPAGAL		IRGC 52927			Philippines	Philippines	T	SER	XI-3
IRIS_313-11471	IRGC 132397	CULALANSI::IRGC 53109-1		4056047	CULALANSI		IRGC 53109			Philippines	Philippines	T	SER	XI-adm
IRIS_313-11472	NA	BANGBANG::IRGC 53131-1			BANGBANG		IRGC 53131			Philippines	Philippines	T	SER	XI-3
IRIS_313-11473	IRGC 132004	KINTOMAN (TOD DOY)::IRGC 53146-1		4056046	KINTOMAN(TOD-DOY)		IRGC 53146			Philippines	Philippines	T	SER	GJ-trp
IRIS_313-11476	IRGC 128329	KALIPINCH::IRGC 53271-1		4056043	KALIPINCH		IRGC 53271			India	India		SAC	cA (Aus)
IRIS_313-11477	IRGC 127489	KANPURI::IRGC 53278-1		4056042	KANPURI		IRGC 53278			India	India		SAC	cA (Aus)
IRIS_313-11478	IRGC 127572	LOCAL::IRGC 53300-1		4056041	LOCAL		IRGC 53300			India	India		SAC	XI-2
IRIS_313-11479	IRGC 127882	VANKALI::IRGC 53339-1		4056040	VANKALI		IRGC 53339			India	India		SAC	GJ-trp
IRIS_313-11480	IRGC 127742	PR 106::IRGC 53418-1		4056039	PR106		IRGC 53418			India	India	I	SAC	XI-1B
IRIS_313-11481	IRGC 127228	BINNAFUL::IRGC 53479-1		4056038	BINNAFUL		IRGC 53479			Bangladesh	Bangladesh	T	SAE	cA (Aus)
IRIS_313-11482	IRGC 127234	BONGEZA::IRGC 53483-1		4056037	BONGEZA		IRGC 53483			Bangladesh	Bangladesh	T	SAE	cA (Aus)
IRIS_313-11483	IRGC 128244	BOTESHSHORE::IRGC 53484-1		4056036	BOTESHSHORE		IRGC 53484			Bangladesh	Bangladesh	T	SAE	cA (Aus)
IRIS_313-11484	IRGC 127357	EJALI::IRGC 53500-1		4056035	EJALI		IRGC 53500			Bangladesh	Bangladesh	T	SAE	cA (Aus)
IRIS_313-11485	NA	RAMINAD (GERMAN)::IRGC 53058-1			RAMINAD(GERMAN)		IRGC 53058			Philippines	Philippines	T	SER	XI-3
IRIS_313-11486	IRGC 135757	KHAGRAI DIGHA::IRGC 53529-3		4494484	KHAGRAI DIGHA		IRGC 53529			Bangladesh	Bangladesh	T	SAE	admix
IRIS_313-11487	IRGC 128358	LALDIGHA::IRGC 53541-1		4056034	LALDIGHA		IRGC 53541			Bangladesh	Bangladesh	T	SAE	XI-2
IRIS_313-11489	IRGC 127482	KALU T 139::IRGC 53670-1		4056032	KALU T 139		IRGC 53670			India	India		SAC	cA (Aus)
IRIS_313-11490	IRGC 127160	ARC 15480::IRGC 53799-1		4056031	ARC 15480		IRGC 53799			India	India	T	SAC	XI-adm
IRIS_313-11491	IRGC 127230	BIR BAHADUR::IRGC 53889-1		4056030	BIR BAHADUR		IRGC 53889			India	India		SAC	XI-2
IRIS_313-11492	IRGC 127813	SIRHANTI::IRGC 53930-1		4056029	SIRHANTI		IRGC 53930			India	India		SAC	cA (Aus)
IRIS_313-11493	IRGC 127126	AR 133::IRGC 53942-1		4056028	AR 133		IRGC 53942			India	India	T	SAC	XI-adm
IRIS_313-11494	IRGC 128317	IC 25690::IRGC 53973-1		4056027	IC25690		IRGC 53973			India	India	T	SAC	GJ-sbtrp
IRIS_313-11495	IRGC 128217	ANENOE::IRGC 54140-1		4056026	ANENOE		IRGC 54140			Indonesia	Indonesia	T	SER	GJ-trp
IRIS_313-11496	IRGC 131969	BALU PRIA::IRGC 54158-1		4056025	BALU PRIA		IRGC 54158			Indonesia	Indonesia	T	SER	GJ-trp
IRIS_313-11497	IRGC 135630	PADI ARA::IRGC 54252-2		4054900	PADI ARA		IRGC 54252			Indonesia	Indonesia	T	SER	XI-2
IRIS_313-11498	IRGC 132023	PADI HEDENG (REKET HEDENG)::IRGC 54266-1		4056024	PADI HEDENG(REKET HEDENG)		IRGC 54266			Indonesia	Indonesia	T	SER	GJ-trp
IRIS_313-11499	IRGC 132024	PADI UDANG::IRGC 54295-1		4056023	PADI UDANG		IRGC 54295			Indonesia	Indonesia	T	SER	GJ-trp
IRIS_313-11500	IRGC 127816	SKK::IRGC 54356-1		4056022	SKK		IRGC 54356			Indonesia	Indonesia	T	SER	XI-2
IRIS_313-11505	IRGC 127469	K 1074::IRGC 55017-1		4056019	K 1074		IRGC 55017			India	India	T	SAC	XI-2
IRIS_313-11506	IRGC 127470	K 15591-4::IRGC 55043-1		4056018	K 15591-4		IRGC 55043			India	India	T	SAC	XI-adm
IRIS_313-11507	IRGC 127870	TV 30::IRGC 55221-1		4056017	TV30		IRGC 55221			Viet Nam	Viet Nam	I	SEA	XI-1B
IRIS_313-11508	IRGC 127722	PAWNG AEW 1::IRGC 55263-1		4056016	PAWNG AEW 1		IRGC 55263			Thailand	Thailand	T	SEA	XI-3
IRIS_313-11509	IRGC 132035	PRADOO DAENG::IRGC 55265-1		4056015	PRADOO DAENG		IRGC 55265			Thailand	Thailand	T	SEA	XI-3
IRIS_313-11510	IRGC 127102	A 69-1::IRGC 55305-1		4056014	A 69-1		IRGC 55305			Sri Lanka	Sri Lanka	P	IOC	XI-adm
IRIS_313-11511	IRGC 127890	WAGASAN (RED)::IRGC 55404-1		4056013	WAGASAN(RED)		IRGC 55404			Philippines	Philippines	T	SER	GJ-trp
IRIS_313-11512	IRGC 127693	OYAK PAKANG::IRGC 55422-1		4056012	OYAK PAKANG		IRGC 55422			Philippines	Philippines	T	SER	XI-adm
IRIS_313-11513	IRGC 127269	CHATO::IRGC 55825-1		4056011	CHATO		IRGC 55825			Ecuador	Ecuador		SAM	XI-1B
IRIS_313-11515	IRGC 127231	BKN BR 1031-78-5-4::IRGC 55927-1		4056009	BKN-BR-1031-78-5-4		IRGC 55927				Thailand	I	SEA	XI-adm
IRIS_313-11516	IRGC 127437	IR 3839-1::IRGC 55946-1		4056008	IR 3839-1		IRGC 55946			Philippines	Philippines	I	SER-IRRI	XI-adm
IRIS_313-11517	IRGC 127438	IR 4432-28-5::IRGC 55952-1		4056007	IR 4432-28-5		IRGC 55952			Philippines	Philippines	I	SER-IRRI	XI-1B
IRIS_313-11521	IRGC 127847	TAN NONG::IRGC 56126-1		4056005	TAN NONG		IRGC 56126			Viet Nam	Viet Nam	T	SEA	XI-adm
IRIS_313-11522	IRGC 128505	XINTUAN HEI GU::IRGC 56159-1		4056004	XINTUAN HEI GU		IRGC 56159			China	China		EAS	GJ-adm
IRIS_313-11523	IRGC 127106	ADIALLO::IRGC 56264-1		4056003	ADIALLO		IRGC 56264			Senegal	Senegal	T	WAF	XI-adm
IRIS_313-11524	IRGC 132405	KOUINONEPOU::IRGC 56663-1		4056002	KOUINONEPOU		IRGC 56663			Cote d'Ivoire	Cote d'Ivoire	T	WAF	GJ-trp
IRIS_313-11525	IRGC 127319	DIAMBARANG::IRGC 56726-1		4056001	DIAMBARANG		IRGC 56726			Guinea-Bissau	Guinea-Bissau	T	WAF	XI-3
IRIS_313-11526	IRGC 128292	FOSSA (GBE)::IRGC 56767-1		4056000	FOSSA(GBE)		IRGC 56767			Cote d'Ivoire	Cote d'Ivoire	T	WAF	GJ-trp
IRIS_313-11527	IRGC 128302	GOLO::IRGC 56856-1		4055999	GOLO		IRGC 56856			Cote d'Ivoire	Cote d'Ivoire	T	WAF	GJ-trp
IRIS_313-11528	IRGC 127917	ZO::IRGC 56914-1		4055998	ZO		IRGC 56914			Cote d'Ivoire	Cote d'Ivoire	T	WAF	XI-3
IRIS_313-11530	IRGC 131993	JAO KHAO::IRGC 57046-1		4055997	JAO KHAO		IRGC 57046			Thailand	Thailand	T	SEA	XI-3
IRIS_313-11532	IRGC 132016	MARIA GAKIT::IRGC 57070-1		4055995	MARIA GAKIT		IRGC 57070			Philippines	Philippines	T	SER	GJ-trp
IRIS_313-11534	NA	NAHNG KHAO BOW::IRGC 57377-1			NAHNG KHAO BOW		IRGC 57377			Thailand	Thailand	T	SEA	XI-3
IRIS_313-11535	IRGC 132288	PAH DI MI RAHK::IRGC 57398-1		4055993	PAH DI MI RAHK		IRGC 57398			Thailand	Thailand		SEA	XI-3
IRIS_313-11536	IRGC 128502	WIR 2091::IRGC 57536-1		4055992			IRGC 57536			Georgia	Georgia		EUR	GJ-tmp
IRIS_313-11537	IRGC 127446	J 6 IR 438 (WC 694)::IRGC 57599-1		4055991	J 6 IR438(WC694)		IRGC 57599			Philippines	Philippines	I	SER	GJ-trp
IRIS_313-11538	IRGC 127447	J 6 IR 520 (WC 693)::IRGC 57600-1		4055990	J 6 IR520(WC693)		IRGC 57600			Philippines	Philippines	I	SER	XI-1B
IRIS_313-11539	IRGC 128475	SP 6 (WC 836)::IRGC 57602-1		4055989	SP6(WC836)		IRGC 57602				Unites States of America	I	NAM	GJ-trp
IRIS_313-11540	IRGC 128428	PATIE ROUGE::IRGC 57686-1		4055988	PATIE ROUGE		IRGC 57686			Guinea	Guinea	T	WAF	GJ-trp
IRIS_313-11541	IRGC 127410	HOE PHAR THAE::IRGC 57907-1		4055987	HOE PHAR THAE		IRGC 57907			Myanmar	Myanmar		SEA	XI-adm
IRIS_313-11542	IRGC 132402	KHAO KUM PAR::IRGC 57966-1		4055986	KHAO KUM PAR		IRGC 57966			Myanmar	Myanmar		SEA	admix
IRIS_313-11543	IRGC 127537	KYUN TAW SEIN::IRGC 58072-1		4055985	KYUN TAW SEIN		IRGC 58072			Myanmar	Myanmar		SEA	XI-3
IRIS_313-11544	IRGC 135570	LINPAN CHAW::IRGC 58087-1		4055984	LINPAN CHAW		IRGC 58087			Myanmar	Myanmar		SEA	XI-adm
IRIS_313-11545	IRGC 127628	MOE GAUNG PYU::IRGC 58120-1		4055983	MOE GAUNG PYU		IRGC 58120			Myanmar	Myanmar		SEA	XI-adm
IRIS_313-11546	IRGC 127672	NGA CHAN HMWE::IRGC 58146-1		4055982	NGA CHAN HMWE		IRGC 58146			Myanmar	Myanmar		SEA	XI-adm
IRIS_313-11547	IRGC 135580	SHWE SABA::IRGC 58206-1		4055981	SHWE SABA		IRGC 58206			Myanmar	Myanmar		SEA	XI-adm
IRIS_313-11548	IRGC 127850	TAUNG LWIN::IRGC 58222-1		4055980	TAUNG LWIN		IRGC 58222			Myanmar	Myanmar		SEA	XI-adm
IRIS_313-11549	IRGC 128483	TAUNGYA SABA::IRGC 58226-1		4055979	TAUNGYA SABA		IRGC 58226			Myanmar	Myanmar		SEA	XI-adm
IRIS_313-11551	IRGC 135566	FELEGBASEH::IRGC 58443-1		4055978	FELEGBASEH		IRGC 58443			Sierra Leone	Sierra Leone	T	WAF	XI-3
IRIS_313-11554	IRGC 132291	PA RABICHINA::IRGC 58609-1		4055976	PA RABICHINA		IRGC 58609			Sierra Leone	Sierra Leone	T	WAF	XI-3
IRIS_313-11555	IRGC 135578	PA WOON::IRGC 58656-1		4055975	PA WOON		IRGC 58656			Sierra Leone	Sierra Leone	T	WAF	XI-adm
IRIS_313-11556	IRGC 132051	TUBMAN::IRGC 58682-1		4055974	TUBMAN		IRGC 58682			Sierra Leone	Sierra Leone	T	WAF	XI-3
IRIS_313-11557	IRGC 127390	GORIA::IRGC 58736-1		4055973	GORIA		IRGC 58736			Bangladesh	Bangladesh	T	SAE	cA (Aus)
IRIS_313-11558	IRGC 127684	NULI::IRGC 58824-1		4055972	NULI		IRGC 58824			Bangladesh	Bangladesh	T	SAE	XI-2
IRIS_313-11561	IRGC 128238	BANGLA::IRGC 58876-1		4055969	BANGLA		IRGC 58876			Nepal	Nepal	T	SAC	XI-2
IRIS_313-11563	IRGC 127227	BIJULI BATI::IRGC 58917-1		4055968	BIJULI BATI		IRGC 58917			Nepal	Nepal	T	SAC	XI-2
IRIS_313-11564	IRGC 127400	HALIDA::IRGC 59005-1		4055967	HALIDA		IRGC 59005			Nepal	Nepal	T	SAC	cB (Bas)
IRIS_313-11565	IRGC 127536	KUSUM KATIKI::IRGC 59099-1		4055966	KUSUM KATIKI		IRGC 59099			Nepal	Nepal	T	SAC	XI-2
IRIS_313-11566	NA	MOONOR::IRGC 59136-1			MOONOR		IRGC 59136			Nepal	Nepal	T	SAC	XI-2
IRIS_313-11567	IRGC 127766	RATO BASMATI::IRGC 59205-1		4055965	RATO BASMATI		IRGC 59205			Nepal	Nepal	T	SAC	cB (Bas)
IRIS_313-11568	IRGC 127789	SATHIYA::IRGC 59225-1		4055964	SATHIYA		IRGC 59225			Nepal	Nepal	T	SAC	XI-1A
IRIS_313-11570	IRGC 127383	GENG 77-4::IRGC 59321-1		4055962	GENG 77-4		IRGC 59321			China	China	P	EAS	XI-adm
IRIS_313-11571	IRGC 128235	BAI MANG AI ZHONG::IRGC 59408-1		4055961	BAI MANG AI ZHONG		IRGC 59408			China	China		EAS	GJ-tmp
IRIS_313-11572	IRGC 127201	BAI MI TIE QIU::IRGC 59414-1		4055960	BAI MI TIE QIU		IRGC 59414			China	China		EAS	XI-1A
IRIS_313-11573	IRGC 127379	GAO LIANG ZAO::IRGC 59563-1		4055959	GAO LIANG ZAO		IRGC 59563			China	China		EAS	XI-adm
IRIS_313-11574	IRGC 128307	HEI TOU HONG::IRGC 59595-1		4055958	HEI TOU HONG		IRGC 59595			China	China		EAS	GJ-tmp
IRIS_313-11575	IRGC 127415	HONG PI NUO::IRGC 59638-1		4055957	HONG PI NUO		IRGC 59638			China	China		EAS	GJ-tmp
IRIS_313-11576	IRGC 127459	JIANG HUI DAO::IRGC 59688-1		4055956	JIANG HUI DAO		IRGC 59688			China	China		EAS	XI-adm
IRIS_313-11577	IRGC 127551	LANG QIAN CHE::IRGC 59730-1		4055955	LANG QIAN CHE		IRGC 59730			China	China		EAS	XI-1A
IRIS_313-11578	IRGC 128370	LUAN DAO::IRGC 59762-1		4055954	LUAN DAO		IRGC 59762			China	China		EAS	GJ-tmp
IRIS_313-11579	IRGC 127797	SHAN GU::IRGC 59870-1		4055953	SHAN GU		IRGC 59870			China	China		EAS	XI-1A
IRIS_313-11580	IRGC 127840	TAI ZHOU XIAN::IRGC 59912-1		4055952	TAI ZHOU XIAN		IRGC 59912			China	China		EAS	XI-adm
IRIS_313-11582	IRGC 128499	WAN GENG BAI DAO TOU::IRGC 59948-1		4055950	WAN GENG BAI DAO TOU		IRGC 59948			China	China		EAS	GJ-tmp
IRIS_313-11584	IRGC 128508	YI SUI QI::IRGC 60088-1		4055948	YI SUI QI		IRGC 60088			China	China		EAS	GJ-tmp
IRIS_313-11585	IRGC 127104	ACC 1286::IRGC 60116-1		4055947			IRGC 60116			China	China	I	EAS	XI-1A
IRIS_313-11586	IRGC 132313	36037-1::IRGC 60177-2		4112013	36037-1		IRGC 60177			China	China	I	EAS	GJ-tmp
IRIS_313-11588	IRGC 127636	MR 69::IRGC 60188-1		4055945	MR69		IRGC 60188			Malaysia	Malaysia	I	SER	XI-3
IRIS_313-11591	IRGC 132293	PULUT MERAH 2::IRGC 60427-1		4055942	PULUT MERAH 2		IRGC 60427			Malaysia	Malaysia		SER	admix
IRIS_313-11594	IRGC 127259	CHAN THANH HOA::IRGC 60647-1		4055939	CHAN THANH HOA		IRGC 60647			Viet Nam	Viet Nam	T	SEA	XI-adm
IRIS_313-11595	IRGC 128213	AMAKOYALI::IRGC 60878-1		4055938	AMAKOYALI		IRGC 60878			India	India		SAC	cA (Aus)
IRIS_313-11596	IRGC 127221	BHAINSA MUNDARIYA::IRGC 60893-1		4055937	BHAINSA MUNDARIYA		IRGC 60893			India	India		SAC	XI-adm
IRIS_313-11597	IRGC 127222	BHATA PYAGI::IRGC 60895-1		4055936	BHATA PYAGI		IRGC 60895			India	India		SAC	XI-2
IRIS_313-11598	IRGC 127387	GODADANI::IRGC 60944-1		4055935	GODADANI		IRGC 60944			India	India		SAC	admix
IRIS_313-11599	IRGC 127468	JUGRAY::IRGC 60960-1		4055934	JUGRAY		IRGC 60960			India	India		SAC	XI-2
IRIS_313-11600	IRGC 128353	KOTODESHI::IRGC 60982-1		4055933	KOTODESHI		IRGC 60982			India	India		SAC	XI-2
IRIS_313-11602	IRGC 127597	MALCHI::IRGC 61004-1		4055931	MALCHI		IRGC 61004			India	India		SAC	cA (Aus)
IRIS_313-11603	IRGC 128425	PANDRI PAREWA::IRGC 61030-1		4055930	PANDRI PAREWA		IRGC 61030			India	India		SAC	cA (Aus)
IRIS_313-11604	IRGC 127829	SUGARKAND::IRGC 61059-1		4055929	SUGARKAND		IRGC 61059			India	India		SAC	cA (Aus)
IRIS_313-11606	IRGC 127233	BOKDEL::IRGC 61085-1		4055927	BOKDEL		IRGC 61085			India	India		SAC	XI-2
IRIS_313-11607	IRGC 127411	HOLDIGANTHI::IRGC 61105-1		4055926	HOLDIGANTHI		IRGC 61105			India	India		SAC	XI-2
IRIS_313-11608	NA	KHAO BAWNG::IRGC 61260-1			KHAO BAWNG		IRGC 61260			Thailand	Thailand	T	SEA	XI-3
IRIS_313-11609	IRGC 127587	MAE HAWM::IRGC 61283-1		4055925	MAE HAWM		IRGC 61283			Thailand	Thailand	T	SEA	XI-3
IRIS_313-11610	NA	WUA PAN LAK::IRGC 61357-1			WUA PAN LAK		IRGC 61357			Thailand	Thailand	T	SEA	XI-3
IRIS_313-11611	IRGC 127898	YAH YAW::IRGC 61359-1		4055924	YAH YAW		IRGC 61359			Thailand	Thailand	T	SEA	GJ-trp
IRIS_313-11615	IRGC 132408	MANARE (PHOM)::IRGC 61437-1		4055921	MANARE(PHOM)		IRGC 61437			Guinea	Guinea	T	WAF	XI-3
IRIS_313-11616	IRGC 127878	UPRH 31::IRGC 61503-1		4055920	UPRH31		IRGC 61503			India	India	T	SAC	admix
IRIS_313-11617	IRGC 128495	UPRH 33::IRGC 61505-1		4055919	UPRH33		IRGC 61505			India	India	T	SAC	cA (Aus)
IRIS_313-11618	IRGC 127879	UPRH 58::IRGC 61525-1		4055918	UPRH58		IRGC 61525			India	India	T	SAC	cA (Aus)
IRIS_313-11619	IRGC 127875	UPRH 166::IRGC 61615-1		4055917	UPRH166		IRGC 61615			India	India	T	SAC	cA (Aus)
IRIS_313-11620	IRGC 127876	UPRH 197::IRGC 61641-1		4055916	UPRH197		IRGC 61641			India	India	T	SAC	cA (Aus)
IRIS_313-11621	IRGC 127877	UPRH 265::IRGC 61689-1		4055915	UPRH265		IRGC 61689			India	India	T	SAC	XI-adm
IRIS_313-11622	IRGC 127467	JUAN YE LAI::IRGC 61825-1		4055914	JUAN YE LAI		IRGC 61825			China	China		EAS	XI-1A
IRIS_313-11623	IRGC 128332	KAO SONG HAI::IRGC 61827-1		4055913	KAO SONG HAI		IRGC 61827			China	China		EAS	GJ-sbtrp
IRIS_313-11624	IRGC 127122	ANADI WHITE::IRGC 61897-1		4055912	ANADI WHITE		IRGC 61897			Nepal	Nepal	T	SAC	XI-1A
IRIS_313-11625	IRGC 127281	CHOBO::IRGC 61930-1		4055911	CHOBO		IRGC 61930			Nepal	Nepal	T	SAC	cB (Bas)
IRIS_313-11626	IRGC 127395	GUDURA::IRGC 61955-1		4055910	GUDURA		IRGC 61955			Nepal	Nepal	T	SAC	cB (Bas)
IRIS_313-11627	IRGC 127448	JADO::IRGC 61966-1		4055909	JADO		IRGC 61966			Nepal	Nepal	T	SAC	cB (Bas)
IRIS_313-11628	IRGC 127494	KARISHNABELI::IRGC 61979-1		4055908	KARISHNABELI		IRGC 61979			Nepal	Nepal	T	SAC	admix
IRIS_313-11629	IRGC 127554	LATIJHABAR::IRGC 61991-1		4055907	LATIJHABAR		IRGC 61991			Nepal	Nepal	T	SAC	cA (Aus)
IRIS_313-11630	IRGC 127737	POHHERLIMASION::IRGC 62025-1		4055906	POHHERLIMASION		IRGC 62025			Nepal	Nepal	T	SAC	cB (Bas)
IRIS_313-11632	IRGC 128466	SETO JHINUWA::IRGC 62043-1		4055904	SETO JHINUWA		IRGC 62043			Nepal	Nepal	T	SAC	cB (Bas)
IRIS_313-11635	IRGC 128294	GAM PERNG::IRGC 62135-1		4055901	GAM PERNG		IRGC 62135			Thailand	Thailand	T	SEA	XI-3
IRIS_313-11636	IRGC 127654	NCS 271 A::IRGC 62216-1		4055900	NCS271 A		IRGC 62216			India	India		SAC	cA (Aus)
IRIS_313-11638	IRGC 127656	NCS 331::IRGC 62247-1		4055898	NCS331		IRGC 62247			India	India		SAC	XI-2
IRIS_313-11639	IRGC 127657	NCS 349::IRGC 62257-1		4055897	NCS349		IRGC 62257			India	India		SAC	XI-adm
IRIS_313-11640	IRGC 127658	NCS 458::IRGC 62290-1		4055896	NCS458		IRGC 62290			India	India		SAC	XI-2
IRIS_313-11641	IRGC 127659	NCS 477::IRGC 62299-1		4055895	NCS477		IRGC 62299			India	India		SAC	XI-2
IRIS_313-11642	IRGC 127661	NCS 599::IRGC 62373-1		4055894	NCS599		IRGC 62373			India	India		SAC	XI-2
IRIS_313-11643	IRGC 127662	NCS 603 B::IRGC 62377-1		4055893	NCS603 B		IRGC 62377			India	India		SAC	XI-1B
IRIS_313-11644	IRGC 127663	NCS 745::IRGC 62466-1		4055892	NCS745		IRGC 62466			India	India		SAC	XI-2
IRIS_313-11645	IRGC 127664	NCS 766::IRGC 62478-1		4055891	NCS766		IRGC 62478			India	India		SAC	XI-2
IRIS_313-11646	IRGC 127665	NCS 771 A::IRGC 62483-1		4055890	NCS771 A		IRGC 62483			India	India		SAC	XI-2
IRIS_313-11647	IRGC 127666	NCS 809 A::IRGC 62502-1		4055889	NCS809 A		IRGC 62502			India	India		SAC	XI-2
IRIS_313-11648	IRGC 127667	NCS 830::IRGC 62518-1		4055888	NCS830		IRGC 62518			India	India		SAC	XI-2
IRIS_313-11650	IRGC 127668	NCS 901 A::IRGC 62568-1		4055887	NCS901 A		IRGC 62568			India	India		SAC	XI-2
IRIS_313-11651	IRGC 128291	FEI ZHAO 12::IRGC 62683-1		4055886	FEI ZHAO 12		IRGC 62683			China	China		EAS	GJ-tmp
IRIS_313-11652	IRGC 128303	GONG SHE 9::IRGC 62693-1		4055885	GONG SHE 9		IRGC 62693			China	China		EAS	GJ-tmp
IRIS_313-11653	IRGC 128384	MA SHE 8::IRGC 62750-1		4055884	MA SHE 8		IRGC 62750			China	China		EAS	GJ-tmp
IRIS_313-11654	IRGC 128434	PL 3165::IRGC 62827-1		4055883	PL 3165		IRGC 62827			China	China		EAS	GJ-tmp
IRIS_313-11655	IRGC 127815	SI WAN 14::IRGC 63019-1		4055882	SI WAN 14		IRGC 63019			China	China		EAS	GJ-tmp
IRIS_313-11656	IRGC 127196	B 3913 B 16-20 ST 28::IRGC 63099-1		4055881	B 3913 B 16-20 ST 28		IRGC 63099			Indonesia	Indonesia	I	SER	XI-adm
IRIS_313-11657	NA	EX WUKARI (WILD)::IRGC 63214-1			EX WUKARI(WILD)		IRGC 63214			Nigeria	Nigeria		WAF	XI-2
IRIS_313-11658	IRGC 128381	MANYALOJOPOIHUN::IRGC 63350-1		4055880	MANYALOJOPOIHUN		IRGC 63350			Sierra Leone	Sierra Leone	T	WAF	GJ-trp
IRIS_313-11659	IRGC 132047	TOBOHUN::IRGC 63433-1		4055879	TOBOHUN		IRGC 63433			Sierra Leone	Sierra Leone	T	WAF	GJ-trp
IRIS_313-11660	IRGC 128503	WULE DASIMA::IRGC 63450-1		4055878	WULE DASIMA		IRGC 63450			Liberia	Liberia	T	WAF	GJ-trp
IRIS_313-11661	IRGC 131960	91-382::IRGC 63464-1		4055877	91-382		IRGC 63464			Bhutan	Bhutan	T	SAE	GJ-tmp
IRIS_313-11663	IRGC 128383	MARHARORA::IRGC 63511-1		4055875	MARHARORA		IRGC 63511			Zimbabwe	Zimbabwe	T	EAF	admix
IRIS_313-11664	IRGC 127288	CUN GU NUO::IRGC 63576-1		4055874	CUN GU NUO		IRGC 63576			China	China		EAS	XI-adm
IRIS_313-11665	IRGC 127464	JIN HUA 258::IRGC 63670-1		4055873	JIN HUA 258		IRGC 63670			China	China		EAS	XI-1A
IRIS_313-11666	IRGC 127573	LONG GE 33::IRGC 63705-1		4055872	LONG GE 33		IRGC 63705			China	China		EAS	XI-adm
IRIS_313-11667	IRGC 127580	LUO AI ZAO 3::IRGC 63730-1		4055871	LUO AI ZAO 3		IRGC 63730			China	China		EAS	XI-1A
IRIS_313-11668	IRGC 127771	RONG DAO 4::IRGC 63820-1		4055870	RONG DAO 4		IRGC 63820			China	China		EAS	XI-1A
IRIS_313-11669	IRGC 131986	F 478::IRGC 63882-1		4055869			IRGC 63882			China	China	I	EAS	XI-adm
IRIS_313-11671	IRGC 127313	DERAWA::IRGC 64106-1		4055867	DERAWA		IRGC 64106			Nepal	Nepal	T	SAC	XI-2
IRIS_313-11672	IRGC 128445	RAI MANULA::IRGC 64138-1		4055866	RAI MANULA		IRGC 64138			Nepal	Nepal	T	SAC	GJ-tmp
IRIS_313-11673	IRGC 128248	BURI BURING::IRGC 64174-1		4055865	BURI-BURING		IRGC 64174			Philippines	Philippines	T	SER	GJ-trp
IRIS_313-11674	IRGC 131971	BEUA KAE::IRGC 64221-1		4055864	BEUA KAE		IRGC 64221			Thailand	Thailand	T	SEA	XI-3
IRIS_313-11676	IRGC 127359	E MOOM::IRGC 64291-1		4055862	E-MOOM		IRGC 64291			Thailand	Thailand	T	SEA	XI-3
IRIS_313-11677	IRGC 128286	E NAWN KHAO::IRGC 64293-1		4055861	E-NAWN KHAO		IRGC 64293			Thailand	Thailand	T	SEA	XI-3
IRIS_313-11678	IRGC 127360	E PLUAK::IRGC 64297-1		4055860	E-PLUAK		IRGC 64297			Thailand	Thailand	T	SEA	XI-3
IRIS_313-11679	IRGC 127380	GASET BOW::IRGC 64316-1		4055859	GASET BOW		IRGC 64316			Thailand	Thailand	T	SEA	XI-3
IRIS_313-11680	IRGC 132346	KHAO BUN MI::IRGC 64366-2		4112043	KHAO BUN MI		IRGC 64366			Thailand	Thailand	T	SEA	XI-3
IRIS_313-11681	IRGC 132426	KHAO' PAWM::IRGC 64416-2		4111995	KHAO' PAWM		IRGC 64416			Thailand	Thailand	T	SEA	XI-3
IRIS_313-11682	IRGC 127588	MA EUE::IRGC 64502-1		4055858	MA EUE		IRGC 64502			Thailand	Thailand	T	SEA	XI-3
IRIS_313-11683	IRGC 127677	NIAW KHIAW NGOO::IRGC 64563-1		4055857	NIAW KHIAW NGOO		IRGC 64563			Thailand	Thailand	T	SEA	XI-3
IRIS_313-11684	IRGC 132021	OB CHUEY::IRGC 64568-1		4055856	OB CHUEY		IRGC 64568			Thailand	Thailand	T	SEA	XI-3
IRIS_313-11685	IRGC 127735	PLAWNG SAENG::IRGC 64595-1		4055855	PLAWNG SAENG		IRGC 64595			Thailand	Thailand	T	SEA	XI-3
IRIS_313-11686	IRGC 132366	QUAHNG LUANG::IRGC 64609-2		4112042	QUAHNG LUANG		IRGC 64609			Thailand	Thailand	T	SEA	XI-3
IRIS_313-11687	IRGC 132297	SA GAE::IRGC 64613-1		4055854	SA GAE		IRGC 64613			Thailand	Thailand	T	SEA	XI-3
IRIS_313-11688	IRGC 135581	SIA MOO::IRGC 64629-1		4055853	SIA MOO		IRGC 64629			Thailand	Thailand	T	SEA	XI-3
IRIS_313-11689	IRGC 128275	DECHANGBYEO::IRGC 64858-1		4055852	DECHANGBYEO		IRGC 64858			Korea, Republic of	Korea, Republic of		EAR	GJ-tmp
IRIS_313-11690	IRGC 132005	KOCHUM::IRGC 64906-1		4055851	KOCHUM		IRGC 64906			Bhutan	Bhutan	T	SAE	admix
IRIS_313-11691	IRGC 128467	SHANGYIPA::IRGC 64928-1		4055850	SHANGYIPA		IRGC 64928			Bhutan	Bhutan	T	SAE	GJ-sbtrp
IRIS_313-11692	IRGC 127273	CHIAYI WU-K'O::IRGC 64974-1		4055849	CHIAYI-WU-K'O		IRGC 64974			Taiwan	Taiwan	T	EAR	XI-1A
IRIS_313-11693	IRGC 127278	CHING CH'UNG::IRGC 65002-1		4055848	CHING-CH'UNG		IRGC 65002			Taiwan	Taiwan	T	EAR	XI-adm
IRIS_313-11694	IRGC 127279	CHING LIU::IRGC 65018-1		4055847	CHING-LIU		IRGC 65018			Taiwan	Taiwan	T	EAR	XI-adm
IRIS_313-11695	IRGC 127421	HSIN-T'AO YUAN CHING YU::IRGC 65074-1		4055846	HSIN-T'AO-YUAN-CHING-YU		IRGC 65074			Taiwan	Taiwan	T	EAR	XI-1A
IRIS_313-11698	IRGC 128479	TAIPEI 167::IRGC 65371-1		4055843	TAIPEI 167		IRGC 65371			Taiwan	Taiwan	I	EAR	cB (Bas)
IRIS_313-11700	IRGC 127306	DAW NOK KAEN::IRGC 65548-1		4055841	DAW NOK KAEN		IRGC 65548			Thailand	Thailand	T	SEA	XI-3
IRIS_313-11702	IRGC 127285	CN 1067::IRGC 65680-1		4055839	CN1067		IRGC 65680			United States of America	United States of America	I	NAM	GJ-tmp
IRIS_313-11704	NA	BAHN DAENG::IRGC 65771-1			BAHN DAENG		IRGC 65771			Thailand	Thailand	T	SEA	XI-3
IRIS_313-11705	IRGC 127303	DAWK PUD KHAO::IRGC 65808-1		4055837	DAWK PUD KHAO		IRGC 65808			Thailand	Thailand	T	SEA	XI-3
IRIS_313-11706	IRGC 132001	KHAO' NOK 4::IRGC 65932-1		4055836	KHAO' NOK-4		IRGC 65932			Thailand	Thailand	T	SEA	XI-3
IRIS_313-11707	IRGC 132403	KHAO SAHKORN::IRGC 65948-1		4055835	KHAO SAHKORN		IRGC 65948			Thailand	Thailand	T	SEA	XI-3
IRIS_313-11708	IRGC 127518	KHAO YAI GUANG::IRGC 65972-1		4055834	KHAO YAI GUANG		IRGC 65972			Thailand	Thailand	T	SEA	XI-3
IRIS_313-11709	IRGC 132010	LEUANG KHAJAWN::IRGC 66014-1		4055833	LEUANG KHAJAWN		IRGC 66014			Thailand	Thailand	T	SEA	XI-3
IRIS_313-11710	IRGC 134992	LEUANG MAI::IRGC 66019-2		4054893	LEUANG MAI		IRGC 66019			Thailand	Thailand	T	SEA	XI-3
IRIS_313-11711	IRGC 132295	RAI MAHK MEUANG::IRGC 66154-1		4055832	RAI MAHK MEUANG		IRGC 66154			Thailand	Thailand	T	SEA	XI-3
IRIS_313-11712	IRGC 127389	GORA DHAN 2::IRGC 66269-1		4055831	GORA DHAN 2		IRGC 66269			India	India		SAC	cA (Aus)
IRIS_313-11713	IRGC 127445	ITA 245::IRGC 66288-1		4055830	ITA 245		IRGC 66288			Nigeria	Nigeria	P	WAF	XI-3
IRIS_313-11714	IRGC 127256	CHAMPION::IRGC 66327-1		4055829	CHAMPION		IRGC 66327			Guyana	Guyana		SAM	XI-adm
IRIS_313-11716	IRGC 127822	SOSSOKA::IRGC 66478-1		4055828	SOSSOKA		IRGC 66478			Guinea	Guinea	T	WAF	XI-3
IRIS_313-11717	IRGC 127450	JATI MANI::IRGC 66565-1		4055827	JATI MANI		IRGC 66565			Indonesia	Indonesia	T	SER	XI-adm
IRIS_313-11719	IRGC 127304	DAWK PUT::IRGC 66699-1		4055826	DAWK PUT		IRGC 66699			Thailand	Thailand		SEA	XI-3
IRIS_313-11720	IRGC 127302	DAW 85::IRGC 66704-1		4055825	DAW 85		IRGC 66704			Thailand	Thailand		SEA	XI-3
IRIS_313-11721	IRGC 127372	GAEW DAENG::IRGC 66707-1		4055824	GAEW DAENG		IRGC 66707			Thailand	Thailand		SEA	XI-3
IRIS_313-11722	IRGC 128327	KABERI::IRGC 66801-1		4055823	KABERI		IRGC 66801			Bangladesh	Bangladesh	T	SAE	XI-adm
IRIS_313-11723	IRGC 127320	DISSIGBE::IRGC 66916-1		4055822	DISSIGBE		IRGC 66916			Guinea	Guinea	T	WAF	XI-2
IRIS_313-11724	IRGC 127531	KONYAN::IRGC 66931-1		4055821	KONYAN		IRGC 66931			Guinea	Guinea	T	WAF	XI-3
IRIS_313-11725	IRGC 128514	ZUIHOU::IRGC 66982-1		4055820	ZUIHOU		IRGC 66982			Japan	Japan	I	EAR	GJ-tmp
IRIS_313-11726	IRGC 127393	GUANG QING 334::IRGC 67132-1		4055819	GUANG QING 334		IRGC 67132			China	China		EAS	XI-1A
IRIS_313-11727	IRGC 127416	HONG YANG ZAO 3::IRGC 67177-1		4055818	HONG YANG ZAO 3		IRGC 67177			China	China		EAS	XI-1A
IRIS_313-11728	IRGC 127581	LUO SI ZHAN::IRGC 67211-1		4055817	LUO SI ZHAN		IRGC 67211			China	China		EAS	XI-3
IRIS_313-11729	IRGC 127622	MEI LIU ZAO 5::IRGC 67231-1		4055816	MEI LIU ZAO 5		IRGC 67231			China	China		EAS	XI-adm
IRIS_313-11730	IRGC 127753	QING ER XIAO 2::IRGC 67255-1		4055815	QING ER XIAO 2		IRGC 67255			China	China		EAS	XI-adm
IRIS_313-11731	IRGC 127754	QING TAI AI::IRGC 67273-1		4055814	QING TAI AI		IRGC 67273			China	China		EAS	XI-adm
IRIS_313-11732	IRGC 127755	QING ZAO 3::IRGC 67281-1		4055813	QING ZAO 3		IRGC 67281			China	China		EAS	XI-1A
IRIS_313-11733	IRGC 127801	SHUANG BAI AI 2::IRGC 67309-1		4055812	SHUANG BAI AI 2		IRGC 67309			China	China		EAS	XI-1A
IRIS_313-11734	IRGC 127803	SI CHAO 1::IRGC 67335-1		4055811	SI CHAO 1		IRGC 67335			China	China		EAS	XI-1A
IRIS_313-11735	IRGC 127904	YI LI ZHONG::IRGC 67382-1		4055810	YI LI ZHONG		IRGC 67382			China	China		EAS	XI-adm
IRIS_313-11736	IRGC 127595	MALAGKIT (PINELIPE)::IRGC 67444-1		4055809	MALAGKIT(PINELIPE)		IRGC 67444			Philippines	Philippines	T	SER	GJ-trp
IRIS_313-11737	IRGC 127283	CHUNDI::IRGC 67486-1		4055808	CHUNDI		IRGC 67486			India	India	T	SAC	cA (Aus)
IRIS_313-11738	IRGC 127720	PAUNDRI::IRGC 67527-1		4055807	PAUNDRI		IRGC 67527			India	India	T	SAC	XI-2
IRIS_313-11739	IRGC 128398	NAKPUI::IRGC 67594-1		4055806	NAKPUI		IRGC 67594			Ghana	Ghana	T	WAF	GJ-trp
IRIS_313-11740	IRGC 127872	UGAGA::IRGC 67604-1		4055805	UGAGA		IRGC 67604			Ghana	Ghana	I	WAF	XI-adm
IRIS_313-11741	IRGC 127407	HERATH BANDA::IRGC 67630-1		4055804	HERATH BANDA		IRGC 67630			Sri Lanka	Sri Lanka	T	IOC	XI-2
IRIS_313-11742	IRGC 127480	KALIBAJARI::IRGC 67718-1		4055803	KALIBAJARI		IRGC 67718			India	India		SAC	cA (Aus)
IRIS_313-11743	IRGC 127272	CHHOTI MASHINO::IRGC 67830-1		4055802	CHHOTI MASHINO		IRGC 67830			Bhutan	Bhutan	T	SAE	cB (Bas)
IRIS_313-11744	IRGC 127114	AI JIAO AO FAN ZI::IRGC 67871-1		4055801	AI JIAO AO FAN ZI		IRGC 67871			China	China		EAS	XI-adm
IRIS_313-11745	IRGC 127123	AN FU ZHAN::IRGC 67878-1		4055800	AN FU ZHAN		IRGC 67878			China	China		EAS	XI-1A
IRIS_313-11746	IRGC 127349	E 2070::IRGC 67981-1		4055799	E 2070		IRGC 67981			China	China		EAS	XI-1A
IRIS_313-11747	IRGC 127350	E 4197::IRGC 68004-1		4055798	E 4197		IRGC 68004			China	China		EAS	XI-adm
IRIS_313-11748	IRGC 127378	GAO JIAO YING GAN ZHAN::IRGC 68053-1		4055797	GAO JIAO YING GAN ZHAN		IRGC 68053			China	China		EAS	XI-adm
IRIS_313-11750	IRGC 127538	L 10595::IRGC 68109-1		4055796	L 10595		IRGC 68109			China	China		EAS	XI-adm
IRIS_313-11751	IRGC 127539	L 10833::IRGC 68121-1		4055795	L 10833		IRGC 68121			China	China		EAS	XI-adm
IRIS_313-11752	IRGC 127584	M 6034-1::IRGC 68193-1		4055794	M 6034-1		IRGC 68193			China	China		EAS	XI-1A
IRIS_313-11753	IRGC 127894	XIANG CHANG ZAO::IRGC 68268-1		4055793	XIANG CHANG ZAO		IRGC 68268			China	China		EAS	XI-1A
IRIS_313-11754	IRGC 128214	AMBOHIMANDAY::IRGC 68330-1		4055792	AMBOHIMANDAY		IRGC 68330			Madagascar	Madagascar		IOC	admix
IRIS_313-11755	IRGC 131961	A 2-257::IRGC 68342-1		4055791	A 2-257		IRGC 68342			Liberia	Liberia		WAF	GJ-trp
IRIS_313-11756	IRGC 131970	BENGALI VAKAHANA 1448::IRGC 68370-1		4055790	BENGALI VAKAHANA 1448		IRGC 68370			Madagascar	Madagascar		IOC	GJ-trp
IRIS_313-11757	IRGC 131972	BORIZINA 640::IRGC 68382-1		4055789	BORIZINA 640		IRGC 68382			Madagascar	Madagascar		IOC	XI-3
IRIS_313-11758	IRGC 131987	FOFFI::IRGC 68438-1		4055788	FOFFI		IRGC 68438			Cote d'Ivoire	Cote d'Ivoire		WAF	XI-2
IRIS_313-11759	IRGC 131995	K 2 C 45::IRGC 68552-1		4055787	K 2 C 45		IRGC 68552			Cote d'Ivoire	Cote d'Ivoire		WAF	GJ-trp
IRIS_313-11760	IRGC 127623	MENAHARA 505::IRGC 68709-1		4055786	MENAHARA 505		IRGC 68709			Madagascar	Madagascar		IOC	XI-2
IRIS_313-11761	IRGC 127683	NS 199::IRGC 68864-1		4055785	NS199		IRGC 68864			Cote d'Ivoire	Cote d'Ivoire		WAF	XI-2
IRIS_313-11762	IRGC 127682	NS 1515::IRGC 68947-1		4055784	NS1515		IRGC 68947			Madagascar	Madagascar		IOC	XI-2
IRIS_313-11763	IRGC 127734	PJ 110::IRGC 68981-1		4055783	PJ110		IRGC 68981			Cameroon	Cameroon	I	WAF	XI-adm
IRIS_313-11764	IRGC 127697	P 41::IRGC 68987-1		4055782	P 41		IRGC 68987			Liberia	Liberia	I	WAF	XI-3
IRIS_313-11765	IRGC 127696	P 335::IRGC 69001-1		4055781	P 335		IRGC 69001			Liberia	Liberia	I	WAF	cB (Bas)
IRIS_313-11766	IRGC 128490	TSIMIAKABIJA::IRGC 69074-1		4055780	TSIMIAKABIJA		IRGC 69074			Madagascar	Madagascar		IOC	admix
IRIS_313-11767	IRGC 128496	VARY LAVA DE BOLOGNE::IRGC 69101-1		4055779	VARY LAVA DE BOLOGNE		IRGC 69101			Madagascar	Madagascar		IOC	admix
IRIS_313-11772	IRGC 128452	ROJON'NY NTAOLO::IRGC 69410-1		4055774	ROJON'NY NTAOLO		IRGC 69410			Madagascar	Madagascar	T	IOC	XI-2
IRIS_313-11773	IRGC 132275	AUS 78-125::IRGC 69464-1		4055773	AUS 78-125		IRGC 69464			Gambia	Gambia		WAF	XI-3
IRIS_313-11779	IRGC 127500	KATUMANI::IRGC 69695-1		4055767	KATUMANI		IRGC 69695			Tanzania	Tanzania	T	EAF	XI-3
IRIS_313-11780	IRGC 127524	KILOMBERO::IRGC 69698-1		4055766	KILOMBERO		IRGC 69698			Tanzania	Tanzania	T	EAF	XI-3
IRIS_313-11782	IRGC 128376	MALAGASY::IRGC 69717-1		4055764	MALAGASY		IRGC 69717			Zambia	Zambia	T	EAF	XI-2
IRIS_313-11783	IRGC 132015	MAMA TABALI::IRGC 69720-1		4055763	MAMA TABALI		IRGC 69720			Gambia	Gambia	T	WAF	XI-adm
IRIS_313-11784	IRGC 127619	MBEIMBEIHUN::IRGC 69730-1		4055762	MBEIMBEIHUN		IRGC 69730			Sierra Leone	Sierra Leone	T	WAF	XI-1B
IRIS_313-11785	IRGC 127631	MOSHI::IRGC 69737-1		4055761	MOSHI		IRGC 69737			Tanzania	Tanzania	T	EAF	XI-3
IRIS_313-11786	IRGC 128411	N'YA NOFF::IRGC 69749-1		4055760	N'YA NOFF		IRGC 69749			Gambia	Gambia	T	WAF	XI-3
IRIS_313-11787	IRGC 127845	TANDAKAY FINGO::IRGC 69793-1		4055759	TANDAKAY FINGO		IRGC 69793			Gambia	Gambia	T	WAF	XI-2
IRIS_313-11788	IRGC 127247	CANLUBANG::IRGC 69816-1		4055758	CANLUBANG		IRGC 69816			Philippines	Philippines	T	SER	GJ-adm
IRIS_313-11789	IRGC 127774	SABORAMANDALOAFO::IRGC 69875-1		4055757	SABORAMANDALOAFO		IRGC 69875			Madagascar	Madagascar	T	IOC	XI-2
IRIS_313-11790	IRGC 127883	VARIRANGAHY::IRGC 69897-1		4055756	VARIRANGAHY		IRGC 69897			Madagascar	Madagascar	T	IOC	GJ-trp
IRIS_313-11791	IRGC 127885	VARY LAHY::IRGC 69908-1		4055755	VARY LAHY		IRGC 69908			Madagascar	Madagascar	T	IOC	XI-2
IRIS_313-11792	IRGC 128498	VONBOANGY::IRGC 69947-1		4055754	VONBOANGY		IRGC 69947			Madagascar	Madagascar	T	IOC	GJ-trp
IRIS_313-11793	IRGC 128350	KOMALIOKO::IRGC 69958-1		4055753	KOMALIOKO		IRGC 69958			Madagascar	Madagascar	T	IOC	XI-2
IRIS_313-11794	IRGC 127867	TSIPALA MENAHAR::IRGC 69979-1		4055752	TSIPALA MENAHAR		IRGC 69979			Madagascar	Madagascar		IOC	XI-2
IRIS_313-11795	IRGC 127291	DA GU AI 7::IRGC 70075-1		4055751	DA GU AI 7		IRGC 70075			China	China		EAS	XI-1A
IRIS_313-11796	IRGC 127345	DU GEN CHUAN::IRGC 70083-1		4055750	DU GEN CHUAN		IRGC 70083			China	China		EAS	XI-1A
IRIS_313-11797	IRGC 128289	E ZI 32::IRGC 70127-1		4055749	E ZI 32		IRGC 70127			China	China		EAS	XI-1A
IRIS_313-11798	IRGC 127365	E ZI 100::IRGC 70192-1		4055748	E ZI 100		IRGC 70192			China	China		EAS	XI-1B
IRIS_313-11799	IRGC 127366	E ZI 110::IRGC 70201-1		4055747	E ZI 110		IRGC 70201			China	China		EAS	XI-1A
IRIS_313-11800	IRGC 136098	FAN GENG 6::IRGC 70243-1		4055746	FAN GENG 6		IRGC 70243			China	China		EAS	GJ-tmp
IRIS_313-11801	IRGC 127368	FAN WU::IRGC 70245-1		4055745	FAN WU		IRGC 70245			China	China		EAS	XI-adm
IRIS_313-11802	IRGC 127460	JIE CAO ZHAN::IRGC 70305-1		4055744	JIE CAO ZHAN		IRGC 70305			China	China		EAS	XI-1A
IRIS_313-11803	IRGC 127608	MAO ZHA NUO::IRGC 70335-1		4055743	MAO ZHA NUO		IRGC 70335			China	China		EAS	GJ-tmp
IRIS_313-11804	IRGC 128441	QUN XUAN ZAO::IRGC 70371-1		4055742	QUN XUAN ZAO		IRGC 70371			China	China		EAS	XI-1A
IRIS_313-11805	IRGC 127895	XI HONG GU::IRGC 70416-1		4055741	XI HONG GU		IRGC 70416			China	China		EAS	XI-1A
IRIS_313-11806	IRGC 127101	78 XUAN WU::IRGC 70475-1		4055740	78 XUAN WU		IRGC 70475			China	China		EAS	XI-1A
IRIS_313-11807	IRGC 127757	R 582::IRGC 70504-1		4055739	R 582		IRGC 70504			Colombia	Colombia	I	SAM	XI-adm
IRIS_313-11808	IRGC 128444	R 762::IRGC 70531-1		4055738	R 762		IRGC 70531			Colombia	Colombia	I	SAM	XI-adm
IRIS_313-11809	IRGC 128387	MHARAKA::IRGC 70612-1		4055737	MHARAKA		IRGC 70612			Kenya	Kenya	T	EAF	cA (Aus)
IRIS_313-11810	IRGC 132036	PULURE::IRGC 70647-1		4055736	PULURE		IRGC 70647			Kenya	Kenya	T	EAF	XI-3
IRIS_313-11811	IRGC 127632	MOSHI::IRGC 70648-1		4055735	MOSHI		IRGC 70648			Kenya	Kenya	T	EAF	XI-2
IRIS_313-11812	IRGC 127175	ASFALA::IRGC 70650-1		4055734	ASFALA		IRGC 70650			Kenya	Kenya	T	EAF	XI-3
IRIS_313-11813	IRGC 132372	ZERO::IRGC 70707-2		4112041	ZERO		IRGC 70707			Kenya	Kenya	T	EAF	XI-3
IRIS_313-11814	IRGC 127523	KIKUBA::IRGC 70722-1		4055733	KIKUBA		IRGC 70722			Kenya	Kenya	T	EAF	XI-3
IRIS_313-11815	IRGC 127633	MOSHI::IRGC 70730-1		4055732	MOSHI		IRGC 70730			Kenya	Kenya	T	EAF	XI-3
IRIS_313-11816	IRGC 127493	KARILETYONE::IRGC 70745-1		4055731	KARILETYONE		IRGC 70745			Myanmar	Myanmar	T	SEA	XI-adm
IRIS_313-11817	IRGC 128085	KHAOSAING::IRGC 70746-2		4054891	KHAOSAING		IRGC 70746			Myanmar	Myanmar	T	SEA	XI-adm
IRIS_313-11818	IRGC 128361	LETYONE::IRGC 70753-1		4055730	LETYONE		IRGC 70753			Myanmar	Myanmar	T	SEA	XI-adm
IRIS_313-11819	IRGC 132362	PADINTHUMA::IRGC 70762-2		4112040	PADINTHUMA		IRGC 70762			Myanmar	Myanmar	T	SEA	XI-3
IRIS_313-11820	IRGC 127709	PAKISTANHMWE::IRGC 70763-1		4055729	PAKISTANHMWE		IRGC 70763			Myanmar	Myanmar	T	SEA	XI-3
IRIS_313-11821	IRGC 127096	19::IRGC 70786-1		4055728	19		IRGC 70786			India	India	T	SAC	XI-2
IRIS_313-11822	IRGC 135738	BHONDU PAREWA::IRGC 70802-3		4494486	BHONDU PAREWA		IRGC 70802			India	India	T	SAC	XI-2
IRIS_313-11823	IRGC 127223	BHU BHUSI::IRGC 70803-1		4055727	BHU BHUSI		IRGC 70803			India	India	T	SAC	XI-2
IRIS_313-11824	IRGC 127317	DHANIYA PHOOL::IRGC 70811-1		4055726	DHANIYA PHOOL		IRGC 70811			India	India	T	SAC	XI-2
IRIS_313-11825	IRGC 135753	HANSRAJ::IRGC 70836-3		4494487	HANSRAJ		IRGC 70836			India	India	T	SAC	cB (Bas)
IRIS_313-11826	IRGC 128309	HIRA NAKHI::IRGC 70840-1		4055725	HIRA NAKHI		IRGC 70840			India	India	T	SAC	cB (Bas)
IRIS_313-11827	NA	KARI GURMATIA::IRGC 70850-1			KARI GURMATIA		IRGC 70850			India	India	T	SAC	XI-2
IRIS_313-11828	IRGC 127544	LALI GURMATIA::IRGC 70854-1		4055724	LALI GURMATIA		IRGC 70854			India	India	T	SAC	XI-2
IRIS_313-11829	IRGC 128396	MUNJI::IRGC 70928-1		4055723	MUNJI		IRGC 70928			Pakistan	Pakistan	T	SAW	GJ-tmp
IRIS_313-11830	IRGC 132400	KANDEKE YAIGAITI::IRGC 70961-1		4055722	KANDEKE YAIGAITI		IRGC 70961			Gambia	Gambia	T	WAF	XI-3
IRIS_313-11831	IRGC 131999	KHAO' DAENG HAWM::IRGC 71001-1		4055721	KHAO' DAENG HAWM		IRGC 71001			Thailand	Thailand	T	SEA	GJ-sbtrp
IRIS_313-11832	IRGC 131964	AE WAWNG POO DOO::IRGC 71007-1		4055720	AE WAWNG POO DOO		IRGC 71007			Thailand	Thailand	T	SEA	GJ-sbtrp
IRIS_313-11833	IRGC 132276	BOO MAE::IRGC 71058-1		4055719	BOO MAE		IRGC 71058			Thailand	Thailand	T	SEA	XI-3
IRIS_313-11834	IRGC 128246	BUENG MONG LENG WE::IRGC 71088-1		4055718	BUENG MONG LENG WE		IRGC 71088			Thailand	Thailand	T	SEA	GJ-sbtrp
IRIS_313-11835	IRGC 128287	E NOI NAH::IRGC 71138-1		4055717	E-NOI NAH		IRGC 71138			Thailand	Thailand	T	SEA	XI-adm
IRIS_313-11836	IRGC 132000	KHAO KO RAOH::IRGC 71208-1		4055716	KHAO KO RAOH		IRGC 71208			Thailand	Thailand	T	SEA	XI-3
IRIS_313-11837	IRGC 127514	KHAO NAHNG PRUNG::IRGC 71220-1		4055715	KHAO NAHNG PRUNG		IRGC 71220			Thailand	Thailand	T	SEA	XI-3
IRIS_313-11838	IRGC 132389	LEUM DERN::IRGC 71288-1		4055714	LEUM DERN		IRGC 71288			Thailand	Thailand	T	SEA	XI-3
IRIS_313-11839	IRGC 127637	MUAY::IRGC 71318-1		4055713	MUAY		IRGC 71318			Thailand	Thailand	T	SEA	XI-3
IRIS_313-11840	IRGC 132412	NIAW NAHK KRAD::IRGC 71352-1		4055712	NIAW NAHK KRAD		IRGC 71352			Thailand	Thailand	T	SEA	XI-3
IRIS_313-11841	IRGC 127679	NIAW NARAI::IRGC 71353-1		4055711	NIAW NARAI		IRGC 71353			Thailand	Thailand	T	SEA	XI-3
IRIS_313-11842	NA	NIAW YUANG KHANUN::IRGC 71362-1		4055710	NIAW YUANG KHANUN		IRGC 71362			Thailand	Thailand	T	SEA	XI-3
IRIS_313-11843	IRGC 132290	PAN DAWK MAHK::IRGC 71380-1		4055709	PAN DAWK MAHK		IRGC 71380			Thailand	Thailand	T	SEA	XI-3
IRIS_313-11844	IRGC 127745	PUEY TAW::IRGC 71405-1		4055708	PUEY TAW		IRGC 71405			Thailand	Thailand	T	SEA	XI-3
IRIS_313-11845	IRGC 132369	SING SAI::IRGC 71442-2		4112012	SING SAI		IRGC 71442			Thailand	Thailand	T	SEA	GJ-sbtrp
IRIS_313-11846	IRGC 132048	TON TIA GUAY NU::IRGC 71467-1		4055707	TON TIA GUAY NU		IRGC 71467			Thailand	Thailand	T	SEA	GJ-sbtrp
IRIS_313-11848	IRGC 132037	PULUT BURUNG::IRGC 71655-1		4055705	PULUT BURUNG		IRGC 71655			Malaysia	Malaysia	T	SER	XI-3
IRIS_313-11849	IRGC 128439	PULUT SELEMYAM::IRGC 71820-1		4055704	PULUT SELEMYAM		IRGC 71820			Malaysia	Malaysia	T	SER	XI-3
IRIS_313-11850	IRGC 132041	SESAT JADI::IRGC 71834-1		4055703	SESAT JADI		IRGC 71834			Malaysia	Malaysia	T	SER	XI-3
IRIS_313-11851	IRGC 135565	DUNA AL::IRGC 71842-1		4055702	DUNA-AL		IRGC 71842			Philippines	Philippines	T	SER	GJ-trp
IRIS_313-11852	IRGC 127202	BAI MI ZAI 7::IRGC 71940-1		4055701	BAI MI ZAI 7		IRGC 71940			China	China		EAS	XI-1A
IRIS_313-11853	IRGC 127242	BU ZHI MING::IRGC 71971-1		4055700	BU ZHI MING		IRGC 71971			China	China		EAS	XI-1A
IRIS_313-11854	IRGC 127276	CHI GU::IRGC 71988-1		4055699	CHI GU		IRGC 71988			China	China		EAS	XI-1A
IRIS_313-11855	IRGC 127292	DA GUAN YIN ZHAN::IRGC 72006-1		4055698	DA GUAN YIN ZHAN		IRGC 72006			China	China		EAS	XI-1A
IRIS_313-11856	IRGC 127293	DA HEI GU::IRGC 72009-1		4055697	DA HEI GU		IRGC 72009			China	China		EAS	XI-1A
IRIS_313-11857	IRGC 127294	DA LI BAI 63::IRGC 72016-1		4055696	DA LI BAI 63		IRGC 72016			China	China		EAS	XI-1A
IRIS_313-11858	IRGC 127300	DA TIE ZHAN::IRGC 72029-1		4055695	DA TIE ZHAN		IRGC 72029			China	China		EAS	XI-1A
IRIS_313-11859	IRGC 127339	DONG DU::IRGC 72037-1		4055694	DONG DU		IRGC 72037			China	China		EAS	XI-1A
IRIS_313-11860	IRGC 127394	GUA PAI GU::IRGC 72078-1		4055693	GUA PAI GU		IRGC 72078			China	China		EAS	XI-1A
IRIS_313-11861	IRGC 127405	HEI YAN ZHAN::IRGC 72090-1		4055692	HEI YAN ZHAN		IRGC 72090			China	China		EAS	XI-1A
IRIS_313-11862	IRGC 127406	HENG YE ZAO::IRGC 72092-1		4055691	HENG YE ZAO		IRGC 72092			China	China		EAS	XI-1A
IRIS_313-11863	IRGC 127413	HONG DU BAI::IRGC 72098-1		4055690	HONG DU BAI		IRGC 72098			China	China		EAS	XI-1A
IRIS_313-11865	IRGC 127423	HUO QING::IRGC 72148-1		4055688	HUO QING		IRGC 72148			China	China		EAS	XI-1A
IRIS_313-11866	IRGC 127458	JIANG ER ZAO::IRGC 72152-1		4055687	JIANG ER ZAO		IRGC 72152			China	China		EAS	XI-1A
IRIS_313-11867	IRGC 127503	KE SHU BAI::IRGC 72183-1		4055686	KE SHU BAI		IRGC 72183			China	China		EAS	XI-1A
IRIS_313-11868	IRGC 127569	LIU LI YOU::IRGC 72198-1		4055685	LIU LI YOU		IRGC 72198			China	China		EAS	XI-1A
IRIS_313-11869	IRGC 127615	MA WEI ZHAN::IRGC 72220-1		4055684	MA WEI ZHAN		IRGC 72220			China	China		EAS	XI-1A
IRIS_313-11870	IRGC 132429	NAN JING XIAO DAO::IRGC 72236-2		4111994	NAN JING XIAO DAO		IRGC 72236			China	China		EAS	XI-1A
IRIS_313-11871	IRGC 127787	SAN ZHAO QI::IRGC 72289-1		4055683	SAN ZHAO QI		IRGC 72289			China	China		EAS	XI-1A
IRIS_313-11872	IRGC 127858	TIE ZHONG::IRGC 72321-1		4055682	TIE ZHONG		IRGC 72321			China	China		EAS	XI-1A
IRIS_313-11875	IRGC 128262	CHUBU 17::IRGC 72505-1		4055679	CHUBU 17		IRGC 72505			Japan	Japan		EAR	GJ-tmp
IRIS_313-11876	IRGC 127113	AI DA::IRGC 72567-1		4055678	AI DA		IRGC 72567			China	China		EAS	XI-1A
IRIS_313-11877	IRGC 127125	AN NAN ZAO::IRGC 72576-1		4055677	AN NAN ZAO		IRGC 72576			China	China		EAS	XI-1A
IRIS_313-11878	IRGC 127203	BAI RI XIAN::IRGC 72588-1		4055676	BAI RI XIAN		IRGC 72588			China	China		EAS	XI-1A
IRIS_313-11881	IRGC 127570	LIU TIAO XIAN::IRGC 72758-1		4055673	LIU TIAO XIAN		IRGC 72758			China	China		EAS	XI-1A
IRIS_313-11882	IRGC 127605	MAN TIAN QING::IRGC 72776-1		4055672	MAN TIAN QING		IRGC 72776			China	China		EAS	XI-1A
IRIS_313-11884	IRGC 127857	TIAN DAO DAO::IRGC 72837-1		4055670	TIAN DAO DAO		IRGC 72837			China	China		EAS	XI-1A
IRIS_313-11885	IRGC 127899	YANG WAN XIAN::IRGC 72886-1		4055669	YANG WAN XIAN		IRGC 72886			China	China		EAS	XI-1A
IRIS_313-11886	IRGC 127439	IR 4683-54-2::IRGC 72992-1		4055668	IR 4683-54-2		IRGC 72992			Philippines	Philippines	I	SER-IRRI	XI-1B
IRIS_313-11887	IRGC 127434	IR 19058-107-1::IRGC 72997-1		4055667	IR 19058-107-1		IRGC 72997			Philippines	Philippines	I	SER-IRRI	XI-1B
IRIS_313-11888	IRGC 127488	KANGRI::IRGC 73104-1		4055666	KANGRI		IRGC 73104			Pakistan	Pakistan	T	SAW	cA (Aus)
IRIS_313-11889	IRGC 127639	MURGI BRINJ::IRGC 73109-1		4055665	MURGI BRINJ		IRGC 73109			Pakistan	Pakistan	T	SAW	XI-adm
IRIS_313-11890	IRGC 128252	C 722323::IRGC 73147-1		4055664	C 722323		IRGC 73147			Taiwan	Taiwan	I	EAR	GJ-tmp
IRIS_313-11892	IRGC 135754	HO MOK::IRGC 73171-3		4494489	HO MOK		IRGC 73171			Thailand	Thailand		SEA	GJ-sbtrp
IRIS_313-11893	IRGC 127519	KHAU DANH::IRGC 73201-1		4055663	KHAU DANH		IRGC 73201			Viet Nam	Viet Nam	T	SEA	XI-adm
IRIS_313-11894	IRGC 128368	LOC TRANG MUON::IRGC 73216-1		4055662	LOC TRANG MUON		IRGC 73216			Viet Nam	Viet Nam	T	SEA	XI-adm
IRIS_313-11895	IRGC 132391	BA TUC RAN::IRGC 73239-1		4055661	BA TUC RAN		IRGC 73239			Viet Nam	Viet Nam	T	SEA	XI-3
IRIS_313-11896	IRGC 132394	CA HIM::IRGC 73246-1		4055660	CA HIM		IRGC 73246			Viet Nam	Viet Nam	T	SEA	XI-3
IRIS_313-11897	IRGC 128431	PHIT CHZK::IRGC 73317-1		4055659	PHIT CHZK		IRGC 73317			Thailand	Thailand	T	SEA	GJ-sbtrp
IRIS_313-11898	IRGC 127617	MA YOO::IRGC 73507-1		4055658	MA YOO		IRGC 73507			Thailand	Thailand		SEA	XI-3
IRIS_313-11899	IRGC 128373	MAHA CHAI::IRGC 73517-1		4055657	MAHA CHAI		IRGC 73517			Thailand	Thailand		SEA	XI-adm
IRIS_313-11900	IRGC 128435	PLE LIA::IRGC 73562-1		4055656	PLE LIA		IRGC 73562			Thailand	Thailand		SEA	GJ-sbtrp
IRIS_313-11901	IRGC 132301	TI NGI::IRGC 73620-1		4055655	TI NGI		IRGC 73620			Thailand	Thailand		SEA	XI-3
IRIS_313-11902	IRGC 127251	CEMPO TURI::IRGC 73667-1		4055654	CEMPO TURI		IRGC 73667			Indonesia	Indonesia		SER	XI-3
IRIS_313-11903	IRGC 128351	KOMPIT::IRGC 73716-1		4055653	KOMPIT		IRGC 73716			Indonesia	Indonesia		SER	GJ-trp
IRIS_313-11904	IRGC 132287	PADI SIRANDAH KUNING::IRGC 73762-1		4055652	PADI SIRANDAH KUNING		IRGC 73762			Indonesia	Indonesia		SER	XI-3
IRIS_313-11905	IRGC 132414	PAYO TINGGI::IRGC 73778-1		4055651	PAYO TINGGI		IRGC 73778			Indonesia	Indonesia		SER	XI-3
IRIS_313-11906	IRGC 135582	SULUS BALOK::IRGC 73862-1		4055650	SULUS BALOK		IRGC 73862			Indonesia	Indonesia		SER	GJ-trp
IRIS_313-11907	IRGC 128486	TINAROH::IRGC 73874-1		4055649	TINAROH		IRGC 73874			Indonesia	Indonesia		SER	GJ-trp
IRIS_313-11908	IRGC 128284	DUAN SHEN ZI::IRGC 73962-1		4055648	DUAN SHEN ZI		IRGC 73962			China	China		EAS	GJ-tmp
IRIS_313-11909	IRGC 127414	HONG MI JIU GONG JI::IRGC 74031-1		4055647	HONG MI JIU GONG JI		IRGC 74031			China	China		EAS	XI-1A
IRIS_313-11910	IRGC 127907	YU HE HONG::IRGC 74266-1		4055646	YU HE HONG		IRGC 74266			China	China		EAS	XI-adm
IRIS_313-11911	IRGC 127908	YUN NAN ZHAN::IRGC 74272-1		4055645	YUN NAN ZHAN		IRGC 74272			China	China		EAS	XI-1A
IRIS_313-11912	IRGC 127361	ESCONDE CACHO::IRGC 74305-1		4055644	ESCONDE CACHO		IRGC 74305			Brazil	Brazil		SAM	XI-3
IRIS_313-11913	IRGC 128245	BUAGKOG::IRGC 74318-1		4055643	BUAGKOG		IRGC 74318			Philippines	Philippines	T	SER	GJ-trp
IRIS_313-11914	IRGC 132252	IB 11::IRGC 74420-2		4054890	IB11		IRGC 74420			Burundi	Burundi	T	EAF	XI-2
IRIS_313-11915	IRGC 128316	IB 95::IRGC 74677-1		4055642	IB95		IRGC 74677			Ghana	Ghana	I	WAF	GJ-trp
IRIS_313-11916	IRGC 128395	MUDALIGA WEE::IRGC 74706-1		4055641	MUDALIGA WEE		IRGC 74706			Sri Lanka	Sri Lanka	T	IOC	XI-2
IRIS_313-11917	IRGC 127241	BUTNAPAR::IRGC 74734-1		4055640	BUTNAPAR		IRGC 74734			India	India	P	SAC	cA (Aus)
IRIS_313-11918	IRGC 128279	DILBAKSH::IRGC 74738-1		4055639	DILBAKSH		IRGC 74738			India	India	T	SAC	XI-2
IRIS_313-11919	IRGC 127542	LAKHA KUAR::IRGC 74760-1		4055638	LAKHA KUAR		IRGC 74760			India	India	T	SAC	XI-2
IRIS_313-11920	IRGC 127386	GI TAH::IRGC 74883-1		4055637	GI TAH		IRGC 74883			Thailand	Thailand		SEA	XI-adm
IRIS_313-11921	IRGC 132401	KHAO GAHB BUA::IRGC 74937-1		4055636	KHAO GAHB BUA		IRGC 74937			Thailand	Thailand		SEA	XI-3
IRIS_313-11922	IRGC 128340	KHAO' NAN::IRGC 74981-1		4055635	KHAO' NAN		IRGC 74981			Thailand	Thailand		SEA	GJ-sbtrp
IRIS_313-11923	IRGC 128341	KHAO' NGAW::IRGC 74985-1		4055634	KHAO' NGAW		IRGC 74985			Thailand	Thailand		SEA	GJ-sbtrp
[truncated: 1,026 more rows]

## Sheet: Table 2 Geographic regions
Table 2. Geographic regions of origin represented by the 3K RG accessions
Region_of_Origin	Region_Code	Countries	Country count
EAR (East Asia Islands)	EAR	Japan, South Korea, North Korea, China(Taiwan)	4
EAS (East Asia)	EAS	China	2
SEA (Southeast Asia)	SEA	Cambodia, Laos, Myanmar, Thailand, Vietnam	5
SER (SEA islands)	SER	Brunei, Indonesia, Malaysia, Phliippines	5
SER-IRRI	SER-IRRI	Philippines (IRRI)	1
OCE (Oceania)	OCE	Australia, Fiji, New Zealand, Solomon Islands	4
SAE (South Asia - East)	SAE	Bangladesh, Bhutan	2
SAC (South Asia - Central)	SAC	India, Nepal	2
SAW (South Asia - West)	SAW	Afghanistan, Pakistan	2
WAS (West Asia)	WAS	Iran, Turkey, Russia (Soviet_Union), Uzbekistan	4
IOC (Indian Ocean)	IOC	Madagascar, Sri Lanka	2
EAF (East Africa)	EAF	Burundi, Kenya, Malawi, Mozambique, Tanzania, Zambia, Zimbabwe	7
WAF (West Africa)	WAF	Benin, Burkina Faso, Cameroon, Cote d'Ivoire, Gambia, Ghana, Guinea, Guniea-Bisseau, Liberia, Mali, Niger, Nigeria, Senegal, Sierra Leone	14
NAF (North Africa)	NAF	Chad, Egypt	2
SAM (South America)	SAM	Argentina, Bolivia, Brazil, Chile, Colombia, Ecuador, French Guiana, Guyana, Paraguay, Peru, Surinam, Uruguay, Venezuela	13
CAM (Central America and Caribbean)	CAM	Cuba, Dominican Republic, Guatemala, Haiti, Mexico, Nicaragua, Panama	7
NAM (North America)	NAM	USA	1
EUR (Europe)	EUR	Albania, Austria, Belgium, Bulgaria, France, Georgia, Greece, Hungary, Italy, Netherlands, Norway, Portugal, Romania, Spain	14
Total			89

## Sheet: Table 3 Correlation to regions
Table 3. Goodness of fit of 3K RG accessions in each subpopulation (at K=9) to geographic region of origin
a: OBSERVED:
	Regions	EAS+EAR	SEA	SER	SER-Irri	SAE+SAC+SAW+WAS	IOC+OCE	EUR	EAF+NAF+WAF	CAM+NAM	SAM-all	na		Total_group		Chi-test	df	Chisq.inv	Log(Chisq.inv)		Rank
	K9 subpopulations
	XI-1A	185	3	3	0	12	1	1	1	0	2	0		208		7.21936e-125	10	7.73688e-25	-24.1114		VHS
	XI-1B	37	14	13	58	23	8	1	24	7	14	6		205		2.45277e-79	10	9.88093e-16	-15.0052		VHS
	XI-2	1	1	6	0	196	56	1	21	0	3	0		285		8.14278e-108	10	1.99077e-21	-20.701		VHS
	XI-3	1	252	169	1	5	2	1	42	0	2	0		475		2.54139e-174	10	9.95132e-35	-34.0021		VHS
	XI-adm	142	98	64	42	159	25	3	35	13	28	4		613		6.61886e-07	10	0.31063	-0.507756		NS
	cA (aus)	2	0	0	1	187	7	0	1	1	2	0		201		3.42805e-105	10	6.66616e-21	-20.1761		VHS
	admix	14	4	12	3	44	8	1	4	2	6	0		98		0.000428501	9	0.935937	-0.0287533		NS
	cB (Bas)	2	1	1	0	69	2	0	1	0	0	0		76		1.22069e-32	9	3.90061e-07	-6.40887		HS
	GJ-adm	24	8	2	1	9	0	29	0	3	7	0		83		1.90806e-50	9	4.30766e-11	-10.3658		VHS
	GJ-trp	24	4	186	7	3	23	8	51	33	32	1		372		7.97323e-125	10	7.89211e-25	-24.1028		VHS
	GJ-sbtrp	7	80	0	0	24	0	0	1	0	0	0		112		1.00203e-55	9	2.89049e-12	-11.539		VHS
	GJ-tmp	166	4	3	5	11	5	68	5	9	6	0		282		3.72317e-141	10	4.27611e-28	-27.369		VHS
	Total_region	605	469	459	118	742	137	113	186	68	102	11		3010
	Chi-test	5.23005e-170	1.52295e-120	1.20863e-91	4.93062e-77	3.43168e-210	1.96637e-25	1.77633e-120	2.58207e-13	2.06333e-13	5.14841e-12	0.000436431
	df	11	11	11	11	11	11	11	11	11	11	7
	Chisq.inv	9.32625e-31	9.18744e-22	1.6507e-16	7.48416e-14	4.61007e-38	0.000180346	9.44815e-22	0.0288663	0.0277105	0.0498198	0.4654
	Log(Chisq.inv)	-30.0303	-21.0368	-15.7823	-13.1259	-37.3363	-3.74389	-21.0247	-1.53961	-1.55736	-1.3026	-0.332174
	Rank	VHS	VHS	VHS	VHS	VHS	S	VHS	NS	NS	NS	NS				If: <-10 VHS
																<-5 HS
																<-3 S
																<-2 LS
b: EXPECTED:
	Regions	EAS+EAR	SEA	SER	SER-Irri	SAE+SAC+SAW+WAS	IOC+OCE	EUR	EAF+NAF+WAF	CAM+NAM	SAM-all	na		Total_group
	K9 subpopulations
	XI-1A	42	32	32	8	51	10	8	13	4	7	1		208
	XI-1B	42	32	31	8	50	9	8	13	4	7	1		205
	XI-2	57	45	43	11	70	13	11	18	7	9	1		285
	XI-3	94	74	72	19	118	22	18	29	11	16	2		475
	XI-adm	124	96	93	24	151	28	23	37	14	21	2		613
	cA (aus)	40	31	31	8	49	9	8	12	4	7	2		201
	admix	20	15	15	4	25	5	3	5	3	3			98
	cB (Bas)	15	12	12	3	19	3	3	5	1	3			76
	GJ-adm	17	13	13	3	20	3	3	6	2	3			83
	GJ-trp	75	58	57	15	91	17	14	23	8	13	1		372
	GJ-sbtrp	22	17	17	4	29	6	4	7	3	3			112
	GJ-tmp	57	44	43	11	69	12	10	18	7	10	1		282
	Total_region	605	469	459	118	723	137	113	186	68	102	11		3010
