# Supplementary material for: Genomic variation in 3,010 diverse accessions of Asian cultivated rice
Source: Nature. 2018 Apr 25;557(7703):43–9. doi: 10.1038/s41586-018-0063-9 (PMC6784863; doi:10.1038/s41586-018-0063-9)
Supplement: Supplementary file 4 — Supplementary Data 2 [file 41586_2018_63_MOESM4_ESM.xlsx]

## Sheet: Table 1 Nipponbare Mapping Stat
Table 1. Read mapping summary statistics of 3K RG accessions to Nipponbare Refseq
DNA_ID	Number of records read	Number of valid records	TotalReads(e6)	MappedReads(e6)	ratio (mapped-total)	pctReadsMapping	PairedReads(e6)	ProperPair(e6)	DuplicateReads(e6)	QCFailureReads(e6)	MappingRate(%)	Mapping Coverage(%)	PairedReads(%)	ProperPair(%)	DupRate(%)	QCFailRate(%)	TotalBases(e6)	BasesInMappedReads(e6)	Mapping_depth
B001	135930726	135930726	135.93	132.94	0.978003	0.977998	135.93	123.85	1.14	0	97.8	97.64	100	91.11	0.84	0	11277.9	11029.9	29.5708
B002	72512006	72512006	72.51	68.54	0.945249	0.945223	72.51	61.93	0.58	0	94.52	96.85	100	85.4	0.8	0	6016.83	5687.24	15.2473
B003	81399512	81399512	81.4	79.92	0.981818	0.981824	81.4	71.05	0.62	0	98.18	95.33	100	87.28	0.76	0	6751.15	6628.5	17.7708
B004	107564762	107564762	107.56	106.42	0.989401	0.989357	107.56	99.88	0.78	0	98.93	96.98	100	92.85	0.72	0	8925.5	8830.31	23.6738
B005	84677346	84677346	84.68	81.74	0.965281	0.965311	84.68	77.05	0.66	0	96.53	96.46	100	91	0.78	0	7026.21	6782.66	18.1841
B006	85337127	85337127	85.34	82.98	0.972346	0.972379	85.34	71.1	0.71	0	97.24	85.71	100	83.31	0.83	0	7069.63	6874.22	18.4295
B007	78214196	78214196	78.21	75.29	0.962665	0.962613	78.21	64.4	0.69	0	96.26	85.34	100	82.33	0.88	0	6479.69	6237.11	16.7215
B008	74013411	74013411	74.01	73.44	0.992298	0.992253	74.01	68.01	0.59	0	99.22	96.27	100	91.9	0.8	0	6141.37	6093.55	16.3366
B009	79536485	79536485	79.54	77.15	0.969952	0.969995	79.54	66.97	0.67	0	97	86.46	100	84.2	0.84	0	6589.25	6391.52	17.1354
B010	89185421	89185421	89.19	86.66	0.971634	0.971683	89.19	74.94	0.79	0	97.16	86.49	100	84.03	0.88	0	7388.5	7178.62	19.2456
B011	94047168	94047168	94.05	91.42	0.972036	0.972065	94.05	79.5	0.82	0	97.2	90.99	100	84.53	0.87	0	7791.2	7572.91	20.3027
B012	123100405	123100405	123.1	118.24	0.96052	0.960517	123.1	104.25	1.11	0	96.05	93.98	100	84.69	0.9	0	10199.4	9796	26.2627
B013	63645950	63645950	63.65	61.93	0.972977	0.973039	63.65	53.93	0.54	0	97.3	92.74	100	84.73	0.85	0	5273.41	5130.58	13.7549
B014	92030778	92030778	92.03	55.84	0.606759	0.606754	92.03	50.04	0.52	0	60.68	95.92	100	54.37	0.57	0	7636.02	4632.23	12.4188
B015	114175523	114175523	114.18	111.21	0.973988	0.974027	114.18	97.91	1.04	0	97.4	86.98	100	85.76	0.91	0	9459.42	9213.38	24.7008
B016	95355063	95355063	95.36	94.13	0.987102	0.987153	95.36	86.7	0.82	0	98.72	94.88	100	90.92	0.86	0	7909.95	7808.42	20.9341
B017	89145599	89145599	89.15	88.04	0.987549	0.987598	89.15	80.62	0.74	0	98.76	95.57	100	90.44	0.83	0	7395.34	7303.41	19.5802
B018	109415320	109415320	109.42	107.16	0.979346	0.979388	109.42	94.4	0.79	0	97.94	94.71	100	86.27	0.72	0	9072.53	8885.72	23.8223
B019	67351110	67351110	67.35	65.32	0.969859	0.969843	67.35	51.49	0.45	0	96.98	88.02	100	76.45	0.67	0	5579.98	5411.3	14.5075
B020	65209957	65209957	65.21	62.7	0.961509	0.96151	65.21	52.5	0.41	0	96.15	92.56	100	80.5	0.63	0	5404.77	5196.25	13.931
B021	70471983	70471983	70.47	67.63	0.959699	0.959672	70.47	56.33	0.47	0	95.96	85.94	100	79.93	0.66	0	5838.6	5602.53	15.0202
B023	81990431	81990431	81.99	75.83	0.924869	0.924864	81.99	64.91	0.49	0	92.49	96.81	100	79.17	0.6	0	6801.76	6290.78	16.8654
B024	70047174	70047174	70.05	67.62	0.96531	0.965349	70.05	56.26	0.46	0	96.54	86.14	100	80.31	0.66	0	5803.3	5601.87	15.0184
B025	60278766	60278766	60.28	48.64	0.806901	0.806918	60.28	39.76	0.32	0	80.69	94.04	100	65.97	0.54	0	4999.06	4033.06	10.8125
B026	116720844	116720844	116.72	110.53	0.946967	0.94696	116.72	86.72	0.85	0	94.69	92.27	100	74.3	0.73	0	9668.63	9154.56	24.5431
B027	84880251	84880251	84.88	81.94	0.965363	0.96536	84.88	66.61	0.57	0	96.53	91.47	100	78.48	0.67	0	7032.18	6787.93	18.1982
B028	72961965	72961965	72.96	66.16	0.906798	0.906774	72.96	53.07	0.42	0	90.67	92.54	100	72.73	0.58	0	6045.26	5480.39	14.6927
B029	41672484	41672484	41.67	40.17	0.964003	0.963945	41.67	35.36	0.28	0	96.4	90.01	100	84.85	0.67	0	3452.43	3328	8.92225
B030	32480151	32480151	32.48	31.51	0.970135	0.970131	32.48	26.32	0.18	0	97.01	87.21	100	81.05	0.57	0	2690.98	2610.28	6.99807
B031	74869101	74869101	74.87	72.19	0.964205	0.964216	74.87	60.38	0.52	0	96.42	91.5	100	80.64	0.69	0	6202.73	5980.44	16.0334
B032	77406851	77406851	77.41	74.61	0.963829	0.963868	77.41	61.29	0.54	0	96.39	90.88	100	79.18	0.69	0	6413.24	6181.35	16.572
B033	81531357	81531357	81.53	78.58	0.963817	0.963801	81.53	69.63	0.67	0	96.38	90.74	100	85.4	0.83	0	6754.75	6509.72	17.4523
B034	83808642	83808642	83.81	81.74	0.975301	0.975317	83.81	70.96	0.53	0	97.53	97.35	100	84.67	0.63	0	6953.33	6781.82	18.1818
B035	41535775	41535775	41.54	40.26	0.969186	0.969285	41.54	32.92	0.25	0	96.93	88.83	100	79.25	0.61	0	3441.23	3335.38	8.94204
B036	85593974	85593974	85.59	83.64	0.977217	0.977172	85.59	71.82	0.55	0	97.72	94.87	100	83.91	0.64	0	7098.9	6936.71	18.5971
B037	47019745	47019745	47.02	45.48	0.967248	0.967253	47.02	41.34	0.33	0	96.72	94.45	100	87.93	0.7	0	3899.28	3771.08	10.1101
B038	66265333	66265333	66.27	64.68	0.976007	0.976076	66.27	55.82	0.41	0	97.6	96.95	100	84.23	0.62	0	5497.39	5365.65	14.3851
B039	106393763	106393763	106.39	103.33	0.971238	0.971204	106.39	84.65	0.74	0	97.12	97.5	100	79.57	0.69	0	8816.43	8562.32	22.9553
B040	107107440	107107440	107.11	103.49	0.966203	0.966226	107.11	81.75	0.75	0	96.63	87.3	100	76.33	0.7	0	8872.77	8572.88	22.9836
B043	73754930	73754930	73.75	72.38	0.981424	0.981358	73.75	61.56	0.45	0	98.14	94.66	100	83.46	0.61	0	6116.98	6003.23	16.0945
B044	51035520	51035520	51.04	49.64	0.972571	0.972656	51.04	40.94	0.31	0	97.26	84.63	100	80.23	0.6	0	4228.79	4112.71	11.026
B045	101887713	101887713	101.89	95.54	0.937678	0.937699	101.89	83.03	0.64	0	93.77	97	100	81.49	0.63	0	8453.88	7927.23	21.2526
B046	95779234	95779234	95.78	92.7	0.967843	0.967851	95.78	81.77	0.63	0	96.79	97.09	100	85.37	0.65	0	7947.39	7691.96	20.6219
B047	57306642	57306642	57.31	54.74	0.955156	0.955212	57.31	46.68	0.34	0	95.51	97.09	100	81.45	0.59	0	4753.19	4539.76	12.1709
B048	46870946	46870946	46.87	45.6	0.972904	0.972884	46.87	38.85	0.39	0	97.28	83.8	100	82.89	0.82	0	3883.15	3777.42	10.1271
B049	76252801	76252801	76.25	74.35	0.975082	0.975046	76.25	63.29	0.62	0	97.5	92.28	100	83.01	0.81	0	6318.51	6160.37	16.5157
B051	71874201	71874201	71.87	69.31	0.96438	0.964324	71.87	59.09	0.63	0	96.43	90.78	100	82.21	0.88	0	5955.12	5741.9	15.3938
B052	95975073	95975073	95.98	87.57	0.912378	0.912424	95.98	74.97	0.82	0	91.24	90.87	100	78.11	0.85	0	7952.54	7254.78	19.4498
B053	74325296	74325296	74.33	70.8	0.952509	0.952569	74.33	63.13	0.57	0	95.26	94.67	100	84.94	0.77	0	6164.18	5871.9	15.7424
B054	59170679	59170679	59.17	57.69	0.974987	0.974976	59.17	50.29	0.47	0	97.5	93.72	100	84.99	0.8	0	4906.95	4784.3	12.8265
B055	62080681	62080681	62.08	54.81	0.882893	0.882883	62.08	46.24	0.39	0	88.29	95.17	100	74.49	0.63	0	5147.28	4544.05	12.1824
B056	71149631	71149631	71.15	69.28	0.973717	0.973723	71.15	59.13	0.6	0	97.37	94.86	100	83.11	0.84	0	5901.11	5745.77	15.4042
B057	51547272	51547272	51.55	51.01	0.989525	0.989577	51.55	43.32	0.41	0	98.96	95.03	100	84.05	0.8	0	4274.89	4230.26	11.3412
B058	63219599	63219599	63.22	60.32	0.954128	0.954134	63.22	51.68	0.53	0	95.41	89.86	100	81.74	0.84	0	5237.82	4997.13	13.3971
B059	79687308	79687308	79.69	76.69	0.962354	0.962387	79.69	66.44	0.68	0	96.24	86.03	100	83.38	0.85	0	6602.32	6353.51	17.0335
B060	53154864	53154864	53.15	51.38	0.966698	0.96661	53.15	44.03	0.42	0	96.66	84.45	100	82.84	0.8	0	4403.89	4256.56	11.4117
B061	96384289	96384289	96.38	93.81	0.973335	0.973291	96.38	79.39	0.83	0	97.33	86.96	100	82.37	0.86	0	7985.5	7771.6	20.8354
B062	68490241	68490241	68.49	65.94	0.962768	0.962765	68.49	56.23	0.59	0	96.27	85.06	100	82.11	0.85	0	5674.55	5462.6	14.645
B063	48924559	48924559	48.92	46.27	0.94583	0.945742	48.92	39.46	0.38	0	94.58	88.93	100	80.66	0.78	0	4053.37	3833.2	10.2767
B064	73678024	73678024	73.68	71.66	0.972584	0.97261	73.68	61.03	0.63	0	97.26	85.71	100	82.83	0.85	0	6104.31	5936.76	15.9162
B065	67832623	67832623	67.83	65.66	0.968008	0.967971	67.83	54.58	0.57	0	96.8	91.75	100	80.46	0.84	0	5619.87	5439.58	14.5833
B066	90992382	90992382	90.99	89.54	0.984064	0.984038	90.99	80.12	0.74	0	98.4	95.58	100	88.05	0.81	0	7548.15	7427.5	19.9129
B067	59434089	59434089	59.43	56.61	0.952549	0.952484	59.43	48.15	0.48	0	95.24	84.77	100	81.01	0.81	0	4924.21	4689.62	12.5727
B068	68446130	68446130	68.45	67.76	0.98992	0.989976	68.45	60.42	0.58	0	98.99	94.78	100	88.28	0.84	0	5678.07	5620.71	15.0689
B069	64295477	64295477	64.3	63.11	0.981493	0.981562	64.3	55.59	0.49	0	98.15	94.69	100	86.46	0.77	0	5332.51	5233.74	14.0315
B070	101699716	101699716	101.7	98.34	0.966962	0.966964	101.7	87.84	0.81	0	96.7	95.27	100	86.37	0.8	0	8435.9	8157.13	21.869
B071	64561587	64561587	64.56	63.62	0.98544	0.985416	64.56	57.59	0.52	0	98.54	95.59	100	89.21	0.8	0	5355.74	5277.24	14.1481
B072	41093944	41093944	41.09	39.68	0.965685	0.965592	41.09	33.13	0.32	0	96.57	84.85	100	80.62	0.77	0	3404.61	3287.52	8.81373
B073	110174805	110174805	110.17	106.37	0.965508	0.965466	110.17	83.1	0.96	0	96.55	86.97	100	75.42	0.87	0	9126.16	8810.29	23.6201
B074	91393991	91393991	91.39	88.23	0.965423	0.965381	91.39	78.05	0.62	0	96.54	85.73	100	85.4	0.68	0	7572.59	7309.8	19.5973
B075	43481595	43481595	43.48	40.08	0.921803	0.921769	43.48	34.33	0.32	0	92.17	85.01	100	78.96	0.74	0	3602.24	3319.65	8.89987
B076	84944256	84944256	84.94	82.64	0.972922	0.972873	84.94	72.53	0.65	0	97.29	87.73	100	85.39	0.77	0	7037.48	6846.52	18.3553
B077	61365120	61365120	61.37	55.99	0.912335	0.912408	61.37	51.61	0.36	0	91.24	94.57	100	84.1	0.59	0	5090.89	4644.75	12.4524
B079	88372997	88372997	88.37	84.98	0.961639	0.961606	88.37	75.57	0.65	0	96.16	85.74	100	85.52	0.74	0	7321.71	7039.78	18.8734
B081	104087363	104087363	104.09	101.13	0.971563	0.971588	104.09	88.67	0.75	0	97.16	87.57	100	85.19	0.72	0	8623.5	8377.98	22.4611
B082	61521696	61521696	61.52	59.05	0.95985	0.959824	61.52	51.89	0.41	0	95.98	85.03	100	84.34	0.67	0	5097.34	4892.31	13.1161
B083	68544475	68544475	68.54	66.14	0.964984	0.964921	68.54	57.69	0.46	0	96.49	85.39	100	84.17	0.67	0	5678.7	5479.08	14.6892
B084	71548292	71548292	71.55	69.6	0.972746	0.97277	71.55	63.76	0.45	0	97.27	93.57	100	89.12	0.63	0	5933.12	5771.26	15.4725
B085	59899430	59899430	59.9	56.66	0.94591	0.945919	59.9	49.74	0.38	0	94.58	90.99	100	83.05	0.64	0	4962.82	4693.59	12.5834
B086	74749193	74749193	74.75	73.28	0.980334	0.980345	74.75	58.75	0.44	0	98.03	93.36	100	78.59	0.59	0	6195.18	6072.99	16.2815
B087	28400270	28400270	28.4	26.97	0.949648	0.949639	28.4	21.16	0.17	0	94.98	86.64	100	74.51	0.61	0	2352.77	2234.42	5.9904
B088	44826260	44826260	44.83	43.3	0.965871	0.965952	44.83	36.96	0.28	0	96.6	88.59	100	82.45	0.62	0	3714.16	3587.72	9.61855
B089	81265120	81265120	81.27	78.31	0.963578	0.963636	81.27	66.47	0.66	0	96.36	86.9	100	81.79	0.81	0	6732.28	6486.7	17.3906
B090	80138207	80138207	80.14	76.04	0.94884	0.948861	80.14	66.6	0.55	0	94.89	86.31	100	83.1	0.68	0	6640.19	6300.42	16.8912
B091	83164470	83164470	83.16	79.71	0.958514	0.958462	83.16	70.76	0.58	0	95.85	85.06	100	85.09	0.7	0	6890.74	6604.19	17.7056
B092	77797284	77797284	77.8	75.69	0.972879	0.972913	77.8	66.33	0.53	0	97.29	85.56	100	85.26	0.68	0	6445.77	6270.7	16.8115
B093	44543804	44543804	44.54	43.1	0.96767	0.967587	44.54	37.68	0.27	0	96.76	82.48	100	84.59	0.62	0	3690.6	3570.77	9.57311
B094	98855483	98855483	98.86	95.84	0.969452	0.969496	98.86	84.68	0.72	0	96.95	88.08	100	85.66	0.73	0	8190.25	7939.84	21.2864
B095	86470885	86470885	86.47	83.6	0.966809	0.966799	86.47	71.38	0.65	0	96.68	85.93	100	82.55	0.75	0	7163.58	6925.48	18.567
B096	79192744	79192744	79.19	76.06	0.960475	0.960442	79.19	65.4	0.62	0	96.05	85.92	100	82.59	0.78	0	6560.83	6301.17	16.8932
B097	125903582	125903582	125.9	120.6	0.957903	0.957876	125.9	96.4	1.02	0	95.78	87.46	100	76.56	0.81	0	10428.3	9987.79	26.7769
B100	83483806	83483806	83.48	82.38	0.986823	0.986778	83.48	76.99	0.55	0	98.68	95.62	100	92.22	0.66	0	6925.53	6834.01	18.3217
B101	52881081	52881081	52.88	43.36	0.81997	0.819953	52.88	39.7	0.28	0	81.99	94.44	100	75.07	0.53	0	4386.85	3596.52	9.64214
B102	55301025	55301025	55.3	54.04	0.977215	0.977197	55.3	49.33	0.35	0	97.71	93.83	100	89.21	0.63	0	4587.23	4482.27	12.0168
B103	70988575	70988575	70.99	69.11	0.973517	0.973537	70.99	64.36	0.44	0	97.35	95.25	100	90.66	0.63	0	5888.54	5732.51	15.3687
B104	66766064	66766064	66.77	64.98	0.973192	0.973249	66.77	56.91	0.46	0	97.32	85.28	100	85.24	0.69	0	5531.57	5382.99	14.4316
B105	70729498	70729498	70.73	68.54	0.969037	0.969044	70.73	62.18	0.57	0	96.91	85.63	100	87.91	0.8	0	5859.79	5678.35	15.2235
B106	61214067	61214067	61.21	58.87	0.961771	0.961707	61.21	53.64	0.45	0	96.17	84.89	100	87.62	0.73	0	5071.17	4876.36	13.0734
B107	88915697	88915697	88.92	86.21	0.969523	0.96957	88.92	77.94	0.71	0	96.95	86.57	100	87.65	0.8	0	7366.4	7141.63	19.1465
B108	64409774	64409774	64.41	59.96	0.930911	0.930915	64.41	51.64	0.36	0	93.09	85.65	100	80.18	0.56	0	5336.28	4966.71	13.3156
B109	70052400	70052400	70.05	68.62	0.979586	0.979552	70.05	59.9	0.4	0	97.96	94.51	100	85.5	0.57	0	5809.4	5690.81	15.2569
B110	63722514	63722514	63.72	61.69	0.968142	0.968104	63.72	55.89	0.34	0	96.8	95.14	100	87.72	0.53	0	5285.86	5116.85	13.7181
B111	83932636	83932636	83.93	75.59	0.900631	0.900603	83.93	69.21	0.46	0	90.07	95.51	100	82.46	0.55	0	6962.2	6270.15	16.8101
B112	48762265	48762265	48.76	47.47	0.973544	0.973499	48.76	41.93	0.28	0	97.34	83.68	100	85.99	0.57	0	4039.95	3932.38	10.5426
B113	85655118	85655118	85.66	83.29	0.972332	0.972388	85.66	74.69	0.57	0	97.24	85.74	100	87.2	0.66	0	7096.88	6900.65	18.5004
B114	69788401	69788401	69.79	64.02	0.917323	0.917344	69.79	55.21	0.36	0	91.74	86.31	100	79.12	0.52	0	5782.03	5303.48	14.2184
B115	74921486	74921486	74.92	72.5	0.967699	0.96768	74.92	65.31	0.45	0	96.77	85.36	100	87.17	0.6	0	6207.69	6006.54	16.1033
B116	90705815	90705815	90.71	88.08	0.971007	0.971051	90.71	77.73	0.72	0	97.1	85.82	100	85.69	0.79	0	7515.5	7297.39	19.564
B117	32585455	32585455	32.59	32.01	0.982203	0.98234	32.59	29.59	0.15	0	98.22	92.96	100	90.8	0.47	0	2703.36	2655.31	7.11879
B118	64698868	64698868	64.7	61.97	0.957805	0.957822	64.7	54.14	0.39	0	95.79	84.48	100	83.67	0.6	0	5360.71	5134.47	13.7653
B119	63462014	63462014	63.46	61.09	0.962654	0.962623	63.46	50.86	0.38	0	96.26	86	100	80.14	0.6	0	5257.5	5060.27	13.5664
B120	34031361	34031361	34.03	32.85	0.965325	0.965286	34.03	28.53	0.18	0	96.54	81.38	100	83.84	0.54	0	2819.55	2721.74	7.29689
B121	70605018	70605018	70.61	68.13	0.964877	0.964946	70.61	59.27	0.46	0	96.5	85.46	100	83.94	0.65	0	5849.51	5644.36	15.1323
B122	53173578	53173578	53.17	52.72	0.991537	0.99147	53.17	48.78	0.27	0	99.15	95.52	100	91.73	0.52	0	4412.07	4374.75	11.7286
B123	86247914	86247914	86.25	83.59	0.969159	0.969183	86.25	74.42	0.59	0	96.92	86.68	100	86.29	0.68	0	7146.19	6925.55	18.5672
B124	73516968	73516968	73.52	72.15	0.981366	0.981406	73.52	67.11	0.41	0	98.14	96.75	100	91.29	0.55	0	6098.73	5985.37	16.0466
B125	100023512	100023512	100.02	96.94	0.969206	0.969172	100.02	87.71	0.74	0	96.92	92.36	100	87.69	0.74	0	8287.74	8031.98	21.5335
B126	54966148	54966148	54.97	49.95	0.908677	0.908741	54.97	42.34	0.3	0	90.87	84.31	100	77.03	0.55	0	4554.33	4137.97	11.0938
B127	61020030	61020030	61.02	58.95	0.966077	0.966076	61.02	53.03	0.37	0	96.61	84.37	100	86.9	0.6	0	5055.99	4884.3	13.0946
B128	54775200	54775200	54.78	53.41	0.974991	0.975076	54.78	48.29	0.32	0	97.51	90.45	100	88.16	0.58	0	4539.08	4425.78	11.8654
B129	80632406	80632406	80.63	78.26	0.970606	0.970578	80.63	69.74	0.49	0	97.05	86.4	100	86.49	0.61	0	6680.86	6483.64	17.3824
B130	70835047	70835047	70.84	68.9	0.972614	0.972682	70.84	61.56	0.5	0	97.27	86.82	100	86.9	0.7	0	5868.94	5708.48	15.3042
B131	71304571	71304571	71.3	69.01	0.967882	0.96782	71.3	60.91	0.46	0	96.78	84.59	100	85.42	0.64	0	5907.79	5717.09	15.3273
B132	48510731	48510731	48.51	47.16	0.972171	0.972156	48.51	39.04	3.45	0	97.22	83.65	100	80.48	7.11	0	4019.26	3907.25	10.4752
B133	62640264	62640264	62.64	57.9	0.92433	0.924326	62.64	48.81	4.27	0	92.43	84.35	100	77.93	6.81	0	5190.19	4796.44	12.8591
B134	55539282	55539282	55.54	54.44	0.980194	0.980207	55.54	46.89	4.02	0	98.02	94.21	100	84.42	7.24	0	4606.34	4515.27	12.1053
B135	64780800	64780800	64.78	62.82	0.969744	0.969732	64.78	53.17	4.49	0	96.97	84.64	100	82.07	6.94	0	5367.03	5204.18	13.9522
B136	55624351	55624351	55.62	54.41	0.978245	0.978169	55.62	48.16	3.98	0	97.81	94.18	100	86.58	7.16	0	4614.15	4512.97	12.0991
B137	35791961	35791961	35.79	34.85	0.973736	0.973682	35.79	28.81	2.62	0	97.36	88.2	100	80.48	7.31	0	2965.41	2886.92	7.73973
B138	39693455	39693455	39.69	38.66	0.974049	0.973964	39.69	32.28	2.85	0	97.39	89.27	100	81.33	7.18	0	3288.85	3203	8.58713
B139	83882924	83882924	83.88	81.58	0.97258	0.972546	83.88	66.42	5.86	0	97.25	93.93	100	79.18	6.98	0	6949.93	6758.38	18.119
B140	71169671	71169671	71.17	69.23	0.972741	0.972746	71.17	57.45	5.1	0	97.27	85.4	100	80.72	7.17	0	5896.52	5735.16	15.3758
B141	48465821	48465821	48.47	45.15	0.931504	0.931584	48.47	36.58	3.28	0	93.16	91.59	100	75.48	6.76	0	4017.3	3742.04	10.0323
B142	51705433	51705433	51.71	48.69	0.941597	0.941681	51.71	41.09	3.56	0	94.17	93.27	100	79.47	6.89	0	4287.4	4037.11	10.8234
B143	79719791	79719791	79.72	78.33	0.982564	0.982567	79.72	66.58	5.76	0	98.26	95.15	100	83.52	7.23	0	6611.45	6496.29	17.4163
B144	26802529	26802529	26.8	26.28	0.980597	0.980504	26.8	20.93	1.94	0	98.05	90.88	100	78.08	7.25	0	2222.65	2179.19	5.84233
B145	42960946	42960946	42.96	41.57	0.967644	0.967623	42.96	34.94	3.13	0	96.75	89.43	100	81.33	7.3	0	3559.63	3443.9	9.23298
B146	32869286	32869286	32.87	31.87	0.969577	0.969598	32.87	26.63	0.17	0	96.97	86.94	100	81.01	0.53	0	2722.87	2640.12	7.07807
B147	65217335	65217335	65.22	63.44	0.972708	0.972748	65.22	52.54	4.78	0	97.28	85.74	100	80.57	7.32	0	5403.28	5256.06	14.0913
B148	50236332	50236332	50.24	49.07	0.976712	0.976783	50.24	43.03	3.72	0	97.68	93.83	100	85.66	7.4	0	4166.81	4070.26	10.9122
B149	99138156	99138156	99.14	95.5	0.963284	0.963302	99.14	71.15	6.62	0	96.33	87.18	100	71.77	6.68	0	8212.83	7910.66	21.2082
B150	72185348	72185348	69.71	58.76	0.842921	0.814016	72.19	58.76	4.9	0	96.58	91.28	100	81.41	6.79	0	5981.12	5775.97	15.4852
B151	52846853	52846853	52.85	50.98	0.964617	0.964674	52.85	42.35	3.74	0	96.46	85.08	100	80.14	7.07	0	4378.48	4223.38	11.3227
B152	72441131	72441131	72.44	70.86	0.978189	0.978174	72.44	60.54	5.31	0	97.81	96.93	100	83.57	7.33	0	6009.09	5877.69	15.7579
B153	48901109	48901109	48.9	42.61	0.87137	0.87135	48.9	34.77	3.05	0	87.14	90.53	100	71.1	6.24	0	4051.87	3529.8	9.46327
B154	65633057	65633057	65.63	64.62	0.984611	0.984565	65.63	56.24	4.81	0	98.45	96.62	100	85.69	7.33	0	5445.61	5361.18	14.3731
B155	49675538	49675538	49.68	48.41	0.974436	0.974524	49.68	41.42	3.61	0	97.44	89.76	100	83.39	7.27	0	4115.98	4010.57	10.7522
B156	67589783	67589783	67.59	65.93	0.97544	0.975443	67.59	55.96	4.92	0	97.55	86.33	100	82.79	7.28	0	5599.79	5462.43	14.6446
B157	112562185	112562185	112.56	109.25	0.970593	0.970575	112.56	86.24	0.78	0	97.06	92.05	100	76.62	0.69	0	9325.23	9050.27	24.2635
B158	77795858	77795858	77.8	75.55	0.97108	0.971131	77.8	69.76	0.45	0	97.11	95.62	100	89.67	0.58	0	6451.11	6264.61	16.7952
B159	67261408	67261408	67.26	64.95	0.965656	0.965635	67.26	57.36	0.43	0	96.57	90.65	100	85.28	0.63	0	5572.94	5381.2	14.4268
B160	106977003	106977003	106.98	105.83	0.98925	0.989278	106.98	98.51	0.63	0	98.93	96.4	100	92.09	0.59	0	8876.54	8781.69	23.5434
B161	69131095	69131095	69.13	66.63	0.963836	0.963821	69.13	58.95	0.46	0	96.39	94.97	100	85.27	0.66	0	5734.71	5527.39	14.8187
B162	109085172	109085172	109.09	107.5	0.985425	0.985468	109.09	99.21	0.68	0	98.55	95.4	100	90.95	0.62	0	9049.91	8918.61	23.9105
B163	77884421	77884421	77.88	75.33	0.967257	0.967202	77.88	67.56	0.49	0	96.72	85.69	100	86.75	0.63	0	6453.61	6241.61	16.7335
B164	83653189	83653189	83.65	81.36	0.972624	0.972587	83.65	70.7	0.45	0	97.26	90.6	100	84.52	0.54	0	6931.32	6740.97	18.0723
B165	47056987	47056987	47.06	45.77	0.972588	0.97265	47.06	35.4	0.27	0	97.26	82.88	100	75.24	0.57	0	3898.37	3791.2	10.1641
B166	20003955	20003955	20	19.8	0.99	0.989804	20	18.17	0.09	0	98.96	87.99	100	90.85	0.43	0	1659.72	1642.43	4.4033
B167	92129799	92129799	92.13	91.09	0.988712	0.988714	92.13	82.24	0.5	0	98.87	95.94	100	89.27	0.55	0	7644.06	7557.42	20.2612
B168	57923078	57923078	57.92	57.18	0.987224	0.987171	57.92	51.73	0.33	0	98.71	93.85	100	89.31	0.57	0	4804.74	4742.95	12.7157
B169	40912235	40912235	40.91	40.53	0.990711	0.990657	40.91	37.07	0.22	0	99.07	94	100	90.62	0.53	0	3394.69	3363.06	9.01625
B170	58886839	58886839	58.89	58.27	0.989472	0.989525	58.89	53.36	0.32	0	98.96	94.7	100	90.62	0.55	0	4885.8	4834.98	12.9624
B171	53427786	53427786	53.43	53.05	0.992888	0.992929	53.43	49.26	0.44	0	99.29	95.04	100	92.19	0.83	0	4433.42	4401.76	11.801
B173	62143586	62143586	62.14	60.66	0.976183	0.976126	62.14	52.45	0.35	0	97.62	90.73	100	84.39	0.57	0	5150.14	5027.25	13.4779
B176	85293306	85293306	85.29	83.08	0.974088	0.974051	85.29	74.07	0.48	0	97.4	90.68	100	86.84	0.56	0	7068.41	6884.3	18.4566
B179	58200648	58200648	58.2	57.19	0.982646	0.982635	58.2	52.33	0.45	0	98.27	93.65	100	89.92	0.77	0	4828.26	4744.71	12.7204
B180	59043038	59043038	59.04	57.31	0.970698	0.970648	59.04	49.86	0.37	0	97.07	83.58	100	84.45	0.62	0	4891.8	4747.99	12.7292
B181	22850056	22850056	22.85	22.28	0.975055	0.975052	22.85	19.31	0.13	0	97.51	75.91	100	84.5	0.55	0	1893.26	1846.05	4.9492
B182	119320403	119320403	119.32	117.41	0.983993	0.983989	119.32	109.02	0.68	0	98.4	96.14	100	91.37	0.57	0	9899.9	9741.31	26.1161
B183	96742419	96742419	96.74	95.77	0.989973	0.989948	96.74	89.02	0.87	0	99	96.61	100	92.02	0.9	0	8026.94	7946.56	21.3045
B184	40637893	40637893	40.64	39.52	0.972441	0.972491	40.64	34.22	0.33	0	97.26	82.03	100	84.2	0.81	0	3366.85	3274.38	8.7785
B185	26318503	26318503	26.32	25.64	0.974164	0.97422	26.32	22.01	0.21	0	97.42	85.51	100	83.65	0.8	0	2180.33	2123.95	5.69424
B187	34822763	34822763	34.82	33.9	0.973578	0.973501	34.82	29.23	0.29	0	97.36	81.35	100	83.93	0.82	0	2884.83	2808.58	7.52971
B188	47455405	47455405	47.46	46.71	0.984197	0.984293	47.46	41.82	0.25	0	98.44	92.55	100	88.13	0.53	0	3935.32	3873.76	10.3854
B189	50928390	50928390	50.93	50.12	0.984096	0.984127	50.93	44.55	0.42	0	98.41	93.21	100	87.48	0.82	0	4223.3	4156.07	11.1423
B190	105488240	105488240	105.49	103.56	0.981704	0.981721	105.49	94.98	0.65	0	98.17	94.28	100	90.04	0.62	0	8747.55	8587.75	23.0235
B191	97549343	97549343	97.55	96.02	0.984316	0.984322	97.55	82.64	0.67	0	98.43	94.54	100	84.72	0.69	0	8090.41	7963.25	21.3492
B192	71342718	71342718	71.34	69.73	0.977432	0.977395	71.34	59.46	0.5	0	97.74	91.46	100	83.34	0.71	0	5913.32	5779.6	15.4949
B193	41602277	41602277	41.6	40.46	0.972596	0.972543	41.6	33.45	0.3	0	97.26	87.84	100	80.39	0.71	0	3446.87	3352.4	8.98767
B194	40089064	40089064	40.09	38.62	0.963333	0.963355	40.09	31.87	0.27	0	96.32	88.08	100	79.5	0.68	0	3321.43	3199.08	8.57662
B195	50446692	50446692	50.45	49.22	0.975619	0.975683	50.45	41.19	0.35	0	97.56	89	100	81.65	0.69	0	4179.64	4077.59	10.9319
B196	76256052	76256052	76.26	74.9	0.982166	0.982217	76.26	66.01	0.51	0	98.23	93.3	100	86.57	0.67	0	6324.25	6212.11	16.6545
B197	97112257	97112257	97.11	93.88	0.966739	0.966716	97.11	77.43	0.79	0	96.67	86	100	79.73	0.81	0	8045.95	7777.36	20.8508
B198	40355827	40355827	40.36	39.33	0.97448	0.97458	40.36	32.61	0.26	0	97.47	82.02	100	80.82	0.63	0	3343.49	3258.68	8.73641
B199	39500362	39500362	39.5	38.95	0.986076	0.986067	39.5	34.73	0.25	0	98.61	92.41	100	87.93	0.64	0	3276.57	3230.9	8.66193
B200	40481957	40481957	40.48	39.32	0.971344	0.971297	40.48	32.59	0.26	0	97.13	87.55	100	80.51	0.64	0	3353.74	3257.15	8.73231
B201	43958309	43958309	43.96	42.78	0.973157	0.973195	43.96	34.61	0.29	0	97.32	88.72	100	78.74	0.65	0	3641.61	3543.89	9.50105
B202	30517931	30517931	30.52	29.5	0.966579	0.966645	30.52	24.04	0.2	0	96.66	85.93	100	78.77	0.67	0	2528.57	2443.95	6.55214
B203	20134259	20134259	20.13	19.6	0.973671	0.973465	20.13	16.04	0.13	0	97.36	74.66	100	79.67	0.62	0	1668.07	1623.94	4.35373
B204	132817760	132817760	132.82	130.64	0.983587	0.983603	132.82	111.85	1	0	98.36	95.64	100	84.22	0.75	0	11018.2	10837.6	29.0551
B205	70117405	70117405	70.12	68.92	0.982886	0.982923	70.12	60.62	0.48	0	98.3	94.33	100	86.46	0.69	0	5815.38	5716.36	15.3254
B207	36617681	36617681	36.62	35.52	0.969962	0.970023	36.62	28.49	0.25	0	96.99	80.97	100	77.8	0.68	0	3033.96	2942.47	7.88866
B208	143953796	143953796	143.95	140.27	0.974436	0.97441	143.95	120.23	1.2	0	97.44	86.78	100	83.52	0.84	0	11927.3	11621.6	31.1571
B210	127746757	127746757	127.75	124.34	0.973307	0.973332	127.75	102.14	1.05	0	97.34	86.19	100	79.95	0.82	0	10584.6	10302.1	27.6195
B212	117281663	117281663	117.28	115.41	0.984055	0.984041	117.28	101.04	0.89	0	98.4	94.59	100	86.15	0.76	0	9727.16	9571.71	25.6614
B213	41880791	41880791	41.88	40.72	0.972302	0.972283	41.88	33.89	0.27	0	97.22	82.51	100	80.93	0.65	0	3469.67	3373.19	9.0434
B214	138325541	138325541	138.33	134.27	0.97065	0.970681	138.33	111.12	1.18	0	97.07	92.3	100	80.33	0.85	0	11460.2	11123.9	29.8229
B215	72835991	72835991	72.84	72.07	0.989429	0.989483	72.84	63.69	0.48	0	98.95	94.51	100	87.45	0.66	0	6042.38	5979.06	16.0297
B216	106687518	106687518	106.69	103.9	0.973849	0.973872	106.69	86.88	0.77	0	97.39	85.88	100	81.43	0.72	0	8839.4	8608.07	23.0779
B217	93021941	93021941	93.02	90.58	0.973769	0.973749	93.02	74.36	0.81	0	97.37	91.16	100	79.93	0.87	0	7706.83	7504.11	20.1183
B218	79703357	79703357	79.7	78.75	0.98808	0.988039	79.7	69.42	0.63	0	98.8	95.84	100	87.09	0.8	0	6611.95	6532.62	17.5137
B219	57528439	57528439	57.53	55.61	0.966626	0.966652	57.53	45.16	0.47	0	96.67	84.49	100	78.49	0.82	0	4766.09	4606.91	12.351
B221	108215020	108215020	108.22	105.5	0.974866	0.974911	108.22	87.83	0.95	0	97.5	88.73	100	81.17	0.87	0	8965.59	8740.64	23.4334
B222	71509709	71509709	71.51	69.67	0.974269	0.974273	71.51	56.41	0.59	0	97.42	85.66	100	78.88	0.83	0	5923.59	5770.49	15.4705
B223	63879339	63879339	63.88	62.92	0.984972	0.984982	63.88	54.11	0.5	0	98.49	94.92	100	84.7	0.79	0	5298.01	5218.15	13.9897
B224	62927112	62927112	62.93	61.29	0.973939	0.973984	62.93	49.61	0.51	0	97.4	90.39	100	78.83	0.8	0	5213.19	5077.46	13.6125
B225	85808620	85808620	85.81	84.5	0.984734	0.98475	85.81	72.67	0.69	0	98.48	95.2	100	84.69	0.8	0	7117.73	7009.38	18.7919
B226	92262390	92262390	92.26	90.04	0.975938	0.975912	92.26	77.96	0.74	0	97.59	95.43	100	84.5	0.8	0	7653.03	7468.83	20.0237
B227	40640737	40640737	40.64	39.58	0.973917	0.9739	40.64	33.01	0.28	0	97.38	81.8	100	81.22	0.7	0	3367.32	3278.97	8.7908
B228	69190053	69190053	69.19	68.4	0.988582	0.988581	69.19	58.55	0.5	0	98.87	96	100	84.62	0.72	0	5738.86	5673.7	15.211
B229	92558283	92558283	92.56	89.62	0.968237	0.968255	92.56	73.26	0.8	0	96.83	86.13	100	79.15	0.87	0	7668.15	7424.57	19.905
B230	78766856	78766856	78.77	77.7	0.986416	0.986456	78.77	67.17	0.7	0	98.65	95.02	100	85.27	0.89	0	6533.69	6445.33	17.2797
B231	48850624	48850624	48.85	47.62	0.974821	0.974808	48.85	40.89	0.27	0	97.48	81.71	100	83.71	0.56	0	4047.74	3945.65	10.5782
B232	68013933	68013933	68.01	65.99	0.970298	0.970242	68.01	54.39	0.55	0	97.03	90.09	100	79.97	0.81	0	5634.97	5467.32	14.6577
B233	66568584	66568584	66.57	64.87	0.974463	0.974484	66.57	53.86	0.55	0	97.45	90.08	100	80.91	0.83	0	5514.99	5374.32	14.4084
B234	62362801	62362801	62.36	60.72	0.973701	0.973657	62.36	49.71	0.53	0	97.37	84.79	100	79.71	0.85	0	5166.51	5030.15	13.4857
B235	89497765	89497765	89.5	88.45	0.988268	0.988293	89.5	77.47	0.75	0	98.83	96.39	100	86.56	0.84	0	7424.64	7337.91	19.6727
B236	84535673	84535673	84.54	83.29	0.985214	0.985265	84.54	72.87	0.65	0	98.52	96.62	100	86.2	0.77	0	7013.6	6910.1	18.5257
B238	45329350	45329350	45.33	44.12	0.973307	0.973321	45.33	36.2	0.38	0	97.33	83.17	100	79.86	0.83	0	3755.64	3655.21	9.79949
B239	34738510	34738510	34.74	33.73	0.970927	0.970969	34.74	26.97	0.26	0	97.09	82.11	100	77.63	0.74	0	2877.6	2793.83	7.49016
B240	62706076	62706076	62.71	61.98	0.988359	0.988421	62.71	54.05	0.49	0	98.84	95.09	100	86.19	0.78	0	5202.32	5142.03	13.7856
B241	79854342	79854342	79.85	78.5	0.983093	0.98304	79.85	64.63	0.66	0	98.3	94.25	100	80.93	0.82	0	6622.41	6509.88	17.4528
B242	41819711	41819711	41.82	40.66	0.972262	0.972269	41.82	32.73	0.32	0	97.22	89.08	100	78.26	0.77	0	3464.48	3368.02	9.02954
B243	80005253	80005253	80.01	77.87	0.973253	0.973311	80.01	67.63	0.58	0	97.33	90.22	100	84.54	0.73	0	6628.81	6451.29	17.2957
B244	37589599	37589599	37.59	36.59	0.973397	0.973408	37.59	31.53	0.28	0	97.33	81.9	100	83.89	0.74	0	3114.6	3031.27	8.12673
B245	67593512	67593512	67.59	66.49	0.983725	0.983674	67.59	58.2	0.48	0	98.37	94.28	100	86.1	0.72	0	5606.21	5514.97	14.7854
B246	63018018	63018018	63.02	61.25	0.971914	0.971944	63.02	51.81	0.47	0	97.19	90.51	100	82.22	0.75	0	5220.61	5073.71	13.6024
B247	88039828	88039828	88.04	85.67	0.97308	0.973082	88.04	73.84	0.67	0	97.3	87.89	100	83.87	0.76	0	7293.97	7096.98	19.0268
B248	49079226	49079226	49.08	47.73	0.972494	0.972509	49.08	40.73	0.37	0	97.25	83.91	100	82.99	0.76	0	4066.13	3954.08	10.6008
B249	78158249	78158249	78.16	74.63	0.954836	0.954858	78.16	65.07	0.61	0	95.49	85.43	100	83.26	0.78	0	6475.61	6182.95	16.5763
B250	106107619	106107619	106.11	104.89	0.988502	0.988525	106.11	95.41	0.78	0	98.85	96.95	100	89.92	0.73	0	8803.4	8702.07	23.3299
B252	73554426	73554426	73.55	71.36	0.970224	0.970166	73.55	61.22	0.55	0	97.02	90.48	100	83.23	0.74	0	6093.81	5911.96	15.8498
B253	140887501	140887501	140.89	133.78	0.949535	0.949552	140.89	117.11	1.21	0	94.95	91.97	100	83.12	0.86	0	11673.1	11083	29.7131
B254	93050273	93050273	93.05	89.68	0.963783	0.96378	93.05	77.54	0.71	0	96.38	90.82	100	83.33	0.76	0	7709.31	7429.97	19.9195
B255	41245998	41245998	41.25	39.97	0.96897	0.969064	41.25	34.21	0.3	0	96.9	88.4	100	82.93	0.73	0	3417.18	3310.89	8.87638
B258	81409862	81409862	81.41	79.87	0.981083	0.981085	81.41	72.83	0.6	0	98.11	95.22	100	89.46	0.74	0	6753.35	6625.92	17.7639
B259	72416400	72416400	72.42	70.21	0.969484	0.969532	72.42	61.39	0.54	0	96.95	85.26	100	84.78	0.75	0	5999.67	5816.25	15.5932
B260	39915734	39915734	39.92	38.85	0.973196	0.9733	39.92	32.77	0.28	0	97.33	82.58	100	82.1	0.69	0	3306.97	3218.57	8.62887
B261	115727739	115727739	115.73	112.2	0.969498	0.969517	115.73	98.21	0.92	0	96.95	87.27	100	84.86	0.79	0	9587.86	9294.72	24.9188
B263	50181736	50181736	50.18	49.57	0.987844	0.98781	50.18	43.14	0.37	0	98.78	95.64	100	85.97	0.74	0	4163.77	4112.81	11.0263
B264	146321711	146321711	146.32	142.52	0.97403	0.974018	146.32	125.7	1.23	0	97.4	91.73	100	85.9	0.84	0	12122.9	11807	31.6541
B265	164140468	164140468	164.14	159.87	0.973986	0.973983	164.14	141.06	1.62	0	97.4	92.31	100	85.94	0.99	0	13599.4	13245.2	35.5101
B266	75349536	75349536	75.35	73.97	0.981685	0.981692	75.35	66.58	0.54	0	98.17	94.23	100	88.36	0.72	0	6249.11	6134.57	16.4466
B267	59342998	59342998	59.34	57.61	0.970846	0.970797	59.34	49.46	0.36	0	97.08	88.84	100	83.35	0.61	0	4916.92	4773.33	12.7971
B268	56370654	56370654	56.37	54.89	0.973745	0.973734	56.37	46.47	0.43	0	97.37	89.62	100	82.44	0.77	0	4670.25	4547.14	12.1907
B269	143892845	143892845	143.89	142.4	0.989645	0.989625	143.89	129.99	1.02	0	98.97	97.05	100	90.34	0.71	0	11939	11815.4	31.6767
CX10	117686616	117686616	117.69	115.08	0.977823	0.977851	117.69	102.32	1.3	0	97.79	86.67	100	86.95	1.11	0	9752.09	9535.84	25.5653
CX100	87352406	87352406	87.35	71.72	0.821065	0.821042	87.35	62.63	0.91	0	82.11	90.82	100	71.7	1.05	0	7241.15	5943.92	15.9354
CX101	117721188	117721188	117.72	114.89	0.97596	0.97595	117.72	97.69	1.31	0	97.6	86.82	100	82.98	1.11	0	9753.24	9518.26	25.5181
CX102	112902239	112902239	112.9	110.26	0.976616	0.976597	112.9	96.11	1.13	0	97.66	86.74	100	85.12	1	0	9354.54	9135.41	24.4917
CX103	85820825	85820825	85.82	84.24	0.981589	0.98158	85.82	72.72	0.87	0	98.15	85.22	100	84.73	1.01	0	7113.12	6981.6	18.7174
CX104	78294638	78294638	78.29	76.92	0.982501	0.982443	78.29	67.51	0.78	0	98.24	93.74	100	86.23	1	0	6490.3	6375.99	17.0938
CX106	106492330	106492330	106.49	104.77	0.983848	0.983827	106.49	90.87	0.86	0	98.38	95.76	100	85.33	0.81	0	8828.77	8685.93	23.2867
CX107	94233272	94233272	94.23	91.7	0.973151	0.973117	94.23	80.26	0.79	0	97.31	86.53	100	85.17	0.84	0	7806.58	7596.58	20.3662
CX108	105497299	105497299	105.5	102.95	0.975829	0.975854	105.5	91.39	0.86	0	97.58	88.99	100	86.62	0.81	0	8741.14	8529.57	22.8675
CX109	130692625	130692625	130.69	129	0.987069	0.987049	130.69	116.51	1.14	0	98.71	95.29	100	89.15	0.87	0	10837.8	10697.5	28.6797
CX11	101083696	101083696	101.08	99.65	0.985853	0.985817	101.08	91.51	1.04	0	98.58	96.42	100	90.53	1.02	0	8382.99	8263.59	22.1544
CX110	98167659	98167659	98.17	96.16	0.979525	0.979549	98.17	86.43	0.84	0	97.95	93.41	100	88.05	0.86	0	8138.11	7971.17	21.3704
CX111	103035602	103035602	103.04	101.35	0.983599	0.983641	103.04	87.41	0.99	0	98.36	94.92	100	84.84	0.96	0	8543.04	8402.81	22.5276
CX112	108385730	108385730	108.39	105.84	0.976474	0.976512	108.39	91.64	1.22	0	97.65	93.75	100	84.55	1.13	0	8984.26	8772.58	23.519
CX113	50770093	50770093	50.77	50.03	0.985424	0.985423	50.77	44.66	0.42	0	98.54	92.3	100	87.96	0.82	0	4209.69	4148.2	11.1212
CX114	84981963	84981963	84.98	83.12	0.978112	0.97809	84.98	74.03	1.09	0	97.81	85.09	100	87.12	1.28	0	7042.28	6887.55	18.4653
CX115	66137452	66137452	66.14	64.66	0.977623	0.977661	66.14	58.54	0.6	0	97.76	83.85	100	88.51	0.91	0	5480.86	5357.85	14.3642
CX116	83776370	83776370	83.78	83.12	0.992122	0.992165	83.78	78.74	0.65	0	99.21	96.17	100	93.98	0.78	0	6950.51	6895.76	18.4873
CX117	92727297	92727297	92.73	89.98	0.970344	0.970372	92.73	78.99	0.91	0	97.04	91.19	100	85.19	0.98	0	7683.11	7455.07	19.9868
CX118	92710781	92710781	92.71	84.25	0.908748	0.90874	92.71	72.59	0.91	0	90.87	91.27	100	78.3	0.98	0	7682.51	6980.34	18.714
CX119	59057672	59057672	59.06	57.5	0.973586	0.973625	59.06	48.31	0.51	0	97.36	89.06	100	81.8	0.87	0	4892.95	4763.63	12.7711
CX12	46228119	46228119	46.23	45.14	0.976422	0.976462	46.23	37.87	0.33	0	97.64	87.45	100	81.93	0.72	0	3830.73	3740.25	10.0275
CX120	94654622	94654622	94.65	92.2	0.974115	0.974068	94.65	76.72	0.88	0	97.41	86.36	100	81.06	0.93	0	7841.95	7638.18	20.4777
CX121	91250825	91250825	91.25	88.86	0.973808	0.973799	91.25	78.27	0.99	0	97.38	91.27	100	85.77	1.08	0	7561.96	7363.16	19.7404
CX122	66099400	66099400	66.1	56.92	0.86112	0.861127	66.1	47.74	0.52	0	86.12	89.2	100	72.22	0.79	0	5478.12	4716.42	12.6446
CX123	75578075	75578075	75.58	73.78	0.976184	0.976209	75.58	64.68	0.67	0	97.62	85.71	100	85.58	0.88	0	6262.38	6113.3	16.3895
CX124	88270542	88270542	88.27	85.93	0.97349	0.973484	88.27	74.11	0.77	0	97.34	91.51	100	83.96	0.88	0	7314.39	7119.84	19.088
CX125	92125967	92125967	92.13	89.76	0.974275	0.974318	92.13	76.48	1.04	0	97.44	90.27	100	83.02	1.13	0	7633.85	7437.75	19.9403
CX126	61941429	61941429	61.94	51.19	0.826445	0.826426	61.94	43.1	0.44	0	82.64	88.59	100	69.58	0.72	0	5133.52	4240.91	11.3697
CX128	55268602	55268602	55.27	53.84	0.974127	0.974152	55.27	43.21	0.5	0	97.41	84.18	100	78.19	0.91	0	4578.32	4459.4	11.9555
CX129	70568128	70568128	70.57	69.3	0.982004	0.98203	70.57	59.35	0.61	0	98.2	92.86	100	84.1	0.86	0	5851.49	5746.03	15.4049
CX13	63476395	63476395	63.48	62.07	0.977788	0.977844	63.48	51.69	0.47	0	97.78	93.22	100	81.43	0.74	0	5261.03	5143.9	13.7906
CX130	64245121	64245121	64.25	62.54	0.973385	0.973459	64.25	53.24	0.5	0	97.34	91.29	100	82.87	0.78	0	5323.28	5181.67	13.8919
CX131	67392795	67392795	67.39	65.36	0.969877	0.969837	67.39	53.01	0.54	0	96.98	84.66	100	78.66	0.81	0	5583.32	5414.62	14.5164
CX132	64808116	64808116	64.81	63.75	0.983644	0.983673	64.81	54.09	0.55	0	98.37	93.18	100	83.46	0.85	0	5373.95	5286.04	14.1717
CX133	86741767	86741767	86.74	84.76	0.977173	0.977153	86.74	74.76	0.67	0	97.72	86.38	100	86.19	0.78	0	7187.36	7023.09	18.8287
CX134	97621921	97621921	97.62	95.17	0.974903	0.974883	97.62	81.69	0.93	0	97.49	91.71	100	83.68	0.95	0	8089.05	7885.28	21.1402
CX138	93229607	93229607	93.23	91.92	0.985949	0.985953	93.23	86.12	0.73	0	98.6	95.58	100	92.38	0.78	0	7733.09	7624.68	20.4415
CX139	74867611	74867611	74.87	73.6	0.983037	0.983069	74.87	63.49	0.75	0	98.31	93.68	100	84.8	1.01	0	6208.72	6103.77	16.364
CX14	70254888	70254888	70.25	69.57	0.99032	0.990251	70.25	62.35	0.54	0	99.03	94.22	100	88.75	0.77	0	5828.77	5772.21	15.4751
CX140	89442218	89442218	89.44	88.82	0.993068	0.993043	89.44	79.98	0.73	0	99.31	98.42	100	89.42	0.82	0	7421.48	7370.24	19.7594
CX141	90156270	90156270	90.16	87.79	0.973713	0.973754	90.16	67.99	0.74	0	97.37	86.16	100	75.41	0.82	0	7469.59	7273.1	19.4989
CX142	100902263	100902263	100.9	99.63	0.987413	0.987391	100.9	91.75	0.81	0	98.74	95.09	100	90.93	0.8	0	8369.78	8263.96	22.1554
CX143	58520947	58520947	58.52	57.41	0.981032	0.981016	58.52	52.25	0.39	0	98.11	91.93	100	89.28	0.66	0	4851.56	4759.56	12.7602
CX144	70842021	70842021	70.84	68.88	0.972332	0.972304	70.84	57.29	0.8	0	97.22	84.45	100	80.87	1.12	0	5869.81	5706.61	15.2992
CX145	68546144	68546144	68.55	66.73	0.97345	0.973505	68.55	56.36	0.58	0	97.35	89.76	100	82.23	0.85	0	5679.39	5528.34	14.8213
CX146	69665654	69665654	69.67	67.92	0.974882	0.974942	69.67	57.07	0.65	0	97.5	84.32	100	81.92	0.93	0	5771.98	5627.38	15.0868
CX147	115155310	115155310	115.16	112.3	0.975165	0.975205	115.16	99.43	1.07	0	97.52	88.35	100	86.34	0.93	0	9541.66	9304.97	24.9463
CX148	76484692	76484692	76.48	74.63	0.975811	0.975751	76.48	63.85	0.76	0	97.57	84.37	100	83.49	1	0	6337.36	6183.06	16.5766
CX149	100087368	100087368	100.09	97.97	0.978819	0.978845	100.09	86.67	0.92	0	97.88	92.94	100	86.59	0.92	0	8296.44	8120.48	21.7707
CX15	67247837	67247837	67.25	65.82	0.978736	0.978768	67.25	55.32	0.54	0	97.88	89.82	100	82.26	0.81	0	5573.66	5455.28	14.6254
CX150	112576371	112576371	112.58	109.6	0.97353	0.973561	112.58	94.35	1.33	0	97.35	91.56	100	83.81	1.18	0	9328.08	9080.72	24.3451
CX151	80920104	80920104	80.92	79.34	0.980475	0.980473	80.92	71.07	0.59	0	98.04	94.54	100	87.82	0.73	0	6710.26	6578.88	17.6377
CX152	119486594	119486594	119.49	116.34	0.973638	0.973666	119.49	102.42	1.23	0	97.37	87.58	100	85.71	1.03	0	9899.71	9638.81	25.8413
CX153	74658050	74658050	74.66	72.84	0.975623	0.975648	74.66	63.39	0.66	0	97.57	91.87	100	84.91	0.89	0	6186.09	6035.29	16.1804
CX154	117123818	117123818	117.12	114.18	0.974898	0.974866	117.12	100.78	1.32	0	97.49	87.19	100	86.05	1.13	0	9705.12	9460.78	25.364
CX155	118590167	118590167	118.59	115.72	0.975799	0.975798	118.59	101.86	1.31	0	97.58	91.86	100	85.9	1.1	0	9826.66	9588.09	25.7053
CX156	73148599	73148599	73.15	71.35	0.975393	0.975412	73.15	62.21	0.68	0	97.55	90.55	100	85.04	0.93	0	6061.41	5912.5	15.8512
CX157	81447802	81447802	81.45	79.28	0.973358	0.973384	81.45	68.83	0.71	0	97.34	90.86	100	84.51	0.88	0	6747.97	6568.13	17.6089
CX158	93987748	93987748	93.99	91.63	0.974891	0.974914	93.99	80.05	0.94	0	97.49	91.14	100	85.17	1	0	7787.53	7591.49	20.3525
CX16	73160115	73160115	73.16	72.39	0.989475	0.989474	73.16	64.08	0.56	0	98.95	94.29	100	87.59	0.77	0	6069.27	6005.56	16.1007
CX160	103203421	103203421	103.2	100.54	0.974225	0.974193	103.2	88.59	0.94	0	97.42	91.68	100	85.84	0.91	0	8550.72	8329.81	22.3319
CX161	64146254	64146254	64.15	62.55	0.975058	0.975115	64.15	53.01	0.55	0	97.51	89.22	100	82.64	0.86	0	5315.23	5182.8	13.8949
CX162	93195140	93195140	93.2	91.06	0.977039	0.97709	93.2	78.56	1.13	0	97.71	85.27	100	84.3	1.21	0	7722.68	7545.56	20.2294
CX165	80553756	80553756	80.55	79.83	0.991061	0.991015	80.55	70.54	0.88	0	99.1	95.66	100	87.57	1.09	0	6682.52	6622.42	17.7545
CX17	59889123	59889123	58.48	48.42	0.827975	0.808494	59.89	48.42	0.57	0	97.64	88.19	100	80.85	0.95	0	4963.2	4845.85	12.9916
CX18	53167280	53167280	53.17	51.93	0.976679	0.976729	53.17	44.19	0.39	0	97.67	82.3	100	83.12	0.74	0	4405.73	4303.12	11.5365
CX182	92898263	92898263	92.9	90.72	0.976534	0.976552	92.9	77.55	1.08	0	97.66	85.25	100	83.48	1.17	0	7697.77	7517.22	20.1534
CX19	62093923	62093923	62.09	60.5	0.974392	0.97433	62.09	51.03	0.48	0	97.44	88.64	100	82.18	0.77	0	5145.63	5013.66	13.4414
CX2	65413672	65413672	65.41	63.94	0.977526	0.977471	65.41	53.98	0.59	0	97.74	89.24	100	82.52	0.91	0	5420.73	5298.2	14.2043
CX20	48919669	48919669	48.92	47.78	0.976697	0.976703	48.92	40.47	0.41	0	97.68	87.18	100	82.72	0.83	0	4053.96	3959.63	10.6156
CX205	79628944	79628944	79.63	78.36	0.984051	0.984064	79.63	65.93	0.49	0	98.4	94.1	100	82.79	0.61	0	6603.38	6497.82	17.4204
CX206	89420173	89420173	89.42	87.06	0.973608	0.973606	89.42	63.61	0.63	0	97.36	91.45	100	71.14	0.7	0	7407.76	7211.73	19.3344
CX207	88200144	88200144	88.2	86.08	0.975964	0.975962	88.2	68.9	0.65	0	97.6	91.21	100	78.12	0.73	0	7307.54	7131.73	19.1199
CX21	45426972	45426972	45.43	44.27	0.974466	0.974531	45.43	37.42	0.35	0	97.44	86.63	100	82.38	0.76	0	3764.63	3668.26	9.83448
CX210	89957965	89957965	89.96	88.12	0.979546	0.979569	89.96	78.71	0.59	0	97.95	96.18	100	87.5	0.65	0	7458.81	7306.03	19.5872
CX211	68969696	68969696	68.97	68.28	0.989996	0.99	68.97	60.12	0.5	0	99	95.57	100	87.17	0.72	0	5721.87	5664.85	15.1873
CX212	62369810	62369810	62.37	61.87	0.991983	0.991986	62.37	53.41	0.35	0	99.19	96.02	100	85.63	0.56	0	5173.85	5132.07	13.7589
CX213	71529687	71529687	71.53	70.79	0.989655	0.989659	71.53	59.38	0.44	0	98.96	96.18	100	83.01	0.61	0	5933.01	5871.23	15.7406
CX214	48961104	48961104	48.96	48.25	0.985498	0.985476	48.96	40.39	0.27	0	98.54	92.47	100	82.49	0.55	0	4059.86	4000.73	10.7258
CX218	65001129	65001129	65	63.2	0.972308	0.972291	65	53.7	0.4	0	97.23	91.35	100	82.61	0.61	0	5385.13	5235.6	14.0365
CX219	98413581	98413581	98.41	95.91	0.974596	0.974561	98.41	82.45	0.67	0	97.46	91.7	100	83.78	0.68	0	8152.68	7944.81	21.2998
CX22	61420720	61420720	61.42	59.93	0.975741	0.975729	61.42	50.38	0.44	0	97.57	88.61	100	82.03	0.72	0	5089.58	4965.56	13.3125
CX220	109589631	109589631	109.59	107.78	0.983484	0.983487	109.59	92.99	0.74	0	98.35	95.17	100	84.85	0.68	0	9086.66	8936.53	23.9585
CX221	103692111	103692111	103.69	101.13	0.975311	0.975291	103.69	87.11	0.77	0	97.53	91.73	100	84.01	0.74	0	8591.06	8378.29	22.4619
CX225	119860498	119860498	119.86	116.81	0.974554	0.97455	119.86	95.61	1.03	0	97.45	93.05	100	79.77	0.86	0	9929.15	9675.95	25.9409
CX226	87390651	87390651	87.39	85.04	0.973109	0.973102	87.39	67.83	0.83	0	97.31	90.87	100	77.62	0.95	0	7240.83	7045.82	18.8896
CX227	95106710	95106710	95.11	92.73	0.974976	0.97501	95.11	77.02	0.67	0	97.51	88.96	100	80.98	0.7	0	7879.49	7682.54	20.5966
CX228	64916773	64916773	64.92	63.37	0.976124	0.976173	64.92	49.76	0.47	0	97.62	84	100	76.65	0.72	0	5379.2	5250.78	14.0772
CX23	61361574	61361574	61.36	59.79	0.974413	0.974388	61.36	50.37	0.49	0	97.44	82.91	100	82.09	0.81	0	5084.76	4954.58	13.2831
CX230	90177320	90177320	90.18	87.82	0.97383	0.973859	90.18	75.91	0.61	0	97.39	91.05	100	84.17	0.67	0	7471.16	7275.65	19.5058
CX231	90346325	90346325	90.35	88.14	0.97554	0.975579	90.35	70.39	0.87	0	97.56	85.36	100	77.91	0.97	0	7485.72	7302.78	19.5785
CX232	66384400	66384400	66.38	64.63	0.973637	0.973572	66.38	51.07	0.54	0	97.35	90.49	100	76.93	0.81	0	5499.99	5354.17	14.3543
CX233	82948066	82948066	82.95	80.79	0.97396	0.973983	82.95	63.55	0.78	0	97.4	84.89	100	76.62	0.94	0	6872.43	6693.11	17.944
CX234	91635612	91635612	91.64	89.35	0.975011	0.975058	91.64	75.98	0.74	0	97.5	92.69	100	82.91	0.8	0	7591.98	7402.06	19.8447
CX235	102635330	102635330	102.64	99.94	0.973694	0.973739	102.64	87.61	1.02	0	97.38	91.95	100	85.36	1	0	8503.95	8280.34	22.1993
CX236	70131780	70131780	70.13	68.2	0.97248	0.972455	70.13	54.4	0.57	0	97.24	90.17	100	77.57	0.81	0	5811.13	5650.5	15.1488
CX237	56171854	56171854	56.17	54.72	0.974186	0.974153	56.17	44.84	0.46	0	97.41	89.03	100	79.83	0.82	0	4654.77	4534.12	12.1558
CX238	83221636	83221636	83.22	81.04	0.973804	0.973785	83.22	63.65	0.66	0	97.38	91.47	100	76.48	0.79	0	6895.72	6714.98	18.0026
CX24	63073488	63073488	63.07	61.55	0.9759	0.975846	63.07	52.17	0.43	0	97.59	88.45	100	82.71	0.69	0	5226.6	5100.29	13.6737
CX240	96181945	96181945	96.18	93.36	0.97068	0.97066	96.18	76.68	0.92	0	97.06	90.63	100	79.73	0.95	0	7969.32	7734.87	20.7369
CX241	75116765	75116765	75.12	73.86	0.983227	0.983269	75.12	61.44	0.67	0	98.33	93.44	100	81.8	0.89	0	6229.54	6125.55	16.4224
CX242	73433138	73433138	73.43	71.81	0.977938	0.977896	73.43	58.09	0.57	0	97.79	93.2	100	79.11	0.78	0	6087.03	5952.09	15.9573
CX243	86523503	86523503	86.52	85.14	0.98405	0.98401	86.52	68.23	0.64	0	98.41	95.66	100	78.86	0.74	0	7174.4	7059.93	18.9274
CX247	59163569	59163569	59.16	57.71	0.97549	0.975431	59.16	46.34	0.5	0	97.55	90.87	100	78.33	0.85	0	4902.67	4782.41	12.8215
CX248	64859429	64859429	64.86	63.96	0.986124	0.986133	64.86	52.98	0.45	0	98.61	93.04	100	81.69	0.69	0	5378.6	5303.94	14.2197
CX249	52788093	52788093	52.79	51.51	0.975753	0.975788	52.79	40.68	0.31	0	97.58	91.37	100	77.06	0.58	0	4374.28	4268.33	11.4432
CX25	69587197	69587197	69.59	67.84	0.974853	0.974892	69.59	56.97	0.57	0	97.49	84.85	100	81.87	0.83	0	5766.33	5621.09	15.0699
CX250	94526193	94526193	94.53	92.23	0.975669	0.975708	94.53	79.43	1.01	0	97.57	92.09	100	84.03	1.07	0	7832.76	7642.03	20.488
CX251	81031592	81031592	81.03	79.97	0.986918	0.986899	81.03	73.72	0.6	0	98.69	97.09	100	90.98	0.74	0	6723.17	6635.18	17.7887
CX26	68070526	68070526	68.07	66.36	0.974879	0.974871	68.07	55.37	0.58	0	97.49	89.02	100	81.34	0.86	0	5640.72	5498.68	14.7418
CX262	97809187	97809187	97.81	96.26	0.984153	0.984161	97.81	76.22	0.93	0	98.42	94.57	100	77.93	0.95	0	8111.03	7982.73	21.4014
CX263	104311605	104311605	104.31	101.75	0.975458	0.975443	104.31	80.38	1.18	0	97.54	92.66	100	77.06	1.13	0	8642.99	8429.97	22.6005
CX265	72707373	72707373	72.71	70.99	0.976344	0.97638	72.71	58.71	0.61	0	97.64	90.68	100	80.75	0.83	0	6024.87	5882.42	15.7706
CX266	47675152	47675152	47.68	46.96	0.984899	0.984999	47.68	38.79	0.24	0	98.51	92.75	100	81.37	0.5	0	3953.52	3894.38	10.4407
CX267	65092565	65092565	65.09	63.46	0.974958	0.974919	65.09	51.21	0.45	0	97.49	84.62	100	78.67	0.7	0	5393.35	5257.87	14.0962
CX268	52046668	52046668	52.05	50.78	0.9756	0.975663	52.05	40.87	0.38	0	97.56	90.43	100	78.53	0.73	0	4312.74	4207.36	11.2798
CX269	101904812	101904812	101.9	100.31	0.984396	0.98435	101.9	82.23	0.75	0	98.44	94.5	100	80.7	0.73	0	8450.69	8318.46	22.3015
CX27	49193801	49193801	49.19	48.02	0.976215	0.976139	49.19	40.11	0.44	0	97.62	82.4	100	81.54	0.89	0	4076.57	3979.42	10.6687
CX270	94982371	94982371	94.98	92.76	0.976627	0.976602	94.98	73.66	1.02	0	97.66	93.01	100	77.55	1.07	0	7870.67	7686.15	20.6063
CX273	105809656	105809656	105.81	103.04	0.973821	0.973824	105.81	81.79	1.13	0	97.38	86.22	100	77.29	1.07	0	8766.92	8536.64	22.8864
CX274	99920158	99920158	99.92	97.45	0.97528	0.975279	99.92	78.55	1.12	0	97.52	85.93	100	78.62	1.12	0	8278.99	8073.59	21.645
CX275	84340977	84340977	84.34	82.25	0.975219	0.975208	84.34	66.11	0.88	0	97.52	85.87	100	78.38	1.05	0	6988.99	6815.13	18.2711
CX276	96514761	96514761	96.51	94.14	0.975443	0.975395	96.51	75.11	0.92	0	97.54	90.93	100	77.83	0.95	0	7995.83	7799.02	20.9089
CX277	65872222	65872222	65.87	64.94	0.985881	0.985848	65.87	61.28	0.42	0	98.59	95.66	100	93.03	0.63	0	5464.13	5386.78	14.4418
CX278	52479619	52479619	52.48	51.13	0.974276	0.974283	52.48	39.31	0.31	0	97.43	91.87	100	74.9	0.6	0	4348.39	4236.5	11.3579
CX28	47443362	47443362	47.44	46.37	0.977445	0.977376	47.44	39.44	0.3	0	97.74	88.32	100	83.13	0.64	0	3932.12	3842.94	10.3028
CX280	71990542	71990542	71.99	70.67	0.981664	0.981657	71.99	57.02	0.45	0	98.16	95.44	100	79.2	0.63	0	5967.73	5857.85	15.7047
CX281	83427766	83427766	83.43	81.27	0.97411	0.974136	83.43	63.09	0.64	0	97.41	90.9	100	75.62	0.76	0	6912.15	6733.12	18.0513
CX282	79502071	79502071	79.5	78.39	0.986038	0.986012	79.5	69.94	0.6	0	98.6	97.43	100	87.97	0.76	0	6592.99	6500.75	17.4283
CX284	78343177	78343177	78.34	77.03	0.983278	0.983238	78.34	59.75	0.52	0	98.33	96.52	100	76.26	0.66	0	6496.96	6388.21	17.1266
CX285	92167679	92167679	92.17	90.81	0.985245	0.985269	92.17	82.8	0.67	0	98.53	95.21	100	89.84	0.73	0	7643.3	7531.03	20.1904
CX286	89147491	89147491	89.15	87.87	0.985642	0.98567	89.15	78.34	0.76	0	98.56	94.9	100	87.87	0.86	0	7392.26	7285.85	19.5331
CX287	71535945	71535945	71.54	70.49	0.985323	0.985379	71.54	63.05	0.47	0	98.54	96.08	100	88.14	0.65	0	5933.95	5847.33	15.6765
CX288	95440349	95440349	95.44	93.09	0.975377	0.975374	95.44	81.92	0.74	0	97.54	92.6	100	85.84	0.78	0	7907.44	7712.28	20.6764
CX29	47988286	47988286	47.99	47.14	0.982288	0.982323	47.99	35.51	0.33	0	98.23	91.91	100	74.01	0.7	0	3978.91	3908.28	10.478
CX290	102165905	102165905	102.17	99.71	0.975922	0.975962	102.17	88.11	0.84	0	97.6	91.92	100	86.24	0.82	0	8464.62	8260.9	22.1472
CX291	86272504	86272504	86.27	84.23	0.976353	0.976325	86.27	72.92	0.77	0	97.63	92.41	100	84.52	0.89	0	7148.36	6978.71	18.7097
CX296	91364548	91364548	91.36	89.12	0.975482	0.975433	91.36	78.12	0.79	0	97.54	91.91	100	85.5	0.87	0	7569.28	7382.92	19.7934
CX3	111300768	111300768	111.3	108.68	0.97646	0.976453	111.3	95.23	1.1	0	97.64	86.63	100	85.56	0.99	0	9221.42	9003.71	24.1386
CX30	58731740	58731740	58.73	57.22	0.974289	0.97426	58.73	47.66	0.42	0	97.43	89.76	100	81.15	0.71	0	4866.87	4741.72	12.7124
CX303	100026197	100026197	100.03	97.61	0.975807	0.975844	100.03	83.67	0.85	0	97.58	92.28	100	83.65	0.85	0	8287.84	8086.91	21.6807
CX304	91638090	91638090	91.64	89.28	0.974247	0.974267	91.64	75.68	0.76	0	97.42	90.88	100	82.58	0.83	0	7592.78	7396.74	19.8304
CX305	92433537	92433537	92.43	90.11	0.9749	0.974863	92.43	78.13	0.81	0	97.49	90.7	100	84.53	0.87	0	7659.24	7466.44	20.0173
CX306	85975128	85975128	85.98	84.96	0.988137	0.988193	85.98	76.62	0.73	0	98.82	96.03	100	89.11	0.85	0	7133.1	7048.94	18.898
CX307	98026384	98026384	98.03	96.68	0.986229	0.986265	98.03	86.26	0.84	0	98.63	96.89	100	87.99	0.86	0	8130.18	8018.6	21.4976
CX31	55604221	55604221	55.6	54.22	0.97518	0.975106	55.6	44.42	0.42	0	97.51	89.63	100	79.88	0.75	0	4607.65	4492.66	12.0447
CX313	85457917	85457917	85.46	83.4	0.975895	0.975919	85.46	71.75	0.74	0	97.6	90.79	100	83.96	0.86	0	7081.3	6910.86	18.5278
CX314	83102036	83102036	83.1	80.95	0.974128	0.974104	83.1	64.42	0.74	0	97.41	91.76	100	77.52	0.89	0	6885.85	6706.99	17.9812
CX315	82357016	82357016	82.36	81.4	0.988344	0.98838	82.36	66.43	0.59	0	98.84	95.22	100	80.66	0.72	0	6830.97	6751.43	18.1003
CX316	66582977	66582977	66.58	65.41	0.982427	0.982383	66.58	51.78	0.47	0	98.24	92.57	100	77.77	0.71	0	5520.79	5423.47	14.5401
CX317	108146031	108146031	108.15	106.77	0.98724	0.987276	108.15	95.81	1	0	98.73	95.18	100	88.59	0.92	0	8969.55	8855.72	23.7419
CX318	78935762	78935762	78.94	77.04	0.975931	0.975983	78.94	65.8	0.76	0	97.6	90.31	100	83.36	0.96	0	6540.86	6383.46	17.1138
CX319	80441754	80441754	80.44	78.51	0.976007	0.975986	80.44	61.72	0.58	0	97.6	85.04	100	76.72	0.72	0	6664.99	6504.66	17.4388
CX32	66024140	66024140	66.02	64.36	0.974856	0.974795	66.02	54.14	0.51	0	97.48	92.87	100	82.01	0.77	0	5474.71	5336.63	14.3073
CX328	91064656	91064656	91.06	88.96	0.976938	0.976888	91.06	77.15	0.78	0	97.69	86.1	100	84.72	0.86	0	7545.69	7371.03	19.7615
CX329	73084668	73084668	73.08	72.57	0.993021	0.992958	73.08	66.3	0.52	0	99.29	96.08	100	90.71	0.71	0	6064.09	6021.28	16.1428
CX33	57013839	57013839	57.01	55.64	0.975969	0.975903	57.01	45.29	0.45	0	97.6	89.48	100	79.44	0.79	0	4724.35	4610.55	12.3607
CX330	60763015	60763015	60.76	60.3	0.992429	0.99238	60.76	54.34	0.46	0	99.23	95.68	100	89.43	0.75	0	5041.52	5002.91	13.4126
CX34	62232322	62232322	62.23	60.63	0.974289	0.974253	62.23	50.14	0.46	0	97.42	91.48	100	80.57	0.74	0	5156.68	5023.58	13.468
CX340	72083698	72083698	72.08	70.41	0.976831	0.976781	72.08	54.91	0.51	0	97.68	91.08	100	76.17	0.7	0	5973.24	5834.27	15.6415
CX341	71952769	71952769	71.95	69.89	0.971369	0.971332	71.95	53.39	0.51	0	97.14	89.94	100	74.2	0.71	0	5962.21	5791.31	15.5263
CX342	81751599	81751599	81.75	79.81	0.976269	0.97625	81.75	61.92	0.68	0	97.63	92.03	100	75.74	0.83	0	6774.67	6613.71	17.7311
CX343	62411168	62411168	62.41	57.72	0.924852	0.924834	62.41	41.91	0.46	0	92.49	91.05	100	67.15	0.74	0	5172.37	4783.37	12.824
CX344	104954377	104954377	104.95	103.79	0.988947	0.988906	104.95	94.79	0.8	0	98.89	96.24	100	90.31	0.76	0	8707.09	8610.54	23.0846
CX345	71962174	71962174	71.96	71.08	0.987771	0.987741	71.96	54.19	0.57	0	98.78	95.25	100	75.3	0.79	0	5969.8	5896.73	15.8089
CX346	72228944	72228944	72.23	70.41	0.974803	0.974817	72.23	60.4	0.67	0	97.48	90.42	100	83.63	0.92	0	5985.05	5833.83	15.6403
CX347	80763193	80763193	80.76	78.96	0.977712	0.977673	80.76	69.73	0.64	0	97.77	92.01	100	86.34	0.8	0	6692.56	6542.83	17.5411
CX348	90555550	90555550	90.56	88.41	0.976259	0.976307	90.56	78	0.86	0	97.63	91	100	86.13	0.95	0	7503.21	7324.75	19.6374
CX349	86403224	86403224	86.4	84.39	0.976736	0.9767	86.4	74.78	0.83	0	97.67	90.58	100	86.54	0.96	0	7159.51	6992.73	18.7473
CX35	62537365	62537365	62.54	61	0.975376	0.975417	62.54	51.19	0.54	0	97.54	90.27	100	81.86	0.86	0	5182.16	5054.43	13.5508
CX350	81480268	81480268	81.48	80.6	0.9892	0.989197	81.48	75.1	0.62	0	98.92	95.76	100	92.18	0.77	0	6759.55	6686.34	17.9258
CX351	45720005	45720005	45.72	45.25	0.98972	0.98972	45.72	40.93	0.31	0	98.97	93.86	100	89.53	0.67	0	3792.68	3753.6	10.0633
CX352	85629897	85629897	85.63	84.39	0.985519	0.98552	85.63	77.17	0.61	0	98.55	93.62	100	90.13	0.72	0	7100.67	6997.6	18.7603
CX353	104641540	104641540	104.64	103.23	0.986525	0.986511	104.64	82.83	0.8	0	98.65	94.8	100	79.15	0.77	0	8678.48	8560.94	22.9516
CX354	79591283	79591283	79.59	78.63	0.987938	0.987922	79.59	62.1	0.56	0	98.79	94.66	100	78.02	0.71	0	6601.85	6521.75	17.4846
CX355	97190931	97190931	97.19	95.48	0.982406	0.982396	97.19	75.23	0.65	0	98.24	93.8	100	77.4	0.67	0	8058.73	7916.36	21.2235
CX356	88238609	88238609	88.24	87.39	0.990367	0.990383	88.24	82.52	0.69	0	99.04	96.17	100	93.52	0.78	0	7321.02	7250.53	19.4384
CX357	108783530	108783530	108.78	106.04	0.974812	0.97478	108.78	81.07	0.87	0	97.48	91.89	100	74.52	0.8	0	9013.17	8785.41	23.5534
CX358	81312758	81312758	81.31	79.3	0.97528	0.975247	81.31	61.32	0.66	0	97.52	91.01	100	75.42	0.81	0	6737.85	6570.51	17.6153
CX359	70923961	70923961	70.92	69.74	0.983362	0.983307	70.92	54.81	0.37	0	98.33	93.26	100	77.29	0.52	0	5880.97	5782.38	15.5024
CX360	67255948	67255948	67.26	65.68	0.976509	0.976568	67.26	53.93	0.49	0	97.66	87.92	100	80.18	0.73	0	5573.06	5442.46	14.591
CX361	86129049	86129049	86.13	84.18	0.97736	0.977371	86.13	70.37	0.83	0	97.74	89.66	100	81.71	0.96	0	7136.91	6975.39	18.7008
CX362	85558697	85558697	85.56	83.45	0.975339	0.975354	85.56	73.7	0.73	0	97.53	90.86	100	86.13	0.85	0	7089.46	6914.4	18.5373
CX363	66091855	66091855	66.09	64.43	0.974883	0.974855	66.09	55.02	0.65	0	97.48	90.95	100	83.25	0.99	0	5476.51	5338.38	14.312
CX364	105684334	105684334	105.68	102.52	0.970098	0.970059	105.68	88.99	0.89	0	97.01	91.31	100	84.21	0.84	0	8756.16	8493.7	22.7713
CX365	59979529	59979529	59.98	58.71	0.978826	0.978834	59.98	53.46	0.41	0	97.89	93.33	100	89.13	0.68	0	4972.41	4867.18	13.0487
CX366	82610742	82610742	82.61	80.5	0.974458	0.97445	82.61	67.03	0.71	0	97.44	89.05	100	81.13	0.86	0	6845.49	6670.1	17.8823
CX367	92459404	92459404	92.46	90.79	0.981938	0.981944	92.46	76.82	0.76	0	98.19	93.53	100	83.08	0.82	0	7666.33	7527.77	20.1817
CX368	62082926	62082926	62.08	60.57	0.975677	0.975631	62.08	48.47	0.45	0	97.56	87.87	100	78.07	0.73	0	5144.77	5019.17	13.4562
CX369	69343849	69343849	69.34	67.67	0.975916	0.975862	69.34	56.96	0.56	0	97.59	87.64	100	82.14	0.81	0	5746.62	5607.68	15.034
CX37	49766016	49766016	49.77	48.57	0.975889	0.975967	49.77	40.17	0.37	0	97.6	88.59	100	80.72	0.73	0	4123.95	4024.65	10.7899
CX370	62946885	62946885	62.95	61.31	0.973948	0.973996	62.95	52.39	0.51	0	97.4	86.91	100	83.24	0.81	0	5216.44	5080.59	13.6209
CX371	49376176	49376176	49.38	48.46	0.981369	0.981445	49.38	40.96	0.31	0	98.14	89.21	100	82.95	0.62	0	4094.07	4018	10.7721
CX372	45286031	45286031	45.29	44.36	0.979466	0.979552	45.29	37.12	0.29	0	97.96	88.17	100	81.96	0.63	0	3754.94	3678.37	9.86158
CX373	40043726	40043726	40.04	39.42	0.984515	0.984424	40.04	33.22	0.24	0	98.44	87.98	100	82.96	0.61	0	3320.94	3269	8.76408
CX374	73036737	73036737	73.04	71.88	0.984118	0.984162	73.04	60.73	0.55	0	98.41	91.39	100	83.14	0.76	0	6057.04	5960.69	15.9804
CX375	63917717	63917717	63.92	62.33	0.975125	0.97516	63.92	52.72	0.49	0	97.51	87.53	100	82.48	0.77	0	5296.72	5164.78	13.8466
CX376	61010648	61010648	61.01	59.46	0.974594	0.974584	61.01	49.59	0.43	0	97.46	88.8	100	81.28	0.71	0	5055.63	4926.98	13.2091
CX377	52754300	52754300	52.75	51.48	0.975924	0.975845	52.75	44.07	0.44	0	97.59	85.55	100	83.54	0.84	0	4371.98	4266.49	11.4383
CX378	62098654	62098654	62.1	60.64	0.97649	0.976511	62.1	51.44	0.48	0	97.65	86.84	100	82.84	0.77	0	5146.03	5024.96	13.4717
CX379	45238480	45238480	45.24	44.06	0.973917	0.97395	45.24	37.39	0.28	0	97.39	85.37	100	82.64	0.61	0	3748.82	3650.89	9.78791
CX380	91153216	91153216	91.15	89.04	0.976851	0.976817	91.15	80.95	0.58	0	97.68	94.03	100	88.81	0.64	0	7562.14	7386.44	19.8028
CX381	91400606	91400606	91.4	88.94	0.973085	0.973079	91.4	75.48	0.76	0	97.31	88.39	100	82.58	0.83	0	7574.06	7369.75	19.758
CX382	59513212	59513212	59.51	57.99	0.974458	0.974405	59.51	48.76	0.47	0	97.44	86.44	100	81.93	0.79	0	4931.72	4805.46	12.8833
CX383	95279684	95279684	95.28	94.39	0.990659	0.990662	95.28	87.3	0.75	0	99.06	96.75	100	91.62	0.79	0	7904.49	7830.51	20.9933
CX384	48427096	48427096	48.43	47.95	0.990089	0.990148	48.43	41.91	0.37	0	99.01	91.26	100	86.54	0.77	0	4017.72	3977.91	10.6646
CX385	82113406	82113406	82.11	80.16	0.976251	0.976211	82.11	66.94	0.79	0	97.62	89.06	100	81.52	0.97	0	6804.8	6642.29	17.8077
CX386	62914709	62914709	62.91	61.5	0.977587	0.977514	62.91	51.78	0.64	0	97.76	86.74	100	82.3	1.01	0	5214.23	5097.17	13.6653
CX387	71881366	71881366	71.88	70.17	0.97621	0.976192	71.88	59.15	0.62	0	97.62	87.74	100	82.29	0.86	0	5956.66	5814.48	15.5884
CX388	65637574	65637574	65.64	64.09	0.976386	0.976422	65.64	54.03	0.55	0	97.64	90.3	100	82.32	0.84	0	5439.08	5310.55	14.2374
CX389	120684932	120684932	120.68	118.95	0.985665	0.985624	120.68	106.39	0.82	0	98.56	95.82	100	88.15	0.68	0	10010.8	9866.4	26.4515
CX390	69374449	69374449	69.37	67.67	0.975494	0.975431	69.37	55.46	0.62	0	97.54	85.85	100	79.94	0.9	0	5748.62	5607.22	15.0328
CX391	76827374	76827374	76.83	75.73	0.985683	0.985716	76.83	66.84	0.65	0	98.57	95.56	100	87	0.85	0	6373.77	6282.83	16.844
CX392	86932726	86932726	86.93	84.76	0.975037	0.975007	86.93	75.12	0.9	0	97.5	86.02	100	86.41	1.03	0	7203.35	7022.73	18.8277
CX393	56410628	56410628	56.41	54.8	0.971459	0.971448	56.41	49.15	0.41	0	97.14	89.25	100	87.12	0.72	0	4674.22	4540.54	12.173
CX394	66974393	66974393	66.97	65.2	0.97357	0.973506	66.97	55.48	0.52	0	97.35	90.14	100	82.84	0.77	0	5548.56	5401.12	14.4802
CX395	80079777	80079777	80.08	78.31	0.977897	0.9779	80.08	70.96	0.59	0	97.79	94.46	100	88.61	0.74	0	6638.04	6490.87	17.4018
CX396	60465663	60465663	60.47	59.91	0.990739	0.99081	60.47	56.47	0.41	0	99.09	96.01	100	93.39	0.68	0	5016.93	4971.21	13.3276
CX397	91457986	91457986	91.46	90.54	0.989941	0.989963	91.46	85.46	0.68	0	99	96.52	100	93.44	0.74	0	7588.05	7512.07	20.1396
CX399	52299948	52299948	52.3	50.97	0.97457	0.974571	52.3	43.74	0.57	0	97.47	88.56	100	83.64	1.09	0	4333.5	4223.51	11.3231
CX4	91988575	91988575	91.99	89.65	0.974562	0.974578	91.99	80.27	0.7	0	97.46	96.98	100	87.26	0.76	0	7623.11	7428.94	19.9167
CX400	88728042	88728042	88.73	85.95	0.968669	0.96869	88.73	74.94	1.2	0	96.87	95.32	100	84.46	1.35	0	7351.64	7121.23	19.0918
CX401	114508160	114508160	114.51	110.62	0.966029	0.966045	114.51	89.4	1.04	0	96.61	94.75	100	78.07	0.91	0	9485.81	9163.45	24.5669
CX402	78027413	78027413	78.03	74.93	0.960272	0.960304	78.03	63.1	0.97	0	96.03	83.65	100	80.87	1.24	0	6462.42	6205.49	16.6367
CX403	86470131	86470131	86.47	84.33	0.975252	0.97525	86.47	73.98	1.01	0	97.52	90.09	100	85.55	1.17	0	7164.61	6986.71	18.7311
CX408	88247887	88247887	88.25	85.88	0.973144	0.973168	88.25	75.35	0.86	0	97.32	90.43	100	85.39	0.98	0	7312.03	7115.48	19.0764
CX409	95622318	95622318	95.62	92.73	0.969776	0.969753	95.62	81.8	0.89	0	96.97	90.42	100	85.54	0.93	0	7922.57	7682.29	20.596
CX410	85902264	85902264	85.9	83.33	0.970081	0.970056	85.9	73.32	0.81	0	97	90.28	100	85.36	0.95	0	7117.8	6904.01	18.5094
CX411	90271825	90271825	90.27	87.59	0.970311	0.970292	90.27	78.58	0.89	0	97.03	90.22	100	87.05	0.98	0	7480.08	7257.9	19.4582
CX413	56536068	56536068	56.54	55.01	0.97294	0.973007	56.54	48.95	0.53	0	97.31	88.88	100	86.59	0.94	0	4684.7	4558.32	12.2207
CX414	86470676	86470676	86.47	84.09	0.972476	0.972468	86.47	73.3	0.88	0	97.24	90.13	100	84.77	1.02	0	7164.88	6966.97	18.6782
CX416	78279497	78279497	78.28	76.31	0.974834	0.97484	78.28	68.35	0.76	0	97.48	89.8	100	87.32	0.98	0	6486.54	6323.09	16.952
CX417	111614693	111614693	111.61	108.82	0.975002	0.974961	111.61	97.11	1.25	0	97.49	90.65	100	87.01	1.12	0	9248.44	9016.22	24.1722
CX418	69015884	69015884	69.02	66.96	0.970154	0.970211	69.02	59.74	0.64	0	97.02	89.54	100	86.56	0.93	0	5719.04	5548.27	14.8747
CX419	87642014	87642014	87.64	85.36	0.973984	0.973962	87.64	76.35	0.86	0	97.4	90.07	100	87.12	0.98	0	7262.17	7072.74	18.9618
CX42	61269680	61269680	61.27	59.84	0.976661	0.976666	61.27	48.25	0.47	0	97.66	89.72	100	78.75	0.77	0	5077.25	4958.33	13.2931
CX420	87265253	87265253	87.27	84.88	0.972614	0.972667	87.27	73.95	0.89	0	97.26	90.24	100	84.74	1.02	0	7230.99	7032.84	18.8548
CX421	72419226	72419226	72.42	70.46	0.972936	0.972946	72.42	60.84	0.78	0	97.29	89.75	100	84.01	1.07	0	6000.77	5837.88	15.6512
CX422	62145745	62145745	62.15	60.59	0.974899	0.974966	62.15	54.18	0.59	0	97.49	89.14	100	87.19	0.95	0	5149.42	5020.12	13.4588
CX423	79168487	79168487	79.17	76.76	0.969559	0.969578	79.17	67.61	0.73	0	96.96	89.95	100	85.4	0.93	0	6559.94	6359.96	17.0508
CX424	69642043	69642043	69.64	67.15	0.964245	0.964216	69.64	58.15	0.46	0	96.42	90.07	100	83.5	0.66	0	5770.66	5563.88	14.9166
CX425	63658150	63658150	63.66	61.58	0.967326	0.967355	63.66	53.21	0.44	0	96.74	89.76	100	83.58	0.69	0	5274.78	5102.45	13.6795
CX426	63849839	63849839	63.85	62.09	0.972435	0.972438	63.85	54.18	0.46	0	97.25	90.99	100	84.86	0.72	0	5291.39	5145.47	13.7948
CX427	90084063	90084063	90.08	88.04	0.977353	0.977309	90.08	79.97	0.63	0	97.73	95.81	100	88.77	0.69	0	7473.43	7303.54	19.5805
CX428	55136091	55136091	55.14	53.64	0.972797	0.972865	55.14	47.94	0.36	0	97.28	94.83	100	86.95	0.64	0	4574.13	4449.6	11.9292
CX429	72515050	72515050	72.52	71.19	0.98166	0.981727	72.52	63.34	0.47	0	98.17	95.9	100	87.35	0.65	0	6016.27	5906.1	15.834
CX43	63300889	63300889	63.3	61.68	0.974408	0.974394	63.3	49.1	0.45	0	97.44	90.02	100	77.57	0.72	0	5245.02	5110.69	13.7016
CX431	72534159	72534159	72.53	70.69	0.974631	0.974575	72.53	60.64	0.42	0	97.45	90.63	100	83.61	0.57	0	6009.88	5856.44	15.7009
CX44	44539905	44539905	44.54	43.33	0.972833	0.972835	44.54	35.68	0.4	0	97.29	88.36	100	80.11	0.91	0	3690.73	3590.48	9.62595
CX45	71125116	71125116	71.13	69.32	0.974554	0.974621	71.13	56.36	0.6	0	97.46	89.95	100	79.24	0.84	0	5893.42	5743.64	15.3985
CX46	38456701	38456701	38.46	37.55	0.976339	0.976423	38.46	30.83	0.23	0	97.65	88.4	100	80.18	0.61	0	3187.44	3112.48	8.34445
CX47	51226255	51226255	51.23	50.68	0.989264	0.989336	51.23	43.86	0.32	0	98.93	94.96	100	85.62	0.62	0	4249.95	4204.41	11.2719
CX48	86497144	86497144	86.5	84.27	0.97422	0.974252	86.5	76.09	0.74	0	97.43	91.24	100	87.97	0.85	0	7167.14	6982.53	18.7199
CX49	41175222	41175222	41.18	40.66	0.987373	0.987487	41.18	34.82	0.26	0	98.74	93.53	100	84.58	0.63	0	3415.2	3372.21	9.04078
CX5	38260686	38260686	38.26	37.28	0.974386	0.974368	38.26	31.28	0.26	0	97.43	86.22	100	81.74	0.68	0	3170.71	3089.07	8.28169
CX50	34629605	34629605	34.63	33.75	0.974589	0.9746	34.63	26.79	0.19	0	97.46	87.19	100	77.36	0.55	0	2869.4	2796.39	7.49702
CX51	34512711	34512711	34.51	33.7	0.976529	0.976452	34.51	27.63	0.28	0	97.65	81.58	100	80.05	0.8	0	2860.03	2792.66	7.48702
CX52	53815280	53815280	53.82	52.42	0.973987	0.974073	53.82	42.78	0.33	0	97.41	84.03	100	79.5	0.61	0	4458.94	4343.33	11.6443
CX53	65093539	65093539	65.09	63.5	0.975572	0.975519	65.09	53.4	0.54	0	97.55	84.36	100	82.04	0.82	0	5394.1	5261.92	14.107
CX534	82566654	82566654	82.57	81.73	0.989827	0.989867	82.57	76.28	0.76	0	98.98	96.81	100	92.39	0.92	0	6850.35	6780.75	18.179
CX54	67764255	67764255	67.76	66.16	0.976387	0.976326	67.76	54.87	0.51	0	97.63	85.46	100	80.97	0.76	0	5615.44	5482.02	14.6971
CX542	104779236	104779236	104.78	102.06	0.974041	0.974048	104.78	90.53	0.97	0	97.4	88.33	100	86.4	0.93	0	8682.59	8456.88	22.6726
CX548	30748082	30748082	30.75	29.97	0.974634	0.974695	30.75	25.88	0.22	0	97.47	86.46	100	84.18	0.71	0	2547.83	2483.31	6.65767
CX55	48207790	48207790	48.21	47.11	0.977183	0.977228	48.21	40.48	3.1	0	97.71	82.63	100	83.96	6.42	0	3994.61	3903.16	10.4642
CX56	55163503	55163503	55.16	54.63	0.990392	0.990329	55.16	49.07	3.67	0	99.04	95.38	100	88.96	6.65	0	4576.74	4532.56	12.1516
CX561	98505013	98505013	98.51	95.49	0.969343	0.969392	98.51	78.13	0.71	0	96.94	91.5	100	79.32	0.72	0	8161.62	7911.51	21.2105
CX57	59392827	59392827	59.39	58.61	0.986866	0.98682	59.39	52.14	3.95	0	98.68	94.06	100	87.79	6.64	0	4926.3	4861.43	13.0333
CX578	112754853	112754853	112.75	110.66	0.981463	0.981421	112.75	102.17	1.03	0	98.14	95.94	100	90.62	0.92	0	9352.72	9178.92	24.6084
CX579	94759006	94759006	94.76	90.89	0.95916	0.95917	94.76	83.51	0.75	0	95.92	94.96	100	88.13	0.79	0	7857.97	7537.09	20.2067
CX58	74387316	74387316	74.39	73.54	0.988574	0.988609	74.39	65.63	4.92	0	98.86	95.28	100	88.23	6.61	0	6171.16	6100.68	16.3557
CX59	74042363	74042363	74.04	72.51	0.979335	0.979304	74.04	62.18	4.82	0	97.93	92.16	100	83.97	6.51	0	6138.25	6010.85	16.1149
CX6	98844940	98844940	98.84	97.38	0.985229	0.985179	98.84	89.48	0.9	0	98.52	94.42	100	90.53	0.91	0	8196.47	8075.23	21.6494
CX60	65424789	65424789	65.42	63.93	0.977224	0.977153	65.42	54.6	4.25	0	97.71	92.11	100	83.46	6.49	0	5421.44	5297.05	14.2012
CX61	60871713	60871713	60.87	59.43	0.976343	0.976316	60.87	51.24	3.9	0	97.63	83.7	100	84.18	6.4	0	5043.98	4924.04	13.2012
CX63	72351500	72351500	72.35	70.75	0.977885	0.977865	72.35	59.04	4.56	0	97.79	90.39	100	81.6	6.3	0	5995.82	5862.98	15.7184
CX64	75230072	75230072	75.23	73.33	0.974744	0.974743	75.23	62.19	4.93	0	97.47	90.47	100	82.66	6.56	0	6233.92	6076.01	16.2896
CX65	73164137	73164137	73.16	71.81	0.981547	0.981492	73.16	61.82	4.74	0	98.15	92.07	100	84.5	6.48	0	6066.19	5954	15.9625
CX66	76753699	76753699	76.75	70.99	0.924951	0.924907	76.75	60.51	4.67	0	92.49	92.15	100	78.84	6.08	0	6363.65	5885.49	15.7788
CX67	49421686	49421686	49.42	48.54	0.982193	0.98216	49.42	41.38	3.2	0	98.21	90.72	100	83.72	6.48	0	4097.36	4023.92	10.788
CX68	55707965	55707965	55.71	54.31	0.97487	0.974905	55.71	46.19	3.68	0	97.49	89.15	100	82.91	6.6	0	4615.85	4499.78	12.0638
CX69	67827639	67827639	67.83	66.21	0.976117	0.976151	67.83	56.95	4.46	0	97.62	93.47	100	83.96	6.57	0	5620.81	5486.92	14.7102
CX70	60052899	60052899	60.05	58.5	0.974188	0.974141	60.05	47.69	4.04	0	97.42	89.3	100	79.41	6.73	0	4976.21	4847.51	12.996
CX71	49352607	49352607	49.35	48.11	0.974873	0.974822	49.35	41.19	3.17	0	97.49	88.35	100	83.47	6.42	0	4089.7	3986.98	10.689
CX72	85828325	85828325	85.83	83.86	0.977048	0.977067	85.83	73.36	5.64	0	97.71	91.57	100	85.47	6.57	0	7114.13	6950.95	18.6353
CX73	62431279	62431279	62.43	60.72	0.972609	0.972589	62.43	51.58	4.01	0	97.26	89.41	100	82.61	6.43	0	5173.12	5031.38	13.489
CX74	56893861	56893861	56.89	56.41	0.991563	0.991495	56.89	50.04	3.76	0	99.16	95.67	100	87.96	6.61	0	4720.42	4680.57	12.5484
CX75	56713512	56713512	56.71	55.32	0.975489	0.975429	56.71	46.75	3.64	0	97.53	89.48	100	82.44	6.42	0	4699.28	4583.24	12.2875
CX76	66071697	66071697	66.07	64.32	0.973513	0.973488	66.07	54.44	4.35	0	97.35	89.72	100	82.39	6.58	0	5474.76	5329.69	14.2887
CX77	65134231	65134231	65.13	64.09	0.984032	0.983968	65.13	56.36	4.52	0	98.4	94.57	100	86.53	6.94	0	5401.94	5315.5	14.2507
CX78	63285688	63285688	63.29	62.46	0.986886	0.986953	63.29	55.13	4.19	0	98.69	95.65	100	87.12	6.62	0	5249.86	5181.2	13.8906
CX79	87324621	87324621	87.32	85.16	0.975263	0.975212	87.32	77.7	0.84	0	97.52	90.46	100	88.97	0.97	0	7236.4	7056.59	18.9185
CX8	42596300	42596300	42.6	41.48	0.973709	0.973793	42.6	35.08	0.28	0	97.37	86.95	100	82.37	0.66	0	3529.47	3436.49	9.21311
CX80	83612661	83612661	83.61	81.62	0.976199	0.976168	83.61	74.6	0.81	0	97.61	89.56	100	89.22	0.97	0	6928.45	6762.65	18.1304
CX82	101964770	101964770	101.96	99.42	0.975088	0.975043	101.96	89.03	1.16	0	97.5	90.67	100	87.31	1.14	0	8449.6	8238.19	22.0863
CX83	73129915	73129915	73.13	71.3	0.974976	0.974977	73.13	63.73	0.73	0	97.5	89.29	100	87.14	1	0	6060.08	5908.33	15.84
CX84	79612026	79612026	79.61	77.6	0.974752	0.974727	79.61	65.98	0.91	0	97.48	90.1	100	82.87	1.14	0	6597.35	6430.76	17.2406
CX85	86573564	86573564	86.57	84.59	0.977128	0.977088	86.57	77.23	0.89	0	97.71	89.89	100	89.21	1.03	0	7174.06	7009.54	18.7923
CX86	39242581	39242581	39.24	38.35	0.977319	0.977255	39.24	35.07	0.23	0	97.74	88.65	100	89.36	0.58	0	3252.14	3178.38	8.52113
CX87	45722087	45722087	45.72	44.67	0.977034	0.97699	45.72	40.55	0.29	0	97.7	87.7	100	88.69	0.64	0	3788.98	3701.51	9.92362
CX88	46266584	46266584	46.27	45.04	0.973417	0.973489	46.27	40.35	0.35	0	97.35	81.67	100	87.22	0.77	0	3834.06	3732.16	10.0058
CX89	89599033	89599033	89.6	87.43	0.975781	0.975792	89.6	79.81	0.79	0	97.58	92.5	100	89.08	0.89	0	7425.16	7245.54	19.425
CX9	27443058	27443058	27.44	26.79	0.976312	0.976203	27.44	21.73	0.17	0	97.61	83.21	100	79.18	0.63	0	2273.67	2219.3	5.94987
CX90	80973907	80973907	80.97	79.08	0.976658	0.976611	80.97	70.17	0.82	0	97.66	90.75	100	86.66	1.01	0	6711.07	6553.94	17.5709
CX91	76946834	76946834	76.95	75.09	0.975828	0.975869	76.95	68.63	0.73	0	97.59	89.8	100	89.19	0.95	0	6376.41	6222.36	16.6819
CX92	96639056	96639056	96.64	94.34	0.9762	0.97621	96.64	85.6	1.11	0	97.62	90.28	100	88.58	1.15	0	8008.27	7817.12	20.9574
CX93	56624492	56624492	56.62	53.38	0.942776	0.942702	56.62	48.21	0.48	0	94.27	89.67	100	85.14	0.85	0	4692.77	4423.67	11.8597
CX94	73826592	73826592	73.83	72.01	0.975349	0.975394	73.83	65.37	0.71	0	97.54	84.29	100	88.55	0.96	0	6117.6	5966.74	15.9966
CX96	61213492	61213492	61.21	59.73	0.975821	0.975765	61.21	54.61	0.44	0	97.58	88.67	100	89.2	0.71	0	5072.51	4949.76	13.2701
CX97	155769203	155769203	155.77	152.08	0.976311	0.976316	155.77	136.98	1.61	0	97.63	91.98	100	87.94	1.03	0	12906.2	12600.1	33.7804
CX98	124933453	124933453	124.93	121.85	0.975346	0.975319	124.93	106.79	1.19	0	97.53	91.66	100	85.48	0.96	0	10351.1	10095.2	27.0648
CX99	118071427	118071427	118.07	115.15	0.975269	0.975257	118.07	101.75	1.4	0	97.52	91.71	100	86.17	1.18	0	9783.05	9540.22	25.577
IRIS_313-10000	69347954	69347954	69.35	65.86	0.949676	0.949704	69.35	59.99	1	0	94.97	91.53	100	86.5	1.44	0	5745.52	5455.78	14.6268
IRIS_313-10001	53362642	53362642	53.36	51.71	0.969078	0.96903	53.36	46.93	0.67	0	96.9	90.09	100	87.95	1.25	0	4420.47	4283.25	11.4832
IRIS_313-10002	24306209	24306209	24.31	23.19	0.953928	0.954077	24.31	21.21	1.89	0	95.42	84.69	100	87.27	7.77	0	2013.68	1921.22	5.15072
IRIS_313-10007	58618038	58618038	58.62	56.45	0.962982	0.963014	58.62	51.19	0.78	0	96.31	85.68	100	87.33	1.34	0	4855.78	4676.17	12.5366
IRIS_313-10010	125804627	125804627	125.8	118.29	0.940302	0.940267	125.8	107.14	1.31	0	94.03	91.79	100	85.16	1.04	0	10422.8	9798.99	26.2708
IRIS_313-10014	49862876	49862876	49.86	49.28	0.988367	0.98831	49.86	47.23	0.77	0	98.83	95.4	100	94.71	1.54	0	4136.39	4088.04	10.9599
IRIS_313-10016	55471195	55471195	55.47	50.36	0.907878	0.907859	55.47	45.86	0.67	0	90.78	90.48	100	82.68	1.21	0	4595.95	4171.37	11.1833
IRIS_313-10020	100919078	100919078	100.92	91.97	0.911316	0.911324	100.92	84.04	1.22	0	91.13	91.05	100	83.27	1.2	0	8362.71	7619.62	20.4279
IRIS_313-10025	66327657	66327657	66.33	49.74	0.749887	0.749913	66.33	47.24	0.51	0	75	93.82	100	71.22	0.77	0	5501.41	4125.05	11.0591
IRIS_313-10026	85210675	85210675	85.21	82.99	0.973947	0.973939	85.21	75.87	1.22	0	97.4	92.07	100	89.04	1.43	0	7059.98	6875.89	18.434
IRIS_313-10030	63267521	63267521	63.27	61.63	0.974079	0.974118	63.27	56.27	4.9	0	97.41	90.35	100	88.94	7.75	0	5241.86	5105.69	13.6882
IRIS_313-10032	56027465	56027465	56.03	53.23	0.950027	0.95007	56.03	49.15	0.68	0	95.01	92.59	100	87.73	1.21	0	4643.68	4411.42	11.8269
IRIS_313-10034	54503770	54503770	54.5	39.46	0.724037	0.723987	54.5	35.94	0.45	0	72.39	84.17	100	65.94	0.82	0	4517.45	3268.54	8.76284
IRIS_313-10035	49004018	49004018	49	46.83	0.955714	0.955636	49	43.24	0.52	0	95.55	91.22	100	88.24	1.06	0	4061.18	3880.35	10.4031
IRIS_313-10040	40059431	40059431	40.06	38.88	0.970544	0.970558	40.06	35.37	3.02	0	97.07	88.12	100	88.29	7.55	0	3318.9	3221.38	8.63641
IRIS_313-10041	55397310	55397310	55.4	53.01	0.956859	0.956906	55.4	50.36	3	0	95.68	92.56	100	90.9	5.41	0	4594.12	4395.67	11.7846
IRIS_313-10045	45897794	45897794	45.9	43.13	0.939651	0.939697	45.9	39.41	0.5	0	93.96	84.29	100	85.86	1.1	0	3802.62	3572.52	9.5778
IRIS_313-10046	37699136	37699136	37.7	36.71	0.97374	0.973762	37.7	33.48	0.33	0	97.37	84.2	100	88.82	0.88	0	3123.06	3040.8	8.15228
IRIS_313-10047	51942721	51942721	51.94	50.67	0.975549	0.975498	51.94	46.27	0.49	0	97.55	85.3	100	89.08	0.94	0	4303.29	4197.52	11.2534
IRIS_313-10048	46244996	46244996	46.24	44.89	0.970804	0.9707	46.24	41.18	0.51	0	97.07	84.24	100	89.04	1.11	0	3831.27	3718.88	9.97019
IRIS_313-10050	56630036	56630036	56.63	55.01	0.971393	0.971393	56.63	48.61	0.63	0	97.15	90.7	100	85.84	1.1	0	4690.79	4556.67	12.2163
IRIS_313-10051	36794709	36794709	36.79	35.83	0.973906	0.973781	36.79	34.28	2.87	0	97.38	92.03	100	93.15	7.81	0	3051.27	2971.37	7.96614
IRIS_313-10054	55953759	55953759	55.95	54.56	0.975156	0.975091	55.95	49.5	0.64	0	97.51	90.93	100	88.47	1.14	0	4635.87	4520.14	12.1183
IRIS_313-10056	46619099	46619099	46.62	44.8	0.960961	0.96098	46.62	42.61	0.8	0	96.09	93.87	100	91.39	1.71	0	3866.48	3715.33	9.96067
IRIS_313-10057	31467148	31467148	31.47	18.14	0.576422	0.576474	31.47	16.74	0.32	0	57.64	90.56	100	53.2	1.02	0	2611.07	1504.68	4.03399
IRIS_313-10059	72534381	72534381	72.53	71.96	0.992141	0.992081	72.53	69.42	1.25	0	99.21	97.09	100	95.71	1.72	0	6018.47	5970.65	16.0071
IRIS_313-10061	60665986	60665986	60.67	58.11	0.957805	0.957868	60.67	54.67	0.7	0	95.79	94.45	100	90.12	1.15	0	5030.84	4818.68	12.9187
IRIS_313-10062	51597942	51597942	51.6	44.94	0.87093	0.870965	51.6	42.69	0.48	0	87.09	94.19	100	82.74	0.93	0	4279.66	3726.82	9.99147
IRIS_313-10065	42827047	42827047	42.83	41.96	0.979687	0.979755	42.83	39.95	0.44	0	97.97	93.7	100	93.27	1.02	0	3551.75	3479.49	9.32839
IRIS_313-10067	47696713	47696713	47.7	46.86	0.98239	0.982458	47.7	44.71	0.49	0	98.25	94.18	100	93.73	1.02	0	3955.6	3886.13	10.4186
IRIS_313-10071	41844644	41844644	41.84	41	0.979924	0.979815	41.84	38.74	0.46	0	97.97	93.71	100	92.57	1.09	0	3470.15	3399.71	9.1145
IRIS_313-10073	57868011	57868011	57.87	56.78	0.981165	0.981198	57.87	53.52	0.63	0	98.12	94.36	100	92.49	1.08	0	4798.54	4708.43	12.6231
IRIS_313-10074	55517351	55517351	55.52	53.84	0.969741	0.969787	55.52	51.2	0.54	0	96.98	94.24	100	92.22	0.98	0	4604.03	4464.96	11.9704
IRIS_313-10075	44601707	44601707	44.6	39.38	0.88296	0.882926	44.6	37.57	0.4	0	88.3	93.55	100	84.23	0.89	0	3699.25	3266.06	8.75619
IRIS_313-10076	30450212	30450212	30.45	29.17	0.957964	0.957957	30.45	27.79	0.28	0	95.79	92.49	100	91.27	0.9	0	2525.33	2418.9	6.48499
IRIS_313-10077	53971347	53971347	53.97	52.11	0.965536	0.965512	53.97	47.58	0.59	0	96.56	90.45	100	88.16	1.09	0	4471.21	4317.13	11.5741
IRIS_313-10078	73285732	73285732	73.29	72.14	0.984309	0.984366	73.29	68.62	0.86	0	98.43	NA	100	93.63	1.18	0	6077.58	5982.18	16.038
IRIS_313-10079	44724237	44724237	44.72	42.12	0.94186	0.941771	44.72	40.01	0.42	0	94.17	93.96	100	89.46	0.94	0	3708.83	3492.3	9.36273
IRIS_313-10080	64840693	64840693	64.84	63.67	0.981956	0.981945	64.84	60	0.75	0	98.2	94.85	100	92.53	1.16	0	5376.41	5279.28	14.1536
IRIS_313-10082	41945182	41945182	41.95	40.89	0.974732	0.974844	41.95	38.97	0.47	0	97.49	94.03	100	92.91	1.12	0	3478.53	3391.19	9.09166
IRIS_313-10083	42120519	42120519	42.12	41.65	0.988841	0.988829	42.12	38.66	0.44	0	98.88	95.35	100	91.78	1.05	0	3493.97	3454.84	9.26231
IRIS_313-10084	60920745	60920745	60.92	59.77	0.981123	0.981111	60.92	55.5	0.61	0	98.11	96.64	100	91.1	1.01	0	5053.86	4958.44	13.2934
IRIS_313-10089	63691781	63691781	63.69	62.91	0.987753	0.987726	63.69	59.34	0.63	0	98.77	96.7	100	93.17	1	0	5283.8	5218.93	13.9918
IRIS_313-10092	48403506	48403506	48.4	48.05	0.992769	0.992697	48.4	44.18	0.52	0	99.26	97	100	91.28	1.08	0	4015.67	3985.96	10.6862
IRIS_313-10093	37985502	37985502	37.99	36.59	0.963148	0.963262	37.99	34.71	0.39	0	96.33	96.17	100	91.38	1.03	0	3151.79	3036.21	8.13997
IRIS_313-10094	48884278	48884278	48.88	48.06	0.983224	0.983138	48.88	45.82	0.57	0	98.31	94.48	100	93.73	1.16	0	4054.1	3985.67	10.6854
IRIS_313-10096	48384572	48384572	48.38	46.55	0.962174	0.962084	48.38	44.63	0.59	0	96.21	95.21	100	92.25	1.21	0	4013.27	3861.12	10.3515
IRIS_313-10097	116824907	116824907	116.82	114.41	0.97937	0.979329	116.82	106.74	1.03	0	97.93	97.06	100	91.37	0.88	0	9692.47	9491.96	25.4476
IRIS_313-10099	45312522	45312522	45.31	44.69	0.986316	0.986262	45.31	42.46	0.42	0	98.64	93.97	100	93.71	0.93	0	3757.77	3706.5	9.937
IRIS_313-10102	52060321	52060321	52.06	48.73	0.936035	0.93603	52.06	44.55	3.91	0	93.59	89.17	100	85.58	7.5	0	4313.32	4036.49	10.8217
IRIS_313-10103	43962275	43962275	43.96	42.95	0.977025	0.976974	43.96	39.17	0.52	0	97.69	83.95	100	89.09	1.19	0	3642.27	3558.07	9.53906
IRIS_313-10109	80780404	80780404	80.78	78.47	0.971404	0.971399	80.78	71.79	0.89	0	97.14	86.6	100	88.87	1.1	0	6691.35	6499.79	17.4257
IRIS_313-10111	47025211	47025211	47.03	46.49	0.988518	0.988619	47.03	42.59	0.46	0	98.86	94.79	100	90.56	0.98	0	3900.12	3855.53	10.3365
IRIS_313-10113	53490958	53490958	53.49	49.8	0.931015	0.930998	53.49	45.11	0.6	0	93.1	90.12	100	84.33	1.12	0	4431.7	4125.28	11.0597
IRIS_313-10114	146708617	146708617	146.71	138.01	0.940699	0.940708	146.71	125.82	1.94	0	94.07	92.65	100	85.76	1.32	0	12156.5	11434.1	30.6546
IRIS_313-10119	59130629	59130629	59.13	58.11	0.98275	0.982739	59.13	53.49	0.6	0	98.27	95.06	100	90.46	1.01	0	4904.48	4819.64	12.9213
IRIS_313-10124	62388063	62388063	62.39	61.18	0.980606	0.980636	62.39	58.91	0.78	0	98.07	96.18	100	94.42	1.25	0	5175.66	5075.64	13.6076
IRIS_313-10129	46871300	46871300	46.87	45.74	0.975891	0.975864	46.87	41.63	0.5	0	97.58	84.78	100	88.81	1.08	0	3882.82	3788.77	10.1576
IRIS_313-10134	92914984	92914984	92.91	83.23	0.895813	0.895765	92.91	75.41	0.9	0	89.57	87.11	100	81.16	0.97	0	7698.54	6894.45	18.4838
IRIS_313-10147	60298456	60298456	60.3	58.66	0.972803	0.972828	60.3	53.44	0.76	0	97.28	85.36	100	88.62	1.27	0	4995.23	4858.97	13.0267
IRIS_313-10148	41720064	41720064	41.72	40.7	0.975551	0.97555	41.72	37.26	0.38	0	97.57	89.25	100	89.3	0.92	0	3456.27	3371.95	9.04008
IRIS_313-10150	25422292	25422292	25.42	24.78	0.974823	0.974735	25.42	22.61	1.47	0	97.48	85.93	100	88.92	5.79	0	2106.16	2053.08	5.50424
IRIS_313-10151	48541545	48541545	48.54	45.77	0.942934	0.942904	48.54	41.13	0.43	0	94.3	85	100	84.73	0.89	0	4020.72	3791.08	10.1638
IRIS_313-10152	48487632	48487632	48.49	47.01	0.969478	0.969526	48.49	44.1	3.38	0	96.96	92.06	100	90.96	6.96	0	4020.85	3898.5	10.4517
IRIS_313-10154	56100203	56100203	56.1	54.68	0.974688	0.974685	56.1	49.62	0.52	0	97.46	85.54	100	88.44	0.92	0	4647.45	4529.25	12.1428
IRIS_313-10158	76562891	76562891	76.56	74.1	0.967868	0.967832	76.56	67.93	5.95	0	96.78	90.44	100	88.72	7.77	0	6343.73	6139.29	16.4592
IRIS_313-10161	47711977	47711977	47.71	45.96	0.96332	0.96328	47.71	41.94	0.51	0	96.32	89.68	100	87.91	1.08	0	3952.24	3806.68	10.2056
IRIS_313-10164	41136727	41136727	41.14	38.63	0.938989	0.939064	41.14	36.28	0.39	0	93.91	96.27	100	88.2	0.95	0	3412.96	3205.12	8.59282
IRIS_313-10167	56832967	56832967	56.83	52.49	0.923632	0.923584	56.83	47.88	0.52	0	92.36	90.05	100	84.24	0.92	0	4708.58	4348.12	11.6572
IRIS_313-10168	54083627	54083627	54.08	52.58	0.972263	0.972198	54.08	48.09	0.59	0	97.23	85.27	100	88.93	1.09	0	4480.5	4355.95	11.6782
IRIS_313-10170	41544152	41544152	41.54	40.55	0.976168	0.97607	41.54	36.85	0.36	0	97.6	84.65	100	88.69	0.88	0	3441.57	3358.91	9.00512
IRIS_313-10171	136623256	136623256	136.62	130.9	0.958132	0.958109	136.62	119.22	1.34	0	95.81	87.41	100	87.26	0.98	0	11320	10845	29.0751
IRIS_313-10176	43765868	43765868	43.77	42.62	0.973726	0.973818	43.77	40.54	0.49	0	97.39	94.27	100	92.63	1.12	0	3629.47	3534.7	9.47641
IRIS_313-10177	177655746	177655746	177.66	172.66	0.971856	0.97188	177.66	156.62	2.49	0	97.19	87.73	100	88.16	1.4	0	14718.2	14303.5	38.3471
IRIS_313-10178	45234833	45234833	45.23	44.11	0.975238	0.975133	45.23	39.41	0.51	0	97.52	84.11	100	87.12	1.12	0	3747.5	3654.25	9.79692
IRIS_313-10179	75639470	75639470	75.64	71.33	0.94302	0.943026	75.64	64.18	0.99	0	94.3	86.1	100	84.84	1.31	0	6266.73	5909.09	15.8421
IRIS_313-10189	86466730	86466730	86.47	84.36	0.975598	0.975635	86.47	76.63	1.07	0	97.56	86.48	100	88.63	1.23	0	7163.3	6988.1	18.7349
IRIS_313-10190	54878602	54878602	54.88	53.32	0.971574	0.971599	54.88	48.14	0.67	0	97.16	84.96	100	87.73	1.22	0	4546.58	4417.07	11.842
IRIS_313-10191	42670305	42670305	42.67	41.61	0.975158	0.975151	42.67	37.88	0.46	0	97.52	84.27	100	88.76	1.08	0	3535.12	3447.41	9.24239
IRIS_313-10196	42725751	42725751	42.73	39.98	0.935642	0.935735	42.73	37.86	0.43	0	93.58	93.32	100	88.61	1.01	0	3543.23	3315.65	8.88914
IRIS_313-10211	52854085	52854085	52.85	51.5	0.974456	0.974381	52.85	47.03	0.61	0	97.44	84.9	100	88.97	1.15	0	4378.68	4266.44	11.4382
IRIS_313-10220	67574186	67574186	67.57	65.86	0.974693	0.974633	67.57	59.28	0.95	0	97.47	91.19	100	87.72	1.4	0	5597.93	5455.83	14.6269
IRIS_313-10221	70253127	70253127	70.25	67.91	0.96669	0.966647	70.25	61.93	0.87	0	96.67	85.58	100	88.15	1.24	0	5820.32	5626.21	15.0837
IRIS_313-10224	51257393	51257393	51.26	49.83	0.972103	0.972152	51.26	44.74	0.58	0	97.21	85.14	100	87.29	1.14	0	4246.5	4127.8	11.0665
IRIS_313-10226	51426531	51426531	51.43	50.04	0.972973	0.973039	51.43	45.52	0.61	0	97.3	84.67	100	88.52	1.19	0	4260.53	4145.35	11.1135
IRIS_313-10228	68905713	68905713	68.91	67.56	0.980409	0.98047	68.91	64.43	0.95	0	98.05	95.88	100	93.51	1.38	0	5715.24	5603.89	15.0238
IRIS_313-10234	67510359	67510359	67.51	65.69	0.973041	0.973036	67.51	59.65	0.91	0	97.3	90.65	100	88.36	1.34	0	5592.89	5441.42	14.5883
IRIS_313-10235	123252735	123252735	123.25	114.94	0.932576	0.932555	123.25	100.3	1.68	0	93.26	87.81	100	81.38	1.36	0	10211	9521.04	25.5256
IRIS_313-10237	80640363	80640363	80.64	77.94	0.966518	0.966514	80.64	71.24	1.04	0	96.65	91.12	100	88.35	1.29	0	6680.99	6456.84	17.3106
IRIS_313-10238	47919075	47919075	47.92	45.72	0.95409	0.954109	47.92	41.47	0.56	0	95.42	89.49	100	86.55	1.16	0	3970.29	3788.08	10.1557
IRIS_313-10239	66620122	66620122	66.62	64.94	0.974782	0.974781	66.62	59.16	0.83	0	97.48	85.37	100	88.8	1.25	0	5519.33	5380.24	14.4242
IRIS_313-10242	49788077	49788077	49.79	49.06	0.985338	0.985376	49.79	46.09	0.55	0	98.53	95.12	100	92.57	1.11	0	4130.15	4069.4	10.9099
IRIS_313-10247	52882444	52882444	52.88	49.27	0.931732	0.931689	52.88	44.9	0.62	0	93.17	90.5	100	84.91	1.18	0	4381.62	4082	10.9437
IRIS_313-10257	62776461	62776461	62.78	61.03	0.972125	0.97218	62.78	55.64	0.9	0	97.21	91.36	100	88.63	1.43	0	5200.97	5055.72	13.5542
IRIS_313-10258	65215431	65215431	65.22	64.49	0.988807	0.988876	65.22	62.6	5.28	0	98.89	94.5	100	95.99	8.1	0	5409.87	5349.59	14.3421
IRIS_313-10260	71045658	71045658	71.05	68.21	0.960028	0.960087	71.05	62.29	0.85	0	96.01	90.93	100	87.67	1.19	0	5885.93	5650.53	15.1489
IRIS_313-10263	45729999	45729999	45.73	44.58	0.974852	0.974852	45.73	40.53	0.65	0	97.48	90.06	100	88.63	1.43	0	3788.64	3692.91	9.90056
IRIS_313-10268	60607042	60607042	60.61	59.16	0.976077	0.976124	60.61	54.48	1.11	0	97.62	91.52	100	89.89	1.82	0	5022	4902.28	13.1428
IRIS_313-10271	61539101	61539101	61.54	59.99	0.974813	0.974827	61.54	54.9	0.72	0	97.49	90.35	100	89.21	1.18	0	5098.37	4970.12	13.3247
IRIS_313-10272	50237266	50237266	50.24	48.88	0.97293	0.972983	50.24	46.03	3.54	0	97.29	91.53	100	91.62	7.05	0	4165.26	4052.47	10.8645
IRIS_313-10274	29705900	29705900	29.71	28.71	0.966341	0.966475	29.71	26.34	2.31	0	96.65	86.82	100	88.66	7.79	0	2460.99	2378.49	6.37665
IRIS_313-10275	59925184	59925184	59.93	58.17	0.970632	0.97071	59.93	52.65	0.67	0	97.07	90.59	100	87.87	1.11	0	4964.61	4819.04	12.9197
IRIS_313-10279	61880351	61880351	61.88	60.18	0.972527	0.972522	61.88	54.47	0.85	0	97.25	85.99	100	88.02	1.37	0	5126.43	4985.25	13.3653
IRIS_313-10285	60249139	60249139	60.25	57.02	0.94639	0.946404	60.25	52.49	3.19	0	94.63	89.93	100	87.12	5.29	0	4992.44	4724.02	12.6649
IRIS_313-10287	43353586	43353586	43.35	42.34	0.976701	0.97662	43.35	38.89	0.43	0	97.66	90.48	100	89.71	0.98	0	3591.82	3507.65	9.40389
IRIS_313-10289	43480344	43480344	43.48	42.18	0.970101	0.970094	43.48	38.1	3.45	0	97	90.31	100	87.63	7.93	0	3602.09	3493.75	9.36662
IRIS_313-10290	52547794	52547794	52.55	50.41	0.959277	0.959317	52.55	45.69	4.01	0	95.94	89.93	100	86.96	7.63	0	4353.45	4176.28	11.1965
IRIS_313-10293	44338455	44338455	44.34	42.95	0.968651	0.968685	44.34	39.18	0.47	0	96.86	89.47	100	88.36	1.06	0	3673.38	3557.83	9.53842
IRIS_313-10294	45774365	45774365	45.77	43.06	0.940791	0.940701	45.77	39.08	0.51	0	94.07	89.57	100	85.38	1.1	0	3792.44	3567	9.563
IRIS_313-10295	48263341	48263341	48.26	46.46	0.962702	0.962635	48.26	44.01	0.51	0	96.25	93.23	100	91.18	1.05	0	4002.56	3852.48	10.3284
IRIS_313-10298	50152180	50152180	50.15	48.47	0.9665	0.966458	50.15	44.17	0.83	0	96.66	90.41	100	88.07	1.66	0	4154.9	4015.68	10.7659
IRIS_313-10300	54321498	54321498	54.32	52.92	0.974227	0.9742	54.32	48.8	2.33	0	97.41	91.1	100	89.84	4.3	0	4500.91	4384.25	11.754
IRIS_313-10301	92151291	92151291	92.15	89.71	0.973521	0.973508	92.15	82.8	1.18	0	97.35	91.58	100	89.85	1.28	0	7635.61	7433.16	19.928
IRIS_313-10307	63253198	63253198	63.25	61.57	0.973439	0.97339	63.25	55.96	0.72	0	97.34	90.49	100	88.47	1.15	0	5239.4	5099.52	13.6716
IRIS_313-10314	62707126	62707126	62.71	60.87	0.970659	0.970703	62.71	55.19	0.69	0	97.06	90.99	100	88.01	1.11	0	5194.25	5041.39	13.5158
IRIS_313-10318	50360413	50360413	50.36	49.03	0.97359	0.973582	50.36	45.24	0.53	0	97.35	90.88	100	89.83	1.05	0	4172.5	4061.75	10.8894
IRIS_313-10325	61851470	61851470	61.85	59.77	0.96637	0.966347	61.85	54.93	0.63	0	96.63	91.4	100	88.81	1.02	0	5124.78	4951.99	13.2761
IRIS_313-10327	69734561	69734561	69.73	68.57	0.983364	0.9833	69.73	64.37	0.64	0	98.34	94.69	100	92.3	0.91	0	5782.48	5686.13	15.2443
IRIS_313-10332	71193914	71193914	71.19	69.22	0.972328	0.972274	71.19	63.2	1.24	0	97.23	86.5	100	88.77	1.75	0	5898.03	5734.18	15.3731
IRIS_313-10333	102553276	102553276	102.55	98.81	0.96353	0.963499	102.55	90.46	3.55	0	96.35	92.03	100	88.2	3.46	0	8495.95	8185.05	21.9438
IRIS_313-10334	35561788	35561788	35.56	34.45	0.968785	0.968736	35.56	31.4	2.8	0	96.86	88.68	100	88.28	7.87	0	2946.2	2853.65	7.65054
IRIS_313-10336	49479307	49479307	49.48	48.49	0.979992	0.980006	49.48	46.03	0.47	0	98.01	93.55	100	93.04	0.95	0	4103.12	4021.31	10.781
IRIS_313-10337	113341117	113341117	113.34	109.09	0.962502	0.962493	113.34	99.78	4.87	0	96.25	91.83	100	88.03	4.3	0	9389.69	9037.04	24.228
IRIS_313-10340	54238227	54238227	54.24	52.67	0.971055	0.971086	54.24	48.1	0.85	0	97.11	85.31	100	88.68	1.56	0	4493.26	4363.06	11.6972
IRIS_313-10341	28283612	28283612	28.28	27.47	0.971358	0.971234	28.28	25.1	2.24	0	97.13	81.13	100	88.74	7.92	0	2343.22	2275.9	6.10161
IRIS_313-10348	25424679	25424679	25.42	23.8	0.936271	0.936098	25.42	21.78	1.18	0	93.59	86.83	100	85.66	4.64	0	2106.32	1971.1	5.28445
IRIS_313-10349	48431405	48431405	48.43	44.8	0.925046	0.92502	48.43	41.2	1.95	0	92.51	89.66	100	85.07	4.02	0	4012.87	3711.74	9.95105
IRIS_313-10352	87854979	87854979	87.85	83.87	0.954696	0.954641	87.85	76.87	2.84	0	95.46	91.76	100	87.5	3.23	0	7279.17	6948.31	18.6282
IRIS_313-10353	44679664	44679664	44.68	43.03	0.963071	0.963078	44.68	39.22	0.44	0	96.32	89.61	100	87.78	0.98	0	3701.39	3564.8	9.5571
IRIS_313-10355	46466517	46466517	46.47	45.27	0.974177	0.97425	46.47	41.46	0.45	0	97.43	89.86	100	89.23	0.97	0	3849.4	3750.23	10.0542
IRIS_313-10357	50673738	50673738	50.67	49.25	0.971976	0.971904	50.67	45.06	0.9	0	97.18	90.27	100	88.91	1.77	0	4198.02	4079.49	10.937
IRIS_313-10359	40729795	40729795	40.73	39.56	0.971274	0.971279	40.73	36.06	2.97	0	97.13	87.92	100	88.54	7.3	0	3374.07	3277.03	8.7856
IRIS_313-10360	31371055	31371055	31.37	30.47	0.97131	0.971278	31.37	27.93	0.29	0	97.13	82.63	100	89.02	0.92	0	2598.97	2524.14	6.76713
IRIS_313-10361	52496955	52496955	52.5	49.74	0.947429	0.947484	52.5	44.46	0.52	0	94.75	90.14	100	84.69	1	0	4348.73	4120	11.0456
IRIS_313-10366	57914003	57914003	57.91	56.04	0.967709	0.967642	57.91	51.15	0.62	0	96.77	90.21	100	88.33	1.06	0	4797.53	4642.35	12.446
IRIS_313-10371	60083397	60083397	60.08	58.49	0.973535	0.97348	60.08	53.72	0.62	0	97.36	90.6	100	89.4	1.03	0	4977.54	4845.7	12.9912
IRIS_313-10373	48138649	48138649	48.14	47.3	0.982551	0.982578	48.14	44.59	0.5	0	98.26	96.75	100	92.64	1.04	0	3994.08	3924.65	10.5218
IRIS_313-10374	29245824	29245824	29.25	27.99	0.956923	0.95706	29.25	25.32	0.26	0	95.72	88.02	100	86.58	0.89	0	2422.76	2318.88	6.21684
IRIS_313-10375	39317908	39317908	39.32	38.26	0.973042	0.973093	39.32	34.9	0.34	0	97.32	89.31	100	88.77	0.85	0	3257.32	3169.85	8.49826
IRIS_313-10379	46205290	46205290	46.21	45.55	0.985717	0.985818	46.21	43.12	0.46	0	98.59	96.7	100	93.32	0.99	0	3833.65	3779.64	10.1331
IRIS_313-10380	66155535	66155535	66.16	59.53	0.899788	0.899849	66.16	53.34	0.66	0	89.98	91.34	100	80.63	1	0	5482.2	4932.1	13.2228
IRIS_313-10385	46109409	46109409	46.11	44.82	0.972023	0.972036	46.11	40.64	0.46	0	97.2	89.59	100	88.14	0.99	0	3819.66	3712.63	9.95343
IRIS_313-10392	81928331	81928331	81.93	79.61	0.971683	0.971703	81.93	71.28	1.35	0	97.17	91.34	100	87	1.65	0	6787.27	6594.89	17.6807
IRIS_313-10394	75243062	75243062	75.24	69.15	0.919059	0.919022	75.24	62.82	0.83	0	91.91	90.77	100	83.49	1.11	0	6233.94	5728.46	15.3578
IRIS_313-10396	44969476	44969476	44.97	40.2	0.893929	0.89394	44.97	36.62	0.67	0	89.39	89.38	100	81.44	1.5	0	3725.89	3329.88	8.92729
IRIS_313-10397	93120349	93120349	93.12	84.2	0.90421	0.904206	93.12	74.28	1.53	0	90.42	91.74	100	79.77	1.64	0	7715.76	6975.36	18.7007
IRIS_313-10398	46472886	46472886	46.47	45.21	0.972886	0.972825	46.47	41.27	0.78	0	97.29	89.84	100	88.81	1.68	0	3850.06	3745.47	10.0415
IRIS_313-10399	38064538	38064538	38.06	36.81	0.967157	0.967042	38.06	33.25	2.91	0	96.7	83.09	100	87.35	7.65	0	3153.65	3049.38	8.17528
IRIS_313-10400	37387715	37387715	37.39	36.18	0.967638	0.967698	37.39	33.18	2.82	0	96.78	88.41	100	88.75	7.54	0	3097.59	2997.76	8.03689
IRIS_313-10401	32587004	32587004	32.59	30.68	0.941393	0.94148	32.59	28.05	0.31	0	94.16	88.2	100	86.09	0.95	0	2699.78	2541.78	6.81442
IRIS_313-10402	51776944	51776944	51.78	49.53	0.956547	0.956603	51.78	44.83	0.53	0	95.66	89.99	100	86.58	1.03	0	4289.48	4103.01	11
IRIS_313-10403	59419799	59419799	59.42	50.63	0.85207	0.852073	59.42	44.78	0.86	0	85.2	85.74	100	75.37	1.44	0	4923.7	4193.94	11.2438
IRIS_313-10404	64306001	64306001	64.31	58.41	0.908257	0.908313	64.31	51.39	1.05	0	90.82	85.94	100	79.92	1.63	0	5328.22	4838.46	12.9717
IRIS_313-10412	35604781	35604781	35.6	34.32	0.964045	0.963915	35.6	31.16	2.71	0	96.4	83.04	100	87.52	7.62	0	2949.79	2843.28	7.62273
IRIS_313-10417	34614342	34614342	34.61	33.69	0.973418	0.973296	34.61	30.32	2.71	0	97.33	88.32	100	87.58	7.82	0	2867.39	2790.67	7.48169
IRIS_313-10421	42539166	42539166	42.54	40.17	0.944288	0.944306	42.54	36.67	2.25	0	94.44	83.01	100	86.19	5.29	0	3524.34	3328.06	8.92241
IRIS_313-10422	26621219	26621219	26.62	25.85	0.971074	0.97103	26.62	23.55	0.42	0	97.1	86.96	100	88.46	1.59	0	2205.3	2141.25	5.74062
IRIS_313-10423	71954817	71954817	71.95	68.76	0.955664	0.9556	71.95	61.98	3.79	0	95.55	90.32	100	86.14	5.26	0	5961.41	5695.87	15.2704
IRIS_313-10428	45611209	45611209	45.61	44.32	0.971717	0.971691	45.61	39.81	0.84	0	97.17	83.53	100	87.28	1.84	0	3777.62	3670.41	9.84024
IRIS_313-10429	39528172	39528172	39.53	39.07	0.988363	0.988409	39.53	37.39	0.7	0	98.85	95.14	100	94.58	1.77	0	3278.92	3241.21	8.68957
IRIS_313-10430	55821070	55821070	55.82	55.27	0.990147	0.990128	55.82	52.17	1.01	0	99.01	96.84	100	93.47	1.8	0	4628.93	4583	12.2869
IRIS_313-10433	47114564	47114564	47.11	45.84	0.973042	0.972948	47.11	41.47	0.97	0	97.3	82.75	100	88.02	2.07	0	3902.98	3797.33	10.1805
IRIS_313-10437	64850724	64850724	64.85	64.29	0.991365	0.991354	64.85	61.04	1.71	0	99.14	96.65	100	94.12	2.64	0	5379.75	5333.49	14.2989
IRIS_313-10440	79931777	79931777	79.93	78.79	0.985738	0.985716	79.93	73.17	1.38	0	98.57	95.26	100	91.54	1.73	0	6625.07	6530.23	17.5073
IRIS_313-10441	62534091	62534091	62.53	61	0.975532	0.975468	62.53	56.45	1.52	0	97.54	84	100	90.28	2.43	0	5181.32	5053.82	13.5491
IRIS_313-10444	53199988	53199988	53.2	52	0.977444	0.977444	53.2	47.38	0.93	0	97.74	94.99	100	89.07	1.75	0	4408.73	4308.96	11.5522
IRIS_313-10448	53281696	53281696	53.28	51.43	0.965278	0.965247	53.28	46.1	0.78	0	96.52	84.41	100	86.53	1.46	0	4413.21	4259.11	11.4185
IRIS_313-10449	55431288	55431288	55.43	54.2	0.97781	0.977787	55.43	48.61	1.6	0	97.78	83.89	100	87.7	2.89	0	4591.85	4489.7	12.0367
IRIS_313-10450	46873026	46873026	46.87	45.78	0.976744	0.976681	46.87	42.13	1.03	0	97.66	81.25	100	89.88	2.19	0	3883.48	3792.34	10.1671
IRIS_313-10452	49148341	49148341	49.15	47.9	0.974568	0.974601	49.15	43.93	1	0	97.47	81.51	100	89.38	2.03	0	4071.49	3968.08	10.6383
IRIS_313-10453	53280919	53280919	53.28	51.03	0.95777	0.957754	53.28	48.49	0.66	0	95.77	93.82	100	91	1.25	0	4418.4	4231.45	11.3444
IRIS_313-10458	83477753	83477753	83.48	81.3	0.973886	0.973912	83.48	73.18	1.83	0	97.39	86.06	100	87.67	2.2	0	6913.26	6732.16	18.0487
IRIS_313-10459	66804269	66804269	66.8	65.69	0.983383	0.98332	66.8	60.88	1.43	0	98.33	96.47	100	91.14	2.13	0	5537.79	5445.32	14.5987
IRIS_313-10469	73738412	73738412	73.74	71.36	0.967724	0.967745	73.74	68.69	0.99	0	96.78	96.35	100	93.16	1.34	0	6116.11	5918.82	15.8682
IRIS_313-10476	55704451	55704451	55.7	54.11	0.971454	0.971377	55.7	46.83	1.37	0	97.13	90.16	100	84.07	2.46	0	4612.13	4479.49	12.0094
IRIS_313-10477	73660077	73660077	73.66	71.7	0.973391	0.97339	73.66	65.7	3.74	0	97.34	82.96	100	89.19	5.08	0	6102.88	5940.15	15.9253
IRIS_313-10480	60572947	60572947	60.57	58.04	0.95823	0.958184	60.57	51.82	1.28	0	95.81	84.96	100	85.55	2.12	0	5016.91	4806.42	12.8858
IRIS_313-10484	66751314	66751314	66.75	65.13	0.97573	0.975711	66.75	58.51	1.47	0	97.57	95.07	100	87.65	2.21	0	5527.96	5393.09	14.4587
IRIS_313-10485	66443165	66443165	66.44	63.76	0.959663	0.959617	66.44	58.03	1.41	0	95.96	94.05	100	87.34	2.12	0	5507.27	5284.71	14.1681
IRIS_313-10489	47901369	47901369	47.9	47.11	0.983507	0.983479	47.9	42.65	1.13	0	98.34	93.64	100	89.04	2.35	0	3970.05	3904.15	10.4669
IRIS_313-10497	31283866	31283866	31.28	30.42	0.972506	0.972386	31.28	27.56	0.47	0	97.23	81.21	100	88.11	1.51	0	2590.91	2519.03	6.75343
IRIS_313-10502	50896172	50896172	50.9	49	0.962672	0.962744	50.9	42.23	1.07	0	96.27	84.7	100	82.98	2.09	0	4214.44	4057.02	10.8767
IRIS_313-10503	93828764	93828764	93.83	91.13	0.971225	0.971237	93.83	77.48	1.17	0	97.13	87.1	100	82.57	1.25	0	7764.99	7541.25	20.2178
IRIS_313-10504	37011469	37011469	37.01	36.02	0.97325	0.973212	37.01	32.69	0.72	0	97.31	82.44	100	88.33	1.94	0	3065.95	2983.44	7.9985
IRIS_313-10506	39279008	39279008	39.28	38.17	0.971741	0.971766	39.28	34.73	0.76	0	97.17	82.65	100	88.42	1.92	0	3253.78	3161.66	8.4763
IRIS_313-10507	67542435	67542435	67.54	65.51	0.969944	0.969909	67.54	62.58	1.3	0	96.99	92.69	100	92.66	1.93	0	5601.52	5432.58	14.5646
IRIS_313-10509	75514368	75514368	75.51	72.69	0.962654	0.962598	75.51	66.44	2.01	0	96.26	85.66	100	87.98	2.66	0	6255.88	6021.41	16.1432
IRIS_313-10510	56780898	56780898	56.78	53.78	0.947164	0.94715	56.78	48.89	1.22	0	94.71	84.42	100	86.11	2.15	0	4704.19	4455.06	11.9439
IRIS_313-10511	118217706	118217706	118.22	113.65	0.961343	0.961362	118.22	104.68	2.39	0	96.13	86.67	100	88.55	2.03	0	9793.96	9414.71	25.2405
IRIS_313-10513	35422238	35422238	35.42	33.97	0.959063	0.959002	35.42	30.62	0.85	0	95.9	81.3	100	86.46	2.4	0	2934.64	2814.21	7.5448
IRIS_313-10514	54977681	54977681	54.98	53.44	0.97199	0.972031	54.98	48.49	1.27	0	97.2	84.68	100	88.2	2.32	0	4554.56	4426.98	11.8686
IRIS_313-10515	73243007	73243007	73.24	71.41	0.975014	0.974974	73.24	65.85	1.61	0	97.5	85.48	100	89.9	2.2	0	6068.19	5916.28	15.8613
IRIS_313-10516	47402468	47402468	47.4	45.6	0.962025	0.961975	47.4	41.55	0.94	0	96.2	83.53	100	87.65	1.98	0	3926.96	3777.64	10.1277
IRIS_313-10517	64753669	64753669	64.75	62.51	0.965405	0.965351	64.75	57.01	1.55	0	96.54	84.88	100	88.05	2.4	0	5364.28	5178.11	13.8823
IRIS_313-10518	70528191	70528191	70.53	67.97	0.963703	0.963728	70.53	61.32	2.03	0	96.37	85.54	100	86.95	2.88	0	5842.59	5630.21	15.0944
IRIS_313-10519	77471158	77471158	77.47	74.59	0.962824	0.96281	77.47	68.15	1.98	0	96.28	90.45	100	87.97	2.55	0	6417.39	6178.22	16.5636
IRIS_313-10520	68607040	68607040	68.61	66.62	0.970995	0.971037	68.61	60.53	1.66	0	97.11	85.1	100	88.22	2.42	0	5683.29	5518.78	14.7957
IRIS_313-10521	56764526	56764526	56.76	55.55	0.978682	0.978604	56.76	51.88	0.86	0	97.86	91.94	100	91.39	1.51	0	4705.26	4604.58	12.3447
IRIS_313-10522	45269984	45269984	45.27	44.2	0.976364	0.976364	45.27	40.11	0.81	0	97.63	92.91	100	88.6	1.78	0	3750.22	3661.21	9.81558
IRIS_313-10523	41260888	41260888	41.26	39.96	0.968492	0.968472	41.26	36.24	0.86	0	96.85	88.26	100	87.84	2.08	0	3418.07	3310.26	8.87469
IRIS_313-10524	92872768	92872768	92.87	90.18	0.971035	0.971006	92.87	82.26	2.25	0	97.1	86.21	100	88.57	2.43	0	7693.22	7469.63	20.0258
IRIS_313-10525	60548002	60548002	60.55	58.45	0.965318	0.96535	60.55	53.43	1.28	0	96.54	84.82	100	88.24	2.11	0	5016.17	4842.3	12.982
IRIS_313-10526	93439137	93439137	93.44	90.13	0.964576	0.964585	93.44	82.41	1.97	0	96.45	85.81	100	88.19	2.11	0	7741.13	7466.17	20.0165
IRIS_313-10527	47640919	47640919	47.64	46.21	0.969983	0.969964	47.64	41.93	0.86	0	96.99	89.23	100	88	1.81	0	3946.8	3827.84	10.2623
IRIS_313-10531	46622205	46622205	46.62	45.38	0.973402	0.973356	46.62	41.46	0.79	0	97.34	93.12	100	88.93	1.7	0	3863.16	3760.1	10.0807
IRIS_313-10534	75472749	75472749	75.47	73.32	0.971512	0.971476	75.47	66.67	1.26	0	97.15	90.79	100	88.34	1.67	0	6252.14	6073.76	16.2835
IRIS_313-10536	48827709	48827709	48.83	46.31	0.948392	0.948437	48.83	42.25	0.83	0	94.84	89.27	100	86.53	1.69	0	4045.44	3836.34	10.2851
IRIS_313-10537	50499099	50499099	50.5	47	0.930693	0.93071	50.5	41.93	0.71	0	93.07	90.98	100	83.03	1.41	0	4183.94	3893.48	10.4383
IRIS_313-10539	35441520	35441520	35.44	34.51	0.973758	0.973717	35.44	30.71	0.64	0	97.36	81.49	100	86.66	1.8	0	2933.77	2856.17	7.65729
IRIS_313-10541	90499072	90499072	90.5	82.86	0.91558	0.915589	90.5	77.79	1.48	0	91.55	94.71	100	85.96	1.64	0	7504.07	6869.7	18.4174
IRIS_313-10542	81860017	81860017	81.86	78.87	0.963474	0.963474	81.86	72.05	2.49	0	96.35	89.2	100	88.01	3.04	0	6782.46	6534.54	17.5189
IRIS_313-10543	50354661	50354661	50.35	47.74	0.948163	0.948075	50.35	43.81	1	0	94.81	87.44	100	87.01	1.99	0	4171.98	3954.96	10.6031
IRIS_313-10544	82139256	82139256	82.14	79.4	0.966642	0.966651	82.14	70.89	1.87	0	96.67	90.88	100	86.31	2.27	0	6804.43	6577.3	17.6335
IRIS_313-10545	26859644	26859644	26.86	26.17	0.974311	0.974324	26.86	23.84	0.49	0	97.43	83.32	100	88.77	1.83	0	2225.08	2167.78	5.81174
IRIS_313-10547	72611871	72611871	72.61	70.29	0.968048	0.968024	72.61	62.65	1.78	0	96.81	90.87	100	86.28	2.45	0	6015.12	5822.78	15.6107
IRIS_313-10549	58425517	58425517	58.43	56.93	0.974328	0.974403	58.43	52.18	1.77	0	97.45	88.22	100	89.31	3.03	0	4840.85	4717.03	12.6462
IRIS_313-10550	72903244	72903244	72.9	70.85	0.971879	0.971836	72.9	63.15	1.86	0	97.18	86.56	100	86.63	2.56	0	6038.83	5868.33	15.7328
IRIS_313-10552	47651130	47651130	47.65	46.71	0.980273	0.98025	47.65	43.34	0.73	0	98.02	93.65	100	90.96	1.54	0	3951.07	3872.87	10.383
IRIS_313-10554	52393007	52393007	52.39	50.96	0.972705	0.972649	52.39	45.31	1	0	97.27	84.61	100	86.48	1.91	0	4339.98	4221.44	11.3175
IRIS_313-10555	49166690	49166690	49.17	47.72	0.97051	0.970576	49.17	41.75	1.04	0	97.05	84.5	100	84.92	2.11	0	4072.21	3951.84	10.5947
IRIS_313-10556	56646992	56646992	56.65	54.75	0.966461	0.966512	56.65	48.1	1.22	0	96.65	84.65	100	84.91	2.15	0	4692.56	4534.86	12.1578
IRIS_313-10557	59422730	59422730	59.42	57.29	0.964153	0.964109	59.42	51.42	1.28	0	96.41	84.85	100	86.53	2.15	0	4922.12	4745.29	12.722
IRIS_313-10558	43906724	43906724	43.91	43.19	0.983603	0.983676	43.91	40.62	1.48	0	98.37	94.67	100	92.52	3.38	0	3641.19	3581.94	9.60306
IRIS_313-10559	50818088	50818088	50.82	49.58	0.9756	0.975637	50.82	47.07	1.15	0	97.57	94.85	100	92.63	2.25	0	4215.12	4112.46	11.0254
IRIS_313-10560	76314815	76314815	76.31	74.33	0.974053	0.973992	76.31	68.07	1.54	0	97.4	85.7	100	89.2	2.01	0	6322.73	6158.05	16.5095
IRIS_313-10561	69821405	69821405	69.82	66.6	0.953881	0.953862	69.82	59.9	1.27	0	95.38	86.15	100	85.79	1.82	0	5784.33	5516.65	14.7899
IRIS_313-10562	64726940	64726940	64.73	63.57	0.982079	0.982126	64.73	58.82	1.35	0	98.21	93.76	100	90.88	2.08	0	5366.68	5270.26	14.1294
IRIS_313-10563	89555634	89555634	89.56	88.31	0.986043	0.986091	89.56	84.36	2.74	0	98.6	95.73	100	94.2	3.06	0	7427.37	7323.57	19.6342
IRIS_313-10564	84114909	84114909	84.11	82.51	0.980977	0.98092	84.11	78.64	2.18	0	98.1	97.52	100	93.49	2.59	0	6976.68	6843.69	18.3477
IRIS_313-10565	40145442	40145442	40.15	38.6	0.961395	0.961504	40.15	33.64	0.75	0	96.16	84.23	100	83.8	1.86	0	3323.21	3195.33	8.56657
IRIS_313-10566	55521570	55521570	55.52	50.49	0.909402	0.909376	55.52	45.37	1.06	0	90.93	85.38	100	81.72	1.91	0	4599.66	4181.7	11.211
IRIS_313-10567	64747909	64747909	64.75	64.19	0.991351	0.991383	64.75	59.74	1.54	0	99.13	97.42	100	92.27	2.38	0	5370.63	5324.07	14.2736
IRIS_313-10568	47903520	47903520	47.9	47.54	0.992484	0.992411	47.9	43.7	0.96	0	99.23	96.81	100	91.24	1.99	0	3973.48	3942.91	10.5708
IRIS_313-10569	46025205	46025205	46.03	45.66	0.991962	0.992065	46.03	43.65	0.76	0	99.21	96.86	100	94.84	1.64	0	3818.23	3788.23	10.1561
IRIS_313-10570	76990496	76990496	76.99	76.3	0.991038	0.991031	76.99	71.37	2.25	0	99.11	97.31	100	92.7	2.93	0	6386.99	6329.93	16.9703
IRIS_313-10572	53046754	53046754	53.05	51.61	0.972856	0.972915	53.05	45.89	1.89	0	97.28	82.09	100	86.5	3.57	0	4394.85	4275.23	11.4617
IRIS_313-10573	61804414	61804414	61.8	60.18	0.973786	0.973717	61.8	54.05	2.74	0	97.36	82.17	100	87.45	4.44	0	5120.07	4984.88	13.3643
IRIS_313-10574	58234829	58234829	58.23	56.44	0.96926	0.969179	58.23	51.22	1.9	0	96.91	81.65	100	87.95	3.26	0	4825.14	4675.97	12.5361
IRIS_313-10575	53424415	53424415	53.42	51.69	0.967615	0.967535	53.42	47.02	1.97	0	96.75	80.49	100	88.01	3.68	0	4426.59	4282.35	11.4808
IRIS_313-10576	108348807	108348807	108.35	103.9	0.958929	0.95894	108.35	91.51	1.88	0	95.9	91.98	100	84.46	1.73	0	8974.91	8605.91	23.0721
IRIS_313-10577	132901567	132901567	132.9	116.65	0.877728	0.877717	132.9	106.35	1.83	0	87.77	95.35	100	80.02	1.38	0	11018.6	9670.05	25.9251
IRIS_313-10578	93166164	93166164	93.17	89.74	0.963186	0.963225	93.17	81.05	1.61	0	96.33	94.46	100	87	1.73	0	7724.29	7440.31	19.9472
IRIS_313-10580	55418419	55418419	55.42	54.58	0.984843	0.984871	55.42	51.55	1.29	0	98.49	92.03	100	93.02	2.32	0	4595.32	4525.93	12.1339
IRIS_313-10581	28107094	28107094	28.11	26.82	0.954109	0.954208	28.11	24.79	0.78	0	95.42	85.11	100	88.21	2.76	0	2330.73	2223.77	5.96185
IRIS_313-10582	135809234	135809234	135.81	132.46	0.975333	0.975339	135.81	122.02	2.77	0	97.53	95.31	100	89.85	2.04	0	11261.5	10983.4	29.4462
IRIS_313-10583	34478014	34478014	34.48	34.03	0.986949	0.987006	34.48	32.55	1.03	0	98.71	89.68	100	94.4	2.98	0	2860.2	2823.33	7.56925
IRIS_313-10585	59718691	59718691	59.72	57.97	0.970697	0.970718	59.72	53.8	1.59	0	97.08	91.35	100	90.08	2.66	0	4950.9	4805.94	12.8846
IRIS_313-10587	55908581	55908581	55.91	54.11	0.967805	0.96783	55.91	49.27	1.14	0	96.79	88.49	100	88.13	2.03	0	4632.36	4483.21	12.0193
IRIS_313-10592	56586460	56586460	56.59	54.65	0.965718	0.965779	56.59	49.34	2.19	0	96.59	87.23	100	87.19	3.86	0	4688.76	4528.38	12.1404
IRIS_313-10593	46991848	46991848	46.99	45.11	0.959991	0.959954	46.99	41.05	1.48	0	95.99	84.95	100	87.36	3.15	0	3893.92	3737.42	10.0199
IRIS_313-10594	42871474	42871474	42.87	41.63	0.971075	0.971042	42.87	37.46	1.26	0	97.1	86.55	100	87.37	2.94	0	3552.19	3448.84	9.24622
IRIS_313-10595	49945030	49945030	49.95	48.62	0.973373	0.97347	49.95	43.85	1.76	0	97.35	85.43	100	87.79	3.51	0	4138.46	4028.44	10.8001
IRIS_313-10598	63912087	63912087	63.91	60.86	0.952277	0.952246	63.91	55.88	1.84	0	95.22	88.73	100	87.43	2.88	0	5295.34	5041.66	13.5165
IRIS_313-10600	43650473	43650473	43.65	42.19	0.966552	0.966542	43.65	38.24	1.46	0	96.65	85.43	100	87.59	3.35	0	3616.92	3495.51	9.37134
IRIS_313-10602	93876538	93876538	93.88	88.21	0.939604	0.939638	93.88	80.81	3.2	0	93.96	89.78	100	86.08	3.41	0	7778.94	7308.38	19.5935
IRIS_313-10603	126286434	126286434	126.29	122.42	0.969356	0.969384	126.29	108.1	1.94	0	96.94	92.14	100	85.6	1.53	0	10460.8	10140	27.1851
IRIS_313-10604	56912785	56912785	56.91	54.45	0.956774	0.956727	56.91	49.79	1.95	0	95.67	87.59	100	87.48	3.42	0	4715.87	4511.46	12.0951
IRIS_313-10605	106531972	106531972	106.53	103.47	0.971276	0.971258	106.53	94.07	1.83	0	97.12	91.45	100	88.3	1.72	0	8826.28	8571.74	22.9805
IRIS_313-10606	41159615	41159615	41.16	39.88	0.968902	0.968911	41.16	36.3	1.34	0	96.88	84.96	100	88.19	3.26	0	3410.67	3304.2	8.85845
IRIS_313-10608	60735049	60735049	60.74	59.3	0.976292	0.976372	60.74	54.13	1.86	0	97.64	88.77	100	89.12	3.06	0	5032.82	4913.96	13.1742
IRIS_313-10609	140567076	140567076	140.57	134.53	0.957032	0.957052	140.57	121.03	2.2	0	95.7	92.16	100	86.1	1.57	0	11644.6	11143.5	29.8753
IRIS_313-10610	62178235	62178235	62.18	60.05	0.965745	0.965772	62.18	54.55	1.3	0	96.57	90.37	100	87.74	2.08	0	5151	4974.02	13.3352
IRIS_313-10614	109206202	109206202	109.21	106.19	0.972347	0.972381	109.21	97.3	4.41	0	97.24	84.87	100	89.1	4.04	0	9047.51	8796.93	23.5843
IRIS_313-10617	78694962	78694962	78.69	77.39	0.983479	0.983417	78.69	73.22	2.32	0	98.34	95.31	100	93.04	2.95	0	6527.2	6419.08	17.2093
IRIS_313-10618	64136203	64136203	64.14	63.49	0.989866	0.989925	64.14	61.25	1.7	0	98.99	97.1	100	95.5	2.65	0	5321.48	5267.72	14.1226
IRIS_313-10619	52128473	52128473	52.13	51.07	0.979666	0.979695	52.13	47.77	1.18	0	97.96	93.72	100	91.64	2.25	0	4322.41	4234.21	11.3518
IRIS_313-10620	63046451	63046451	63.05	59.01	0.935924	0.935977	63.05	55.88	1.37	0	93.59	93.88	100	88.63	2.18	0	5228.21	4892.99	13.1179
IRIS_313-10623	73213796	73213796	73.21	69.39	0.947821	0.947772	73.21	63.48	1.56	0	94.77	90.55	100	86.7	2.13	0	6065.28	5747.68	15.4093
IRIS_313-10628	82293890	82293890	82.29	79.69	0.968404	0.968359	82.29	72.94	2.06	0	96.83	91.23	100	88.64	2.5	0	6817.47	6601.08	17.6973
IRIS_313-10631	50327914	50327914	50.33	49.38	0.981125	0.981165	50.33	47.64	0.96	0	98.11	96.33	100	94.67	1.91	0	4175.61	4096.57	10.9828
IRIS_313-10640	49727446	49727446	49.73	48.11	0.967424	0.967474	49.73	43.63	1.65	0	96.75	89.37	100	87.73	3.32	0	4119.64	3985.3	10.6845
IRIS_313-10642	105310788	105310788	105.31	104.2	0.98946	0.989452	105.31	101.47	2.84	0	98.94	97.4	100	96.35	2.7	0	8738.22	8645.61	23.1786
IRIS_313-10644	59365161	59365161	59.37	57.46	0.967829	0.967908	59.37	53.61	0.89	0	96.79	94.19	100	90.3	1.49	0	4922	4763.77	12.7715
IRIS_313-10645	58621542	58621542	58.62	56.77	0.968441	0.968415	58.62	54.08	1.88	0	96.84	94.06	100	92.25	3.21	0	4861.71	4708.07	12.6222
IRIS_313-10648	57912778	57912778	57.91	55.91	0.965464	0.965417	57.91	50.09	1.26	0	96.54	85.13	100	86.49	2.18	0	4797.66	4631.46	12.4168
IRIS_313-10649	65498598	65498598	65.5	64.39	0.983053	0.983074	65.5	60.19	1.21	0	98.31	94.05	100	91.89	1.84	0	5430.68	5338.62	14.3127
IRIS_313-10650	65183104	65183104	65.18	63.49	0.974072	0.974025	65.18	57.44	1.47	0	97.41	86.72	100	88.12	2.26	0	5399.06	5258.74	14.0985
IRIS_313-10651	65415970	65415970	65.42	63.78	0.974931	0.974991	65.42	58.06	1.74	0	97.5	85.55	100	88.76	2.66	0	5419.14	5283.18	14.164
IRIS_313-10652	81799753	81799753	81.8	78.89	0.964425	0.964428	81.8	71.92	2.42	0	96.44	86.37	100	87.93	2.95	0	6776.15	6534.45	17.5186
IRIS_313-10653	59877544	59877544	59.88	55.98	0.93487	0.934908	59.88	52.63	1.16	0	93.5	94.18	100	87.9	1.93	0	4965.41	4642.15	12.4454
IRIS_313-10654	71619259	71619259	71.62	69.4	0.969003	0.969013	71.62	62.69	1.81	0	96.89	85.59	100	87.54	2.53	0	5932.85	5748.25	15.4109
IRIS_313-10655	62095265	62095265	62.1	59.66	0.960709	0.960782	62.1	53.79	1.43	0	96.07	85.46	100	86.63	2.31	0	5143.83	4941.42	13.2478
IRIS_313-10656	66099264	66099264	66.1	60.6	0.916793	0.916803	66.1	56.39	1.65	0	91.68	94.41	100	85.31	2.5	0	5481.13	5024.92	13.4716
IRIS_313-10657	93866847	93866847	93.87	91.46	0.974326	0.974359	93.87	84.69	1.13	0	97.43	94.86	100	90.23	1.2	0	7784.11	7584.14	20.3328
IRIS_313-10659	57486122	57486122	57.49	55.28	0.961559	0.961623	57.49	50.66	1.25	0	96.16	85.05	100	88.12	2.18	0	4762.46	4579.04	12.2762
IRIS_313-10660	36675218	36675218	36.68	35.18	0.959106	0.959231	36.68	33.1	0.78	0	95.94	92.92	100	90.26	2.12	0	3041.34	2917.63	7.82206
IRIS_313-10661	48393429	48393429	48.39	46.93	0.969828	0.96976	48.39	42.05	1.08	0	96.97	89.52	100	86.9	2.23	0	4009.09	3887.47	10.4222
IRIS_313-10662	44422089	44422089	44.42	42.91	0.966006	0.965961	44.42	35.74	1.08	0	96.59	89.48	100	80.46	2.43	0	3679.71	3553.98	9.5281
IRIS_313-10664	89150737	89150737	89.15	85.98	0.964442	0.964434	89.15	74.6	1.93	0	96.44	91.36	100	83.68	2.17	0	7385.38	7122.3	19.0946
IRIS_313-10666	91350524	91350524	91.35	88.43	0.968035	0.968029	91.35	79.28	2.07	0	96.81	86.77	100	86.79	2.27	0	7567.63	7325.48	19.6394
IRIS_313-10667	56998793	56998793	57	54.77	0.960877	0.960898	57	47.35	1.28	0	96.09	90.68	100	83.07	2.25	0	4721.53	4536.61	12.1625
IRIS_313-10668	63318692	63318692	63.32	58.66	0.926406	0.926425	63.32	52.23	1.23	0	92.65	90.42	100	82.49	1.95	0	5245.46	4859.01	13.0268
IRIS_313-10670	51597649	51597649	51.6	50.06	0.970155	0.970199	51.6	44.89	0.91	0	97.02	92.32	100	87.01	1.76	0	4276.53	4148.96	11.1232
IRIS_313-10671	70315016	70315016	70.32	67.46	0.959329	0.959397	70.32	58.59	1.72	0	95.94	91.22	100	83.33	2.44	0	5825.39	5588.63	14.9829
IRIS_313-10673	43436321	43436321	43.44	41.53	0.956031	0.956112	43.44	37.41	0.72	0	95.61	89.41	100	86.13	1.65	0	3598.37	3440.28	9.22327
IRIS_313-10674	59432623	59432623	59.43	57.79	0.972405	0.972362	59.43	50.58	1.46	0	97.23	90.7	100	85.11	2.46	0	4923.33	4786.64	12.8328
IRIS_313-10675	72467090	72467090	72.47	69.17	0.954464	0.954502	72.47	62.67	1.23	0	95.45	90.84	100	86.49	1.7	0	6004.05	5730.46	15.3632
IRIS_313-10676	57243298	57243298	57.24	53.63	0.936932	0.936878	57.24	47.4	1.06	0	93.68	90.23	100	82.8	1.84	0	4742.59	4442.45	11.9101
IRIS_313-10677	75556099	75556099	75.56	74.87	0.990868	0.990919	75.56	70.59	1.58	0	99.09	97.5	100	93.43	2.1	0	6269.2	6212.31	16.655
IRIS_313-10678	52233215	52233215	52.23	49.67	0.950986	0.950927	52.23	43.95	0.99	0	95.08	89.92	100	84.14	1.89	0	4327.01	4113.92	11.0293
IRIS_313-10679	53404412	53404412	53.4	50.97	0.954494	0.954416	53.4	46.81	0.95	0	95.44	94.25	100	87.66	1.78	0	4428.65	4226.32	11.3306
IRIS_313-10680	44413803	44413803	44.41	43.04	0.969151	0.969068	44.41	38.08	1.11	0	96.91	84	100	85.73	2.49	0	3679.23	3565.49	9.55895
IRIS_313-10681	72824573	72824573	72.82	70.8	0.97226	0.972199	72.82	60.83	2.23	0	97.23	84.81	100	83.53	3.07	0	6032.55	5864.86	15.7235
IRIS_313-10682	90246682	90246682	90.25	87.81	0.972964	0.973	90.25	77.62	2.28	0	97.3	86.43	100	86	2.52	0	7476.31	7274.25	19.502
IRIS_313-10683	62745318	62745318	62.75	60.9	0.970518	0.97059	62.75	53.49	1.36	0	97.06	85.37	100	85.25	2.16	0	5198.3	5045.31	13.5263
IRIS_313-10684	38117688	38117688	38.12	37.03	0.971406	0.971465	38.12	33.28	0.8	0	97.15	82.55	100	87.3	2.1	0	3157.9	3067.66	8.22429
IRIS_313-10687	98291449	98291449	98.29	95.71	0.973751	0.973737	98.29	84.02	3.23	0	97.38	86.54	100	85.48	3.28	0	8141.96	7927.94	21.2545
IRIS_313-10688	72859140	72859140	72.86	69.64	0.955806	0.955817	72.86	62.04	1.43	0	95.58	86.32	100	85.15	1.97	0	6035.89	5768.78	15.4659
IRIS_313-10689	50722167	50722167	50.72	49.29	0.971806	0.971764	50.72	44.6	1.17	0	97.17	93.24	100	87.93	2.3	0	4205.22	4086.01	10.9545
IRIS_313-10690	55035752	55035752	55.04	53.6	0.973837	0.973912	55.04	49.16	1.25	0	97.39	87.6	100	89.32	2.27	0	4559.68	4440.52	11.9049
IRIS_313-10692	56879862	56879862	56.88	49.76	0.874824	0.874826	56.88	45.29	1.32	0	87.49	85.19	100	79.62	2.32	0	4712.45	4121.84	11.0505
IRIS_313-10693	71521802	71521802	71.52	70.17	0.981124	0.981099	71.52	65.83	1.22	0	98.11	94.13	100	92.05	1.71	0	5930.25	5818.19	15.5984
IRIS_313-10694	44784428	44784428	44.78	43.19	0.964493	0.964398	44.78	39.83	0.84	0	96.44	80.85	100	88.94	1.87	0	3710.59	3578.15	9.5929
IRIS_313-10695	49295101	49295101	49.3	46.98	0.952941	0.953036	49.3	43.15	1.05	0	95.31	84.99	100	87.53	2.13	0	4083.64	3891.68	10.4335
IRIS_313-10697	78685042	78685042	78.69	75.43	0.958572	0.958632	78.69	69.12	2.22	0	95.86	86.58	100	87.84	2.82	0	6518.48	6248.09	16.7509
IRIS_313-10698	53535609	53535609	53.54	52.09	0.972917	0.972997	53.54	47.41	1.5	0	97.3	84.68	100	88.56	2.81	0	4434.81	4314.87	11.568
IRIS_313-10699	58986643	58986643	58.99	57.08	0.967622	0.967677	58.99	52.16	1.54	0	96.76	85.07	100	88.43	2.6	0	4886.62	4728.1	12.6759
IRIS_313-10700	40150341	40150341	40.15	39.1	0.973848	0.97384	40.15	35.69	0.84	0	97.38	83.75	100	88.89	2.1	0	3325.86	3238.54	8.68241
IRIS_313-10701	41296153	41296153	41.3	40.11	0.971186	0.971277	41.3	36.88	0.8	0	97.13	84.06	100	89.3	1.94	0	3421.06	3322.56	8.90767
IRIS_313-10702	58021839	58021839	58.02	56.33	0.970872	0.970841	58.02	51.6	1.3	0	97.08	85.16	100	88.93	2.24	0	4806.73	4666.32	12.5102
IRIS_313-10703	69583095	69583095	69.58	68.26	0.981029	0.980985	69.58	64.78	2.23	0	98.1	94.24	100	93.1	3.2	0	5769.85	5659.94	15.1741
IRIS_313-10704	48962951	48962951	48.96	48.17	0.983864	0.983805	48.96	45.54	0.92	0	98.39	93.84	100	93	1.87	0	4059.98	3994.38	10.7088
IRIS_313-10705	61542951	61542951	61.54	59.83	0.972213	0.972167	61.54	55.34	1.11	0	97.22	94.17	100	89.93	1.81	0	5099.53	4957.64	13.2913
IRIS_313-10706	102257213	102257213	102.26	99.46	0.972619	0.972645	102.26	91.61	2.24	0	97.26	86.96	100	89.59	2.19	0	8471.55	8239.03	22.0886
IRIS_313-10707	69334105	69334105	69.33	67.44	0.972739	0.972681	69.33	61.77	2.07	0	97.27	85.62	100	89.09	2.99	0	5743.6	5586.35	14.9768
IRIS_313-10708	66626877	66626877	66.63	64.76	0.971935	0.97198	66.63	60.79	1.52	0	97.2	94.54	100	91.25	2.28	0	5524.33	5369.42	14.3952
IRIS_313-10710	69642477	69642477	69.64	68.21	0.979466	0.979431	69.64	64.26	1.46	0	97.94	94.66	100	92.27	2.09	0	5774.84	5655.54	15.1623
IRIS_313-10711	53468868	53468868	53.47	52.02	0.972882	0.972903	53.47	48.83	1.32	0	97.28	90.31	100	91.33	2.47	0	4433.57	4312.93	11.5628
IRIS_313-10712	70872969	70872969	70.87	69.65	0.982785	0.982744	70.87	64.84	1.87	0	98.27	93.02	100	91.48	2.64	0	5876.11	5774.49	15.4812
IRIS_313-10715	57533860	57533860	57.53	55.94	0.972362	0.972297	57.53	50.71	1.79	0	97.22	90.25	100	88.13	3.11	0	4765.93	4633.32	12.4218
IRIS_313-10716	52302415	52302415	52.3	50.4	0.963671	0.963627	52.3	46.03	1.13	0	96.36	90.08	100	88.01	2.15	0	4332.32	4174.23	11.191
IRIS_313-10717	62216909	62216909	62.22	59.09	0.949695	0.949742	62.22	53.72	1.17	0	94.97	90.46	100	86.34	1.88	0	5153.87	4894.2	13.1212
IRIS_313-10718	98197700	98197700	98.2	91.52	0.931976	0.931997	98.2	83.34	2.48	0	93.2	90.39	100	84.87	2.52	0	8137.16	7582.98	20.3297
IRIS_313-10719	62644389	62644389	62.64	56.66	0.904534	0.90447	62.64	51.58	1.34	0	90.45	90.8	100	82.34	2.13	0	5189.51	4692.97	12.5817
IRIS_313-10720	23262075	23262075	23.26	22.47	0.966036	0.96595	23.26	20.45	0.42	0	96.61	86.24	100	87.9	1.78	0	1926.92	1861.41	4.99038
IRIS_313-10721	67933156	67933156	67.93	65.44	0.963345	0.9633	67.93	59.33	1.87	0	96.33	89.21	100	87.33	2.76	0	5627.59	5420.63	14.5325
IRIS_313-10722	44701109	44701109	44.7	42.4	0.948546	0.948522	44.7	39.59	0.78	0	94.86	93.34	100	88.57	1.74	0	3705.25	3514.48	9.4222
IRIS_313-10723	73181026	73181026	73.18	69.71	0.952583	0.952569	73.18	63.62	1.46	0	95.26	83.47	100	86.93	1.99	0	6063.17	5775.28	15.4833
IRIS_313-10724	58701260	58701260	58.7	55.99	0.953833	0.953813	58.7	50.52	1.03	0	95.37	85.51	100	86.06	1.75	0	4862.72	4637.28	12.4324
IRIS_313-10725	111449556	111449556	111.45	105.13	0.943293	0.943297	111.45	94.57	2.06	0	94.33	87.66	100	84.85	1.84	0	9231.24	8707.1	23.3434
IRIS_313-10726	103018000	103018000	103.02	99.35	0.964376	0.964395	103.02	89.03	2.29	0	96.44	87.15	100	86.42	2.22	0	8532.7	8228.32	22.0598
IRIS_313-10727	93491429	93491429	93.49	90.67	0.969836	0.969822	93.49	82.29	2.41	0	96.99	85.3	100	88.02	2.58	0	7745.2	7511.26	20.1374
IRIS_313-10728	75951038	75951038	75.95	73.34	0.965635	0.965622	75.95	66.4	1.62	0	96.56	85.88	100	87.42	2.13	0	6291.66	6074.61	16.2858
IRIS_313-10729	52242228	52242228	52.24	49.76	0.952527	0.952486	52.24	43.29	1.37	0	95.24	82.67	100	82.86	2.63	0	4326.02	4119.66	11.0447
IRIS_313-10730	50890413	50890413	50.89	47.94	0.942032	0.942024	50.89	44.54	0.96	0	94.2	93.85	100	87.53	1.88	0	4219.8	3974.72	10.6561
IRIS_313-10731	58847046	58847046	58.85	56.72	0.963806	0.963855	58.85	51.85	1.09	0	96.38	83.69	100	88.12	1.85	0	4875.28	4698.66	12.5969
IRIS_313-10732	55565416	55565416	55.57	53.75	0.967249	0.967328	55.57	48.45	0.93	0	96.73	92.42	100	87.2	1.67	0	4604.49	4453.65	11.9401
IRIS_313-10733	69106577	69106577	69.11	66.48	0.961945	0.961992	69.11	59.76	1.19	0	96.2	85.73	100	86.48	1.73	0	5725.01	5507.07	14.7643
IRIS_313-10734	47020021	47020021	47.02	44.33	0.94279	0.94279	47.02	39.89	0.87	0	94.28	90.31	100	84.84	1.85	0	3895.37	3672.08	9.84472
IRIS_313-10735	55777254	55777254	55.78	52.12	0.934385	0.934431	55.78	45.97	0.98	0	93.44	90.89	100	82.41	1.76	0	4619.91	4316.27	11.5718
IRIS_313-10736	59519612	59519612	59.52	57.1	0.959341	0.959348	59.52	50.71	1.12	0	95.94	91.14	100	85.2	1.87	0	4929.95	4729.29	12.6791
IRIS_313-10737	54130181	54130181	54.13	51.87	0.958249	0.958245	54.13	45.74	0.89	0	95.83	90.98	100	84.5	1.65	0	4482.23	4294.67	11.5139
IRIS_313-10738	57205514	57205514	57.21	54.25	0.948261	0.948335	57.21	48.58	1.07	0	94.83	93.29	100	84.92	1.87	0	4741.13	4495.83	12.0532
IRIS_313-10739	57095148	57095148	57.1	50.14	0.878109	0.878183	57.1	46.35	0.98	0	87.81	92.32	100	81.18	1.71	0	4731.99	4154.44	11.1379
IRIS_313-10740	66018250	66018250	66.02	62.39	0.945017	0.945042	66.02	57.92	1.23	0	94.5	93.8	100	87.74	1.87	0	5473.27	5171.77	13.8653
IRIS_313-10741	54707965	54707965	54.71	52.12	0.952659	0.952695	54.71	46.72	1.02	0	95.27	93.61	100	85.4	1.87	0	4533.81	4319.23	11.5797
IRIS_313-10742	46879689	46879689	46.88	45.03	0.960538	0.960544	46.88	37.28	0.76	0	96.06	85.3	100	79.51	1.62	0	3876.03	3722.66	9.98032
IRIS_313-10743	55472919	55472919	55.47	54.1	0.975302	0.975251	55.47	49.38	0.9	0	97.53	94.05	100	89.02	1.63	0	4598.05	4484.33	12.0223
IRIS_313-10744	79146493	79146493	79.15	75.57	0.954769	0.954812	79.15	70.13	1.36	0	95.48	94.16	100	88.61	1.72	0	6561.76	6264.71	16.7955
IRIS_313-10745	40037569	40037569	40.04	38.31	0.956793	0.956851	40.04	34.38	0.65	0	95.68	91.73	100	85.86	1.61	0	3316.65	3173	8.5067
IRIS_313-10746	44150366	44150366	44.15	40.46	0.916421	0.916414	44.15	37.72	0.62	0	91.65	92.79	100	85.43	1.4	0	3660.96	3354.86	8.99426
IRIS_313-10747	55125468	55125468	55.13	52.01	0.943406	0.943484	55.13	47.82	0.99	0	94.34	93.92	100	86.75	1.79	0	4569.1	4310.18	11.5554
IRIS_313-10748	89177147	89177147	89.18	85.01	0.953241	0.953271	89.18	76.52	1.91	0	95.32	86.53	100	85.8	2.15	0	7386.88	7040.76	18.876
IRIS_313-10749	56119685	56119685	56.12	52.75	0.93995	0.939955	56.12	46.88	0.93	0	93.99	85.25	100	83.54	1.65	0	4648.23	4368.15	11.7109
IRIS_313-10750	44506988	44506988	44.51	43.18	0.970119	0.970185	44.51	35.78	0.6	0	97.01	84.29	100	80.39	1.35	0	3681.05	3570.58	9.5726
IRIS_313-10751	63065615	63065615	63.07	61.23	0.970826	0.970894	63.07	54.54	1.27	0	97.09	85.27	100	86.49	2.02	0	5223.55	5071.08	13.5954
IRIS_313-10752	55166444	55166444	55.17	53.74	0.97408	0.974143	55.17	48.92	0.82	0	97.42	94.29	100	88.67	1.48	0	4573.05	4454.73	11.943
IRIS_313-10753	59969969	59969969	59.97	58.23	0.970985	0.970986	59.97	52.91	1.32	0	97.09	90.57	100	88.22	2.2	0	4968.17	4823.47	12.9316
IRIS_313-10754	66166266	66166266	66.17	64.31	0.971891	0.971945	66.17	56.42	1.35	0	97.19	91.27	100	85.26	2.03	0	5478.95	5324.5	14.2748
IRIS_313-10755	63742893	63742893	63.74	61.48	0.964543	0.9645	63.74	55.19	1.14	0	96.45	85.59	100	86.58	1.79	0	5279.49	5091.77	13.6509
IRIS_313-10756	70178717	70178717	70.18	67.36	0.959818	0.959835	70.18	61.31	1.43	0	95.98	90.75	100	87.36	2.04	0	5813.69	5579.6	14.9587
IRIS_313-10757	52405602	52405602	52.41	50.53	0.964129	0.96421	52.41	44.76	0.75	0	96.42	85.17	100	85.42	1.43	0	4340.94	4185.33	11.2207
IRIS_313-10758	57421181	57421181	57.42	54.95	0.956984	0.956964	57.42	50.75	1.12	0	95.69	93.81	100	88.38	1.94	0	4760.81	4555.55	12.2133
IRIS_313-10759	51035026	51035026	51.04	47.56	0.931818	0.931909	51.04	42.74	0.62	0	93.2	93.3	100	83.75	1.21	0	4228.03	3939.93	10.5628
IRIS_313-10760	64849173	64849173	64.85	61.81	0.953123	0.953135	64.85	55.17	1.57	0	95.31	85.62	100	85.08	2.43	0	5371.3	5118.71	13.7231
IRIS_313-10761	55971713	55971713	55.97	54.24	0.969091	0.969061	55.97	47.3	0.77	0	96.91	93.9	100	84.51	1.38	0	4640.36	4497.03	12.0564
IRIS_313-10762	92510320	92510320	92.51	88.76	0.959464	0.959461	92.51	79.69	1.88	0	95.95	86.6	100	86.14	2.03	0	7663.87	7352.54	19.7119
IRIS_313-10765	65762782	65762782	65.76	61.27	0.931721	0.931682	65.76	56.14	1.24	0	93.16	93.75	100	85.37	1.88	0	5452.49	5079.37	13.6176
IRIS_313-10766	62356169	62356169	62.36	61.21	0.981559	0.981619	62.36	55.39	1.06	0	98.15	94.67	100	88.82	1.7	0	5167.38	5071.87	13.5975
IRIS_313-10767	57409873	57409873	57.41	54.91	0.956454	0.956456	57.41	49.72	0.96	0	95.65	93.8	100	86.6	1.67	0	4759.32	4552.02	12.2038
IRIS_313-10768	64508333	64508333	64.51	62.76	0.972872	0.972898	64.51	57.32	1.8	0	97.29	83.04	100	88.86	2.8	0	5344.48	5199.32	13.9392
IRIS_313-10769	56633183	56633183	56.63	54.12	0.955677	0.955623	56.63	47.78	1.21	0	95.57	86.24	100	84.36	2.14	0	4691.16	4482.86	12.0184
IRIS_313-10770	63233837	63233837	63.23	61.3	0.969477	0.969418	63.23	55.83	1.15	0	96.94	93.71	100	88.29	1.81	0	5241.48	5081.02	13.622
IRIS_313-10771	70311298	70311298	70.31	66.99	0.952781	0.952763	70.31	61.46	1.13	0	95.27	95.81	100	87.42	1.6	0	5829.49	5553.66	14.8892
IRIS_313-10772	64411302	64411302	64.41	55.32	0.858873	0.858855	64.41	49.02	1.19	0	85.89	85.66	100	76.11	1.84	0	5336.33	4581.77	12.2836
IRIS_313-10773	37938842	37938842	37.94	37.16	0.979441	0.979471	37.94	34.08	0.62	0	97.94	92.66	100	89.82	1.63	0	3145.24	3080.32	8.25823
IRIS_313-10774	81389685	81389685	81.39	73.63	0.904657	0.90466	81.39	66.56	1.53	0	90.47	87.8	100	81.78	1.89	0	6742.77	6099	16.3512
IRIS_313-10775	62922872	62922872	62.92	61.16	0.972028	0.971984	62.92	55.39	0.95	0	97.19	86.26	100	88.03	1.52	0	5212.55	5066	13.5818
IRIS_313-10776	38621214	38621214	38.62	36.96	0.957017	0.956987	38.62	31.79	0.72	0	95.69	92.74	100	82.31	1.86	0	3199.37	3061.1	8.2067
IRIS_313-10777	51508359	51508359	51.51	49.23	0.955737	0.955767	51.51	42.73	1.13	0	95.58	84.99	100	82.96	2.2	0	4266.79	4078.03	10.9331
IRIS_313-10778	85286191	85286191	85.29	82.61	0.968578	0.968621	85.29	70.95	1.84	0	96.86	87.07	100	83.19	2.16	0	7065.18	6842.73	18.3451
IRIS_313-10779	73854506	73854506	73.85	70.21	0.950711	0.950653	73.85	59.85	1.59	0	95.06	86.01	100	81.04	2.16	0	6117.91	5815.26	15.5905
IRIS_313-10780	48513449	48513449	48.51	46.93	0.967429	0.967361	48.51	42.09	1.06	0	96.73	93.27	100	86.76	2.18	0	4022.89	3891.18	10.4321
IRIS_313-10781	49886383	49886383	49.89	48.77	0.977551	0.977621	49.89	43.07	1.07	0	97.77	93.27	100	86.33	2.15	0	4136.38	4043.89	10.8415
IRIS_313-10782	56562614	56562614	56.56	54.71	0.967291	0.967247	56.56	47.46	1.44	0	96.73	84.56	100	83.9	2.55	0	4685.6	4532.23	12.1508
IRIS_313-10783	57577628	57577628	57.58	56.13	0.974818	0.974858	57.58	48.81	0.92	0	97.48	93.7	100	84.77	1.6	0	4770.53	4649.99	12.4665
IRIS_313-10784	55271422	55271422	55.27	52.42	0.948435	0.948411	55.27	46.55	0.95	0	94.85	93.06	100	84.21	1.72	0	4582.19	4345.86	11.6511
IRIS_313-10785	64469276	64469276	64.47	59.71	0.926167	0.926178	64.47	53.32	1.29	0	92.61	93.29	100	82.71	2	0	5345.14	4949.85	13.2704
IRIS_313-10786	75126828	75126828	75.13	71.07	0.94596	0.946	75.13	65.14	2.05	0	94.6	91.41	100	86.7	2.72	0	6225.5	5888.77	15.7876
IRIS_313-10787	79143577	79143577	79.14	76.51	0.966768	0.966724	79.14	66.96	2.13	0	96.67	95.4	100	84.61	2.69	0	6557.76	6339.34	16.9955
IRIS_313-10788	44756070	44756070	44.76	43.82	0.978999	0.979085	44.76	38.68	1.05	0	97.91	92.94	100	86.42	2.34	0	3710.19	3632.67	9.73906
IRIS_313-10789	69739980	69739980	69.74	68.03	0.97548	0.975481	69.74	61.23	1.46	0	97.55	93.62	100	87.8	2.1	0	5782.21	5640.21	15.1212
IRIS_313-10790	68115982	68115982	68.12	65.38	0.959777	0.959833	68.12	58.31	1.58	0	95.99	93.62	100	85.6	2.32	0	5647.53	5420.82	14.533
IRIS_313-10791	67173280	67173280	67.17	64.35	0.958017	0.95797	67.17	54.58	1.34	0	95.79	86.3	100	81.25	2	0	5562.19	5327.61	14.2831
IRIS_313-10792	55479026	55479026	55.48	53.64	0.966835	0.966852	55.48	47.37	1.23	0	96.69	85.08	100	85.39	2.22	0	4595.87	4443.41	11.9126
IRIS_313-10793	101040229	101040229	101.04	97.31	0.963084	0.963082	101.04	87.4	2.47	0	96.31	94.57	100	86.5	2.44	0	8376.67	8066.86	21.627
IRIS_313-10794	71390045	71390045	71.39	67.2	0.941308	0.941308	71.39	59.93	1.37	0	94.13	94.06	100	83.94	1.92	0	5918.71	5570.6	14.9346
IRIS_313-10795	64505207	64505207	64.51	55.35	0.858007	0.85807	64.51	48.74	1.27	0	85.81	93.81	100	75.56	1.96	0	5348.73	4588.79	12.3024
IRIS_313-10796	44563691	44563691	44.56	43.29	0.971499	0.971419	44.56	38.74	0.8	0	97.14	92.94	100	86.92	1.8	0	3695.22	3589.47	9.62324
IRIS_313-10797	71602532	71602532	71.6	66.34	0.926536	0.926504	71.6	57.46	1.55	0	92.64	86.07	100	80.24	2.17	0	5931.21	5494.1	14.7295
IRIS_313-10798	90891810	90891810	90.89	86.28	0.949279	0.94926	90.89	78.76	2.24	0	94.93	94.61	100	86.65	2.47	0	7536.89	7154.4	19.1807
IRIS_313-10799	58213849	58213849	58.21	55.13	0.947088	0.947026	58.21	47.85	1.04	0	94.7	93.74	100	82.19	1.79	0	4824.15	4567.83	12.2462
IRIS_313-10800	63725128	63725128	63.73	62.44	0.979758	0.979833	63.73	56.34	0.96	0	97.98	93.53	100	88.41	1.51	0	5283.13	5176.2	13.8772
IRIS_313-10801	61739732	61739732	61.74	60.52	0.98024	0.980244	61.74	52.02	1.17	0	98.02	94.36	100	84.25	1.9	0	5118.88	5017.26	13.4511
IRIS_313-10802	73503519	73503519	73.5	71.72	0.975782	0.975736	73.5	63.14	1.2	0	97.57	93.97	100	85.91	1.63	0	6094.46	5946.12	15.9413
IRIS_313-10803	38611480	38611480	38.61	37.81	0.97928	0.979242	38.61	32.2	0.82	0	97.93	92.59	100	83.41	2.13	0	3199.77	3133.48	8.40075
IRIS_313-10804	58558865	58558865	58.56	56.28	0.961066	0.961084	58.56	48.06	1.54	0	96.11	85.45	100	82.07	2.63	0	4850.21	4661.34	12.4969
IRIS_313-10805	69542544	69542544	69.54	68.35	0.982888	0.982852	69.54	61.46	1.07	0	98.28	94.03	100	88.38	1.53	0	5765.05	5665.79	15.1898
IRIS_313-10806	70507130	70507130	70.51	68.21	0.967381	0.96742	70.51	58.79	1.66	0	96.75	86.01	100	83.38	2.35	0	5836.85	5646.4	15.1378
IRIS_313-10807	59155239	59155239	59.16	56.5	0.955037	0.955114	59.16	48.06	0.95	0	95.51	85.72	100	81.24	1.6	0	4898.85	4678.38	12.5426
IRIS_313-10808	54847038	54847038	54.85	51.83	0.944941	0.944992	54.85	46.58	1.04	0	94.5	93.1	100	84.93	1.89	0	4545.99	4295.66	11.5165
IRIS_313-10809	61120551	61120551	61.12	58.22	0.952552	0.952544	61.12	51.46	0.96	0	95.25	93.51	100	84.2	1.57	0	5065.51	4824.47	12.9342
IRIS_313-10810	74964242	74964242	74.96	70.04	0.934365	0.934312	74.96	61.77	2.03	0	93.44	87.45	100	82.39	2.71	0	6209.22	5800.91	15.552
IRIS_313-10811	57106558	57106558	57.11	52.68	0.92243	0.922486	57.11	45.16	0.87	0	92.25	85.72	100	79.07	1.51	0	4729.6	4362.12	11.6947
IRIS_313-10812	65009775	65009775	65.01	59.78	0.919551	0.919554	65.01	52.46	0.99	0	91.95	86.37	100	80.7	1.53	0	5385.47	4951.07	13.2736
IRIS_313-10813	85700633	85700633	85.7	83.42	0.973396	0.973388	85.7	73.14	1.42	0	97.34	86.55	100	85.34	1.66	0	7097.87	6908.52	18.5215
IRIS_313-10814	104259259	104259259	104.26	101.43	0.972856	0.972863	104.26	90.93	3.13	0	97.29	87.41	100	87.21	3	0	8636.84	8402.14	22.5258
IRIS_313-10815	63535563	63535563	63.54	61.6	0.969468	0.969536	63.54	55.33	1.38	0	96.95	93.73	100	87.09	2.17	0	5266.93	5106.07	13.6892
IRIS_313-10816	73977068	73977068	73.98	72.5	0.979995	0.980033	73.98	64.19	1.79	0	98.01	93.92	100	86.76	2.42	0	6130.7	6008.49	16.1086
IRIS_313-10817	68062922	68062922	68.06	65.55	0.963121	0.963079	68.06	60.05	1.57	0	96.31	93.66	100	88.23	2.3	0	5642.66	5434.1	14.5686
IRIS_313-10818	52475533	52475533	52.48	50.89	0.969703	0.969785	52.48	43.62	1.35	0	96.97	84.74	100	83.13	2.57	0	4345.99	4213.99	11.2976
IRIS_313-10819	51209793	51209793	51.21	48.79	0.952744	0.952747	51.21	39.87	0.91	0	95.28	85.29	100	77.87	1.77	0	4235.62	4034.89	10.8174
IRIS_313-10820	69642176	69642176	69.64	65.12	0.935095	0.935066	69.64	57.69	1.87	0	93.51	86.92	100	82.84	2.69	0	5768.95	5393.79	14.4606
IRIS_313-10821	42897582	42897582	42.9	41.46	0.966434	0.966488	42.9	36.63	0.92	0	96.64	83.99	100	85.39	2.14	0	3553.11	3433.58	9.20531
IRIS_313-10822	71811647	71811647	71.81	69.29	0.964907	0.964885	71.81	60.98	1.64	0	96.48	85.87	100	84.91	2.29	0	5947.49	5737.8	15.3828
IRIS_313-10823	43891443	43891443	43.89	41.82	0.952837	0.952805	43.89	36.94	0.74	0	95.28	84.08	100	84.16	1.69	0	3633.54	3461.72	9.28075
IRIS_313-10824	84001506	84001506	84	80.16	0.954286	0.954269	84	72.29	1.67	0	95.42	86.56	100	86.06	1.99	0	6957.79	6638.56	17.7977
IRIS_313-10825	91987934	91987934	91.99	85.7	0.931623	0.931644	91.99	77.98	1.57	0	93.16	88.15	100	84.77	1.71	0	7620.56	7098.67	19.0313
IRIS_313-10827	74301225	74301225	74.3	72.09	0.970256	0.97024	74.3	67.23	0.93	0	97.03	94.16	100	90.48	1.25	0	6157.94	5974.78	16.0182
IRIS_313-10828	65785687	65785687	65.79	64.67	0.982976	0.983041	65.79	61.03	1.12	0	98.31	93.77	100	92.78	1.7	0	5454.8	5362.42	14.3765
IRIS_313-10829	50166010	50166010	50.17	48.8	0.972693	0.97277	50.17	45.6	0.69	0	97.27	93.1	100	90.9	1.37	0	4159.32	4045.54	10.846
IRIS_313-10830	47174143	47174143	47.17	44.96	0.953148	0.953064	47.17	41.75	0.51	0	95.32	93.1	100	88.51	1.09	0	3909.44	3726.01	9.9893
IRIS_313-10831	66950872	66950872	66.95	61.87	0.924122	0.92411	66.95	57.81	0.97	0	92.41	93.65	100	86.35	1.46	0	5550.85	5128.89	13.7504
IRIS_313-10832	55226038	55226038	55.23	54.11	0.979721	0.979791	55.23	50.66	0.81	0	97.97	93.66	100	91.74	1.47	0	4578.13	4485.16	12.0246
IRIS_313-10833	47598164	47598164	47.6	45.84	0.963025	0.963062	47.6	41.26	0.77	0	96.3	89.14	100	86.68	1.62	0	3942.46	3796.28	10.1777
IRIS_313-10834	76672316	76672316	76.67	75.44	0.983957	0.983927	76.67	70.26	1.47	0	98.39	94.55	100	91.64	1.92	0	6356.58	6254.13	16.7671
IRIS_313-10835	73295757	73295757	73.3	70.69	0.964393	0.964449	73.3	62.36	1.06	0	96.45	90.79	100	85.08	1.45	0	6066.65	5850.47	15.6849
IRIS_313-10836	57420345	57420345	57.42	53.76	0.936259	0.936254	57.42	48.53	0.91	0	93.63	89.73	100	84.53	1.59	0	4756.56	4452.85	11.9379
IRIS_313-10837	52252134	52252134	52.25	49.71	0.951388	0.951349	52.25	47.81	0.76	0	95.13	95.42	100	91.49	1.46	0	4334.85	4123.67	11.0554
IRIS_313-10838	47907664	47907664	47.91	47.11	0.983302	0.98335	47.91	44.67	0.72	0	98.34	95.28	100	93.25	1.51	0	3973.27	3907.13	10.4749
IRIS_313-10839	61435485	61435485	61.44	60.84	0.990234	0.990307	61.44	58.95	0.9	0	99.04	96.73	100	95.96	1.47	0	5097.23	5048.09	13.5338
IRIS_313-10840	81242301	81242301	81.24	79.18	0.974643	0.974615	81.24	75.63	1.12	0	97.46	96.4	100	93.1	1.37	0	6739.51	6568.22	17.6092
IRIS_313-10841	53736795	53736795	53.74	52.63	0.979345	0.979403	53.74	48.91	0.91	0	97.95	93.87	100	91.01	1.7	0	4455.05	4363.57	11.6986
IRIS_313-10842	59328262	59328262	59.33	56.67	0.955166	0.955194	59.33	51.66	1.06	0	95.53	84.76	100	87.08	1.79	0	4914.8	4694.53	12.5859
IRIS_313-10844	48970482	48970482	48.97	47.61	0.972228	0.972218	48.97	43.69	0.9	0	97.22	83.42	100	89.21	1.83	0	4056.89	3943.91	10.5735
IRIS_313-10845	72712510	72712510	72.71	70.54	0.970155	0.970122	72.71	64.34	1.6	0	97.01	90.59	100	88.48	2.2	0	6023.1	5842.93	15.6647
IRIS_313-10847	95789810	95789810	95.79	91.51	0.955319	0.955321	95.79	83.44	1.46	0	95.53	91.21	100	87.11	1.52	0	7935.41	7580.15	20.3221
IRIS_313-10848	45848931	45848931	45.85	44.75	0.976009	0.976031	45.85	41.84	0.74	0	97.61	93.2	100	91.25	1.61	0	3801.57	3710.44	9.94756
IRIS_313-10849	44731624	44731624	44.73	42.22	0.943886	0.943851	44.73	38.21	0.41	0	94.39	88.66	100	85.42	0.92	0	3704.93	3496.82	9.37485
IRIS_313-10850	140994783	140994783	140.99	129.35	0.917441	0.91741	140.99	116.48	1.41	0	91.74	96.75	100	82.61	1	0	11683.6	10717	28.7319
IRIS_313-10851	113552142	113552142	113.55	109.69	0.966006	0.965988	113.55	97.93	1.07	0	96.6	94.73	100	86.24	0.94	0	9406.57	9086.02	24.3593
IRIS_313-10852	154880477	154880477	154.88	150.65	0.972689	0.972686	154.88	134.16	1.74	0	97.27	92.59	100	86.62	1.13	0	12830.4	12479.2	33.4562
IRIS_313-10853	48037295	48037295	48.04	47.17	0.98189	0.981945	48.04	44.13	0.58	0	98.19	93.16	100	91.87	1.22	0	3981.96	3909.62	10.4816
IRIS_313-10854	45026586	45026586	45.03	42.92	0.953142	0.953215	45.03	39.26	0.45	0	95.32	89.08	100	87.2	0.99	0	3730.48	3555.48	9.53212
IRIS_313-10855	44886850	44886850	44.89	43.52	0.969481	0.969549	44.89	39.26	0.6	0	96.95	88.54	100	87.47	1.34	0	3718.27	3604.51	9.66357
IRIS_313-10856	44730943	44730943	44.73	43.58	0.97429	0.97427	44.73	38.57	0.46	0	97.43	90.65	100	86.22	1.02	0	3703	3607.67	9.67204
IRIS_313-10857	139757510	139757510	139.76	134.37	0.961434	0.961451	139.76	118.91	1.97	0	96.15	92.35	100	85.08	1.41	0	11576.8	11129.7	29.8383
IRIS_313-10858	175260648	175260648	175.26	170.21	0.971186	0.971182	175.26	151.71	2.23	0	97.12	92.82	100	86.56	1.28	0	14516.8	14097.7	37.7954
IRIS_313-10859	103347172	103347172	103.35	99.18	0.959652	0.959678	103.35	87	1.56	0	95.96	92.02	100	84.18	1.51	0	8558.68	8212.56	22.0176
IRIS_313-10861	130121245	130121245	130.12	123.75	0.951045	0.951036	130.12	110.03	1.36	0	95.1	92.51	100	84.56	1.04	0	10779.6	10250.7	27.4819
IRIS_313-10862	45934173	45934173	45.93	41.91	0.912476	0.912393	45.93	39.07	0.59	0	91.25	92.6	100	85.06	1.28	0	3808.84	3475.17	9.31681
IRIS_313-10863	145281993	145281993	145.28	138.56	0.953744	0.953731	145.28	121.84	2.7	0	95.38	92.1	100	83.86	1.86	0	12033.8	11476.1	30.7669
IRIS_313-10864	52525879	52525879	52.53	50.27	0.956977	0.957052	52.53	46.42	0.65	0	95.7	92.25	100	88.38	1.23	0	4354.43	4166.84	11.1712
IRIS_313-10865	50265309	50265309	50.27	43.21	0.859558	0.859639	50.27	40.29	0.58	0	85.97	92.97	100	80.15	1.16	0	4167.88	3582.45	9.60442
IRIS_313-10866	43434698	43434698	43.43	39.8	0.916417	0.916318	43.43	37.21	0.58	0	91.64	92.64	100	85.67	1.35	0	3601.52	3300.12	8.84751
IRIS_313-10867	41524817	41524817	41.52	38.41	0.925096	0.924989	41.52	36.07	0.46	0	92.5	92.41	100	86.86	1.11	0	3443.27	3184.93	8.53869
IRIS_313-10868	45165341	45165341	45.17	42.98	0.951516	0.951615	45.17	39.85	0.72	0	95.17	90.86	100	88.24	1.59	0	3743.77	3562.74	9.55158
IRIS_313-10869	44109424	44109424	44.11	42.74	0.968941	0.968954	44.11	38.79	0.54	0	96.9	89.24	100	87.94	1.22	0	3654.32	3540.67	9.49241
IRIS_313-10870	125309281	125309281	125.31	112.33	0.896417	0.896422	125.31	103.15	1.44	0	89.64	95.07	100	82.32	1.15	0	10389.8	9312.19	24.9657
IRIS_313-10871	112549765	112549765	112.55	106.57	0.946868	0.94687	112.55	92.43	1.31	0	94.69	92.58	100	82.13	1.16	0	9321.99	8825.88	23.6619
IRIS_313-10872	131172560	131172560	131.17	126.42	0.963787	0.963769	131.17	116.28	1.72	0	96.37	96.56	100	88.65	1.31	0	10874.2	10479.3	28.0947
IRIS_313-10873	48451420	48451420	48.45	43.32	0.894118	0.894091	48.45	38.9	0.6	0	89.41	89.82	100	80.29	1.24	0	4014.19	3588.41	9.6204
IRIS_313-10874	43077524	43077524	43.08	40.77	0.946379	0.946433	43.08	37.88	0.48	0	94.64	92.68	100	87.93	1.11	0	3571.83	3380.03	9.06174
IRIS_313-10875	52868685	52868685	52.87	47.74	0.90297	0.902992	52.87	42.08	0.61	0	90.3	89.79	100	79.6	1.15	0	4378.93	3953.3	10.5987
IRIS_313-10876	65331177	65331177	65.33	62.77	0.960814	0.960797	65.33	55.65	1.26	0	96.08	90.42	100	85.18	1.93	0	5412.2	5199.9	13.9408
IRIS_313-10877	36813036	36813036	36.81	35.44	0.962782	0.962702	36.81	31.65	0.43	0	96.27	88.52	100	85.97	1.17	0	3049.92	2935.89	7.87102
IRIS_313-10878	38116122	38116122	38.12	37.08	0.972718	0.972817	38.12	33.11	0.45	0	97.28	88.84	100	86.87	1.17	0	3157.73	3071.72	8.23517
IRIS_313-10879	44674031	44674031	44.67	43.13	0.965525	0.965438	44.67	37.92	0.5	0	96.55	89.48	100	84.88	1.11	0	3698.88	3571	9.57373
IRIS_313-10880	63757983	63757983	63.76	61.58	0.965809	0.96584	63.76	55.79	1.16	0	96.58	89.8	100	87.5	1.82	0	5281.97	5100.87	13.6753
IRIS_313-10881	53558237	53558237	53.56	50.93	0.950896	0.950927	53.56	46.81	0.62	0	95.1	91.44	100	87.39	1.15	0	4438.76	4220.84	11.3159
IRIS_313-10882	43157900	43157900	43.16	41.67	0.965477	0.965524	43.16	37.18	0.54	0	96.56	89.05	100	86.16	1.26	0	3575.41	3452.18	9.25517
IRIS_313-10883	78414819	78414819	78.41	71.15	0.90741	0.907354	78.41	65.03	0.97	0	90.74	92.35	100	82.93	1.23	0	6499.69	5896.85	15.8092
IRIS_313-10884	48482801	48482801	48.48	46.57	0.960602	0.960547	48.48	42.68	0.81	0	96.05	92.83	100	88.03	1.68	0	4019.49	3860.69	10.3504
IRIS_313-10885	48089297	48089297	48.09	46.23	0.961323	0.961337	48.09	41.46	0.8	0	96.14	88.86	100	86.21	1.66	0	3983.49	3829.37	10.2664
IRIS_313-10886	59019268	59019268	59.02	57.22	0.969502	0.969514	59.02	53.33	0.67	0	96.95	93.71	100	90.36	1.13	0	4893.19	4743.99	12.7185
IRIS_313-10887	54812549	54812549	54.81	52.56	0.958949	0.958905	54.81	47.03	1	0	95.9	84.29	100	85.81	1.83	0	4540.5	4353.78	11.6723
IRIS_313-10888	70373347	70373347	70.37	67.75	0.962768	0.962722	70.37	62.17	1.16	0	96.27	93.75	100	88.34	1.64	0	5832.82	5614.82	15.0531
IRIS_313-10889	73470897	73470897	73.47	63.99	0.870968	0.870957	73.47	59.45	1.01	0	87.09	93.98	100	80.92	1.38	0	6092.21	5304.91	14.2223
IRIS_313-10890	57890800	57890800	57.89	54.42	0.940059	0.940046	57.89	50.05	0.78	0	94.01	93.52	100	86.46	1.35	0	4799.12	4511.28	12.0946
IRIS_313-10891	79284718	79284718	79.28	71.06	0.896317	0.896264	79.28	64.26	1.29	0	89.63	90.59	100	81.05	1.62	0	6568.43	5885.78	15.7796
IRIS_313-10892	126398262	126398262	126.4	121.69	0.962737	0.962751	126.4	96.09	1.09	0	96.28	93.21	100	76.02	0.87	0	10445	10054.2	26.9551
IRIS_313-10893	48577951	48577951	48.58	45.06	0.927542	0.927581	48.58	41.69	0.62	0	92.76	93.17	100	85.83	1.27	0	4027.75	3735.87	10.0157
IRIS_313-10894	91905050	91905050	91.91	87.32	0.95006	0.950111	91.91	79.4	1.25	0	95.01	91.23	100	86.39	1.37	0	7614.46	7233.51	19.3928
IRIS_313-10895	77788824	77788824	77.79	66.96	0.860779	0.860792	77.79	62.86	0.98	0	86.08	93.51	100	80.81	1.26	0	6450.07	5551.14	14.8824
IRIS_313-10896	42057210	42057210	42.06	39.02	0.927722	0.927784	42.06	34.54	0.45	0	92.78	89.23	100	82.13	1.07	0	3483.46	3231.32	8.66306
IRIS_313-10897	58804614	58804614	58.8	56.76	0.965306	0.96523	58.8	50.54	0.96	0	96.52	84.65	100	85.94	1.63	0	4871.1	4701.45	12.6044
IRIS_313-10898	45465044	45465044	45.47	43.15	0.948977	0.949081	45.47	38.36	0.56	0	94.91	83.94	100	84.36	1.24	0	3765.86	3573.72	9.58102
IRIS_313-10899	45110186	45110186	45.11	43.24	0.958546	0.958542	45.11	37.86	0.79	0	95.84	83.74	100	83.92	1.75	0	3736.19	3580.57	9.59938
IRIS_313-10900	73557611	73557611	73.56	70.44	0.957586	0.957617	73.56	62.7	1.51	0	95.77	85.48	100	85.24	2.05	0	6092.32	5833.86	15.6404
IRIS_313-10901	35474236	35474236	35.47	33.61	0.947561	0.947448	35.47	29.57	0.49	0	94.73	82.32	100	83.35	1.37	0	2938.29	2783.24	7.46177
IRIS_313-10902	53335722	53335722	53.34	51.81	0.971316	0.971394	53.34	46.27	0.94	0	97.14	85.77	100	86.76	1.76	0	4417.8	4291.08	11.5042
IRIS_313-10903	39402261	39402261	39.4	37.54	0.952792	0.952737	39.4	32.49	0.49	0	95.28	83.39	100	82.45	1.25	0	3263.07	3108.83	8.33466
IRIS_313-10904	44680930	44680930	44.68	42.17	0.943823	0.943803	44.68	36.03	0.57	0	94.38	84.39	100	80.63	1.28	0	3695.77	3487.53	9.34995
IRIS_313-10905	54650353	54650353	54.65	52.8	0.966148	0.966142	54.65	47.1	1.07	0	96.62	84.29	100	86.18	1.95	0	4526.13	4372.71	11.7231
IRIS_313-10906	45275899	45275899	45.28	43.23	0.954726	0.954813	45.28	38.49	0.98	0	95.48	83.57	100	85.02	2.17	0	3750.1	3580.07	9.59804
IRIS_313-10907	37600711	37600711	37.6	34.87	0.927394	0.927376	37.6	30.81	0.51	0	92.74	83.17	100	81.93	1.35	0	3114.44	2887.89	7.74233
IRIS_313-10908	44941165	44941165	44.94	42.69	0.949933	0.949909	44.94	38.15	0.49	0	94.98	83.43	100	84.89	1.1	0	3722.74	3535.55	9.47869
IRIS_313-10909	63137248	63137248	63.14	59.94	0.949319	0.94936	63.14	53.58	0.75	0	94.94	84.75	100	84.86	1.2	0	5230.11	4964.87	13.3106
IRIS_313-10910	48292776	48292776	48.29	45.75	0.947401	0.947347	48.29	40.66	0.75	0	94.74	84.06	100	84.18	1.56	0	3999.99	3789.27	10.1589
IRIS_313-10911	44436442	44436442	44.44	41.28	0.928893	0.928967	44.44	36.55	0.75	0	92.89	83.52	100	82.26	1.68	0	3680.54	3418.15	9.16394
IRIS_313-10912	77571908	77571908	77.57	74.7	0.963001	0.962977	77.57	65.9	1.35	0	96.3	86.03	100	84.96	1.74	0	6423.26	6185.13	16.5821
IRIS_313-10913	65025058	65025058	65.03	63.01	0.968937	0.969011	65.03	57.09	1.1	0	96.9	84.87	100	87.8	1.7	0	5386.04	5218.81	13.9914
IRIS_313-10915	67592053	67592053	67.59	65.05	0.96242	0.962391	67.59	57.68	1	0	96.24	85.34	100	85.34	1.48	0	5597.64	5386.74	14.4417
IRIS_313-10916	81417331	81417331	81.42	75.1	0.922378	0.922408	81.42	70.62	1.3	0	92.24	95.84	100	86.74	1.6	0	6752.03	6227.56	16.6959
IRIS_313-10917	62271143	62271143	62.27	59.78	0.960013	0.959995	62.27	53.32	0.95	0	95.99	85.25	100	85.62	1.53	0	5157.97	4950.8	13.2729
IRIS_313-10918	136578544	136578544	136.58	129.25	0.946332	0.946342	136.58	110.84	1.24	0	94.64	95.55	100	81.15	0.91	0	11322.3	10714.2	28.7245
IRIS_313-10919	37047138	37047138	37.05	35.01	0.944939	0.945012	37.05	31.58	0.46	0	94.51	91.9	100	85.25	1.25	0	3068.53	2899.71	7.77402
IRIS_313-10920	40690560	40690560	40.69	34.2	0.840501	0.84049	40.69	31.48	0.39	0	84.05	91.65	100	77.37	0.97	0	3372.15	2833.55	7.59665
IRIS_313-10921	69860106	69860106	69.86	66.37	0.950043	0.950042	69.86	59.31	1.51	0	95.01	84.98	100	84.9	2.17	0	5786.63	5497.04	14.7374
IRIS_313-10922	71581078	71581078	71.58	68.95	0.963258	0.963243	71.58	63.75	1.23	0	96.32	93.84	100	89.05	1.72	0	5934.7	5716.22	15.325
IRIS_313-10923	87165336	87165336	87.17	77.41	0.888035	0.888082	87.17	72.35	1.1	0	88.81	94.01	100	83	1.26	0	7227.57	6418.2	17.207
IRIS_313-10924	67754377	67754377	67.75	63.82	0.941993	0.941932	67.75	57.27	1.04	0	94.19	85.2	100	84.53	1.54	0	5611.76	5284.85	14.1685
IRIS_313-10925	50825971	50825971	50.83	48.13	0.946882	0.946957	50.83	43.51	0.77	0	94.7	89.48	100	85.62	1.52	0	4210.91	3987.39	10.6901
IRIS_313-10926	49528685	49528685	49.53	44.82	0.904906	0.90493	49.53	40.03	0.61	0	90.5	91.1	100	80.83	1.24	0	4102.99	3712.58	9.9533
IRIS_313-10927	85576193	85576193	85.58	80.17	0.936784	0.936826	85.58	71.46	1.42	0	93.68	90.44	100	83.51	1.66	0	7088.28	6639.2	17.7995
IRIS_313-10928	74894577	74894577	74.89	70.98	0.94779	0.947732	74.89	64.23	1.15	0	94.77	85.35	100	85.76	1.54	0	6204.02	5878.88	15.7611
IRIS_313-10929	58577819	58577819	58.58	55.88	0.953909	0.953945	58.58	49.54	0.79	0	95.4	89.83	100	84.57	1.35	0	4851.38	4627.58	12.4064
IRIS_313-10930	73287250	73287250	73.29	68.66	0.936826	0.936861	73.29	60.99	1.23	0	93.68	90.27	100	83.23	1.68	0	6069.97	5685.74	15.2433
IRIS_313-10931	51578974	51578974	51.58	45.28	0.87786	0.877877	51.58	40.92	0.53	0	87.79	93.27	100	79.33	1.03	0	4272.92	3750.01	10.0536
IRIS_313-10932	61930288	61930288	61.93	54.7	0.883255	0.883251	61.93	48.81	0.96	0	88.32	84.77	100	78.81	1.54	0	5130.68	4530.31	12.1456
IRIS_313-10933	56979815	56979815	56.98	54.92	0.963847	0.96385	56.98	49.92	0.72	0	96.38	91.67	100	87.62	1.26	0	4722.53	4551.44	12.2023
IRIS_313-10934	51339062	51339062	51.34	47.36	0.922478	0.922494	51.34	41.78	0.72	0	92.25	83.97	100	81.38	1.41	0	4251.11	3920.99	10.512
IRIS_313-10935	47339157	47339157	47.34	45.28	0.956485	0.956502	47.34	39.27	0.64	0	95.64	84.44	100	82.96	1.35	0	3919.69	3748.53	10.0497
IRIS_313-10936	69839620	69839620	69.84	65.48	0.937572	0.937577	69.84	60.12	0.84	0	93.76	93.02	100	86.08	1.21	0	5790.17	5428.64	14.554
IRIS_313-10937	82625732	82625732	82.63	74.86	0.905966	0.906013	82.63	66.71	1.35	0	90.61	85.58	100	80.74	1.64	0	6842.28	6198.13	16.617
IRIS_313-10938	83449357	83449357	83.45	76.28	0.91408	0.914087	83.45	68.76	1.28	0	91.41	85.91	100	82.4	1.54	0	6912.89	6318.18	16.9388
IRIS_313-10940	47630351	47630351	47.63	46.36	0.973336	0.973329	47.63	40.81	0.81	0	97.32	83.38	100	85.69	1.7	0	3944.69	3838.88	10.2919
IRIS_313-10941	97326389	97326389	97.33	91.75	0.942669	0.942704	97.33	82.89	1.73	0	94.27	86.63	100	85.17	1.78	0	8061.35	7598.7	20.3718
IRIS_313-10942	79605233	79605233	79.61	76.91	0.966085	0.966143	79.61	69.26	1.74	0	96.61	85.13	100	87	2.19	0	6594.19	6370.32	17.0786
IRIS_313-10943	68868816	68868816	68.87	61.84	0.897924	0.897939	68.87	55.19	0.91	0	89.8	85.42	100	80.14	1.32	0	5704.83	5121.82	13.7314
IRIS_313-10944	83990936	83990936	83.99	75.26	0.896059	0.896049	83.99	68.36	1.26	0	89.61	85.77	100	81.39	1.5	0	6958.94	6234.64	16.7149
IRIS_313-10945	56593863	56593863	56.59	52.74	0.931967	0.931903	56.59	48.52	1.15	0	93.2	92.84	100	85.74	2.04	0	4692.03	4372.46	11.7224
IRIS_313-10946	65135817	65135817	65.14	61.71	0.947344	0.947405	65.14	56.81	0.87	0	94.74	93.34	100	87.21	1.34	0	5398.43	5114.02	13.7105
IRIS_313-10947	45825217	45825217	45.83	41.83	0.912721	0.912816	45.83	37.5	0.94	0	91.28	83.52	100	81.82	2.05	0	3796.37	3464.8	9.28901
IRIS_313-10948	77158058	77158058	77.16	67.24	0.871436	0.871458	77.16	61.07	1.21	0	87.15	95.19	100	79.15	1.57	0	6394.68	5571.49	14.937
IRIS_313-10949	75056030	75056030	75.06	71.84	0.957101	0.957152	75.06	66.83	1.11	0	95.72	93.68	100	89.05	1.48	0	6223.3	5956.64	15.9695
IRIS_313-10950	51259523	51259523	51.26	47.19	0.920601	0.920609	51.26	43.96	0.75	0	92.06	92.34	100	85.76	1.46	0	4249	3911.34	10.4862
IRIS_313-10951	56296292	56296292	56.3	53.41	0.948668	0.94873	56.3	47.66	0.76	0	94.87	84.95	100	84.66	1.35	0	4662.76	4422.93	11.8577
IRIS_313-10952	52979472	52979472	52.98	50.84	0.959607	0.959617	52.98	46.38	0.78	0	95.97	93.18	100	87.54	1.47	0	4388.79	4211.59	11.2911
IRIS_313-10953	60277747	60277747	60.28	56.51	0.937459	0.937494	60.28	51.73	0.87	0	93.75	93.3	100	85.83	1.44	0	4994.47	4681.84	12.5518
IRIS_313-10954	96008393	96008393	96.01	92.87	0.967295	0.967311	96.01	83.71	3.41	0	96.73	86.24	100	87.19	3.55	0	7952.68	7692.36	20.6229
IRIS_313-10955	59006782	59006782	59.01	51.43	0.871547	0.871595	59.01	45.96	0.86	0	87.16	84.63	100	77.89	1.45	0	4888.15	4259.13	11.4186
IRIS_313-10956	42689958	42689958	42.69	39.78	0.931834	0.931835	42.69	36.66	0.49	0	93.19	92.01	100	85.88	1.16	0	3537.35	3296.17	8.83692
IRIS_313-10957	45120678	45120678	45.12	43.8	0.970745	0.97073	45.12	40.59	0.88	0	97.08	92.44	100	89.96	1.96	0	3741.04	3631.57	9.73611
IRIS_313-10958	54114352	54114352	54.11	52.74	0.974681	0.974603	54.11	47.92	0.83	0	97.46	93.32	100	88.56	1.53	0	4481.51	4367.31	11.7086
IRIS_313-10959	66592183	66592183	66.59	61.55	0.924313	0.924283	66.59	57.01	0.94	0	92.43	93.71	100	85.61	1.42	0	5519.36	5100.77	13.675
IRIS_313-10960	83335788	83335788	83.34	76.8	0.921526	0.921573	83.34	72.12	1.3	0	92.16	93.43	100	86.54	1.56	0	6909.05	6366.55	17.0685
IRIS_313-10961	73105996	73105996	73.11	68.76	0.940501	0.940552	73.11	62.53	1.25	0	94.06	85.96	100	85.53	1.7	0	6056.33	5695.83	15.2703
IRIS_313-10962	54500914	54500914	54.5	52.82	0.969174	0.969158	54.5	47.61	0.9	0	96.91	85.81	100	87.36	1.65	0	4514.13	4374.53	11.728
IRIS_313-10963	65216115	65216115	65.22	60.3	0.924563	0.924618	65.22	54.35	1	0	92.47	90.16	100	83.34	1.53	0	5401.25	4993.49	13.3874
IRIS_313-10964	26430439	26430439	26.43	25.72	0.973137	0.97312	26.43	22.9	0.45	0	97.31	85.94	100	86.65	1.72	0	2188.99	2130.02	5.71051
IRIS_313-10965	75709323	75709323	75.71	73.05	0.964866	0.964875	75.71	66.64	1.98	0	96.48	90.25	100	88.02	2.62	0	6271.65	6050.7	16.2217
IRIS_313-10966	48753347	48753347	48.75	47.23	0.968821	0.968754	48.75	42.2	0.87	0	96.88	83.86	100	86.55	1.79	0	4038.29	3911.94	10.4878
IRIS_313-10967	39991322	39991322	39.99	37.43	0.935984	0.935953	39.99	35.59	0.38	0	93.6	94.86	100	89.01	0.94	0	3316.64	3104.28	8.32247
IRIS_313-10968	93007524	93007524	93.01	90.03	0.96796	0.967986	93.01	77.24	0.91	0	96.8	86.89	100	83.05	0.98	0	7703.61	7456.69	19.9911
IRIS_313-10969	54752828	54752828	54.75	51.49	0.940457	0.940408	54.75	45.11	0.79	0	94.04	90.15	100	82.38	1.45	0	4534.22	4263.16	11.4294
IRIS_313-10970	66207523	66207523	66.21	63.7	0.96209	0.962126	66.21	56.82	1.03	0	96.22	85.69	100	85.82	1.55	0	5483.74	5275.76	14.1441
IRIS_313-10971	34696542	34696542	34.7	31.81	0.916715	0.916806	34.7	28.27	0.4	0	91.69	88.5	100	81.49	1.15	0	2873.37	2634.01	7.06169
IRIS_313-10972	38166093	38166093	38.17	35.75	0.936599	0.936695	38.17	32.21	0.42	0	93.67	89.47	100	84.39	1.11	0	3160.58	2960.07	7.93584
IRIS_313-10973	49722103	49722103	49.72	45.48	0.914722	0.914684	49.72	40.43	0.86	0	91.47	89.5	100	81.31	1.73	0	4118.34	3766.13	10.0969
IRIS_313-10974	50680918	50680918	50.68	49.04	0.96764	0.967623	50.68	43.03	0.72	0	96.77	89.67	100	84.91	1.41	0	4196.98	4061.03	10.8875
IRIS_313-10975	135281110	135281110	135.28	127.19	0.940198	0.94019	135.28	108.99	1.41	0	94.02	92.44	100	80.56	1.04	0	11206.6	10534.7	28.2431
IRIS_313-10976	66628778	66628778	66.63	62.24	0.934114	0.934131	66.63	56.76	0.88	0	93.41	90.25	100	85.19	1.31	0	5519.12	5154.89	13.8201
IRIS_313-10977	68535448	68535448	68.54	64.21	0.936825	0.936887	68.54	58.14	1.14	0	93.68	90.4	100	84.83	1.67	0	5676.31	5317.07	14.2549
IRIS_313-10978	50378215	50378215	50.38	48.73	0.967249	0.967283	50.38	42.42	0.69	0	96.73	90.08	100	84.21	1.37	0	4166.47	4029.53	10.803
IRIS_313-10979	51592190	51592190	51.59	48.83	0.946501	0.946461	51.59	44.76	0.66	0	94.66	89.19	100	86.75	1.28	0	4273.61	4044.74	10.8438
IRIS_313-10980	76132940	76132940	76.13	72.95	0.958229	0.958192	76.13	65.4	1.34	0	95.81	86.48	100	85.9	1.77	0	6305.14	6040.56	16.1945
IRIS_313-10981	50868493	50868493	50.87	49.36	0.970316	0.970345	50.87	44.87	0.72	0	97.04	89.3	100	88.21	1.42	0	4213.48	4088.31	10.9606
IRIS_313-10982	44024588	44024588	44.02	41.92	0.952294	0.952195	44.02	37.21	0.73	0	95.22	89.11	100	84.52	1.66	0	3646.05	3471.52	9.30702
IRIS_313-10983	43641627	43641627	43.64	42.05	0.963566	0.96353	43.64	36.45	0.67	0	96.36	89.46	100	83.52	1.53	0	3610.24	3478.29	9.32517
IRIS_313-10984	73673258	73673258	73.67	68.82	0.934166	0.934125	73.67	62.09	1.12	0	93.41	90.46	100	84.27	1.52	0	6101.71	5698.64	15.2779
IRIS_313-10985	40262262	40262262	40.26	39.26	0.975161	0.975107	40.26	33.53	0.42	0	97.51	89.24	100	83.29	1.05	0	3328.29	3244.94	8.69957
IRIS_313-10986	134025206	134025206	134.03	128.57	0.959263	0.959297	134.03	104.99	1.47	0	95.93	92.38	100	78.34	1.1	0	11101.4	10648.8	28.549
IRIS_313-10987	59649297	59649297	59.65	57.36	0.961609	0.961621	59.65	51.75	0.77	0	96.17	90.16	100	86.76	1.29	0	4940.93	4751.11	12.7376
IRIS_313-10988	73020852	73020852	73.02	70.94	0.971515	0.971503	73.02	64.63	1.56	0	97.15	87.45	100	88.5	2.14	0	6049.1	5876.49	15.7547
IRIS_313-10989	50291072	50291072	50.29	48.23	0.959038	0.959017	50.29	42.91	0.6	0	95.91	84.31	100	85.32	1.19	0	4165.11	3994.3	10.7086
IRIS_313-10990	75553953	75553953	75.55	69.91	0.925347	0.925299	75.55	62.9	1.06	0	92.53	85.85	100	83.25	1.4	0	6258.23	5789.65	15.5218
IRIS_313-10991	38321451	38321451	38.32	36.42	0.950418	0.950382	38.32	32.45	0.48	0	95.03	92.55	100	84.67	1.26	0	3173.42	3015.43	8.08426
IRIS_313-10992	57491577	57491577	57.49	55.36	0.96295	0.962924	57.49	51.17	0.62	0	96.3	93.74	100	89	1.08	0	4763.92	4587.36	12.2986
IRIS_313-10993	45563794	45563794	45.56	41.77	0.916813	0.916737	45.56	39.06	0.6	0	91.68	93.24	100	85.72	1.31	0	3777.95	3463.3	9.28499
IRIS_313-10994	82133383	82133383	82.13	78.64	0.957506	0.957467	82.13	71.69	1.41	0	95.75	94.33	100	87.28	1.72	0	6808.83	6519.09	17.4775
IRIS_313-10995	73490589	73490589	73.49	71	0.966118	0.96611	73.49	64.01	1.19	0	96.61	85.66	100	87.11	1.62	0	6088.21	5881.26	15.7675
IRIS_313-10996	57921576	57921576	57.92	55.81	0.96357	0.963544	57.92	50.76	1.03	0	96.35	90.63	100	87.64	1.79	0	4798.44	4623.06	12.3943
IRIS_313-10997	70001853	70001853	70	65.87	0.941	0.940975	70	57.73	1.34	0	94.09	86.75	100	82.47	1.92	0	5798.47	5455.35	14.6256
IRIS_313-10998	52495165	52495165	52.5	48.09	0.916	0.916084	52.5	43.73	0.89	0	91.61	84.11	100	83.31	1.7	0	4349.76	3984.04	10.6811
IRIS_313-10999	84447846	84447846	84.45	77.18	0.913914	0.913937	84.45	70.83	1.1	0	91.39	94.37	100	83.87	1.31	0	7001.98	6398.44	17.154
IRIS_313-11000	56191566	56191566	56.19	53.82	0.957822	0.957795	56.19	48.05	1.17	0	95.78	85.49	100	85.51	2.09	0	4652.57	4455.78	11.9458
IRIS_313-11001	53306552	53306552	53.31	52.47	0.984243	0.984307	53.31	49.25	0.57	0	98.42	94.01	100	92.39	1.07	0	4419.55	4349.86	11.6618
IRIS_313-11003	31235372	31235372	31.24	30.09	0.963188	0.963331	31.24	27.66	0.32	0	96.33	91.09	100	88.54	1.04	0	2588.8	2493.62	6.68531
IRIS_313-11004	58471480	58471480	58.47	55.53	0.949718	0.949694	58.47	51.75	0.97	0	94.97	93.29	100	88.51	1.66	0	4847.89	4603.58	12.342
IRIS_313-11005	70728496	70728496	70.73	69	0.975541	0.975562	70.73	64	1.33	0	97.55	93.85	100	90.49	1.89	0	5863.45	5719.74	15.3344
IRIS_313-11006	40792399	40792399	40.79	39.43	0.966658	0.966602	40.79	35.98	0.63	0	96.66	83.16	100	88.2	1.53	0	3379.09	3266.03	8.75611
IRIS_313-11007	68835499	68835499	68.84	67.67	0.983004	0.983068	68.84	61.45	1.36	0	98.3	93.97	100	89.26	1.98	0	5705.55	5608.43	15.036
IRIS_313-11008	59652135	59652135	59.65	58.47	0.980218	0.980183	59.65	54.15	0.91	0	98.03	95.28	100	90.78	1.52	0	4945.17	4847.46	12.9959
IRIS_313-11009	62574326	62574326	62.57	60.75	0.970913	0.970845	62.57	56.6	1.1	0	97.09	94.28	100	90.45	1.77	0	5187.16	5035.89	13.501
IRIS_313-11010	59096380	59096380	59.1	57.47	0.97242	0.972479	59.1	51.86	1.01	0	97.25	85.14	100	87.75	1.7	0	4895.18	4760.21	12.762
IRIS_313-11011	32357841	32357841	32.36	31.5	0.973424	0.973489	32.36	28.67	0.61	0	97.35	81.23	100	88.6	1.9	0	2680.51	2609.29	6.99542
IRIS_313-11012	28093745	28093745	28.09	27.25	0.970096	0.969967	28.09	25.23	0.42	0	97	90.43	100	89.8	1.49	0	2328.01	2258.17	6.05408
IRIS_313-11013	52189618	52189618	52.19	50.2	0.96187	0.961877	52.19	46.18	0.93	0	96.19	89.46	100	88.49	1.78	0	4323.95	4159.05	11.1503
IRIS_313-11014	43865082	43865082	43.87	41.43	0.944381	0.944487	43.87	37.39	0.74	0	94.45	89.14	100	85.23	1.69	0	3632.93	3430.7	9.19759
IRIS_313-11015	65631135	65631135	65.63	61.9	0.943166	0.94315	65.63	56.34	1.12	0	94.31	90.4	100	85.85	1.71	0	5436.88	5126.85	13.7449
IRIS_313-11016	79881912	79881912	79.88	76.54	0.958187	0.958164	79.88	69.6	1.6	0	95.82	90.69	100	87.13	2.01	0	6617.05	6339.63	16.9963
IRIS_313-11017	59795888	59795888	59.8	52.24	0.873579	0.873639	59.8	47.42	0.7	0	87.36	89.81	100	79.31	1.17	0	4954.05	4326.77	11.5999
IRIS_313-11018	57950354	57950354	57.95	55.13	0.951337	0.951332	57.95	50.08	1.04	0	95.14	89.83	100	86.41	1.8	0	4800.14	4566.39	12.2423
IRIS_313-11019	45549120	45549120	45.55	43.49	0.954775	0.954793	45.55	39.62	0.66	0	95.49	89.08	100	86.99	1.44	0	3773.34	3602.68	9.65866
IRIS_313-11020	53917502	53917502	53.92	50.43	0.935274	0.935318	53.92	46.14	0.72	0	93.53	89.92	100	85.57	1.33	0	4466.76	4177.38	11.1994
IRIS_313-11021	64557167	64557167	64.56	61.79	0.957094	0.957136	64.56	57.77	0.81	0	95.72	92	100	89.49	1.25	0	5350.85	5121.49	13.7305
IRIS_313-11022	51055730	51055730	51.06	49.74	0.974148	0.97423	51.06	46.2	0.95	0	97.42	91.22	100	90.48	1.85	0	4231.64	4122.11	11.0512
IRIS_313-11023	52212709	52212709	52.21	50.25	0.962459	0.962409	52.21	47.03	0.7	0	96.24	91.3	100	90.06	1.35	0	4327.7	4164.92	11.166
IRIS_313-11024	80882066	80882066	80.88	78.15	0.966246	0.966222	80.88	71.02	1.72	0	96.62	91.44	100	87.81	2.13	0	6700.36	6473.2	17.3544
IRIS_313-11025	44539434	44539434	44.54	42.37	0.95128	0.951292	44.54	38.65	0.73	0	95.13	88.81	100	86.79	1.63	0	3689.7	3509.65	9.40925
IRIS_313-11026	49454013	49454013	49.45	48	0.970677	0.970599	49.45	44.45	0.85	0	97.06	91.52	100	89.88	1.71	0	4098.69	3977.88	10.6646
IRIS_313-11027	99736840	99736840	99.74	96.97	0.972228	0.972259	99.74	72.59	0.87	0	97.22	92.62	100	72.78	0.87	0	8223.53	7993.75	21.431
IRIS_313-11028	49880810	49880810	49.88	46.66	0.935445	0.93543	49.88	42.59	0.77	0	93.54	89.34	100	85.39	1.54	0	4132.48	3864.9	10.3617
IRIS_313-11029	42013054	42013054	42.01	40.65	0.967627	0.967556	42.01	36.88	0.65	0	96.75	89.03	100	87.78	1.54	0	3480.1	3366.68	9.02595
IRIS_313-11030	63418997	63418997	63.42	61.71	0.973037	0.973052	63.42	56.3	0.86	0	97.31	92.9	100	88.77	1.35	0	5254.88	5113.21	13.7083
IRIS_313-11031	51435118	51435118	51.44	48.48	0.942457	0.942547	51.44	43.83	0.8	0	94.25	85.49	100	85.22	1.56	0	4261.23	4015.58	10.7656
IRIS_313-11032	73486135	73486135	73.49	70.23	0.95564	0.95569	73.49	64.39	1.15	0	95.57	92.03	100	87.63	1.57	0	6089	5818.77	15.5999
IRIS_313-11033	114885616	114885616	114.89	110.38	0.960745	0.960782	114.89	94.93	1.26	0	96.08	95.88	100	82.63	1.09	0	9519.42	9145.26	24.5181
IRIS_313-11034	75407860	75407860	75.41	73.19	0.970561	0.970588	75.41	66.71	1.54	0	97.06	90.83	100	88.47	2.04	0	6246.75	6062.51	16.2534
IRIS_313-11035	92407150	92407150	92.41	87.52	0.947084	0.947113	92.41	79.79	1.66	0	94.71	91.61	100	86.35	1.8	0	7655.47	7250.11	19.4373
IRIS_313-11036	60821753	60821753	60.82	58.61	0.963663	0.963635	60.82	53.62	1.1	0	96.36	90.87	100	88.17	1.8	0	5039.19	4855.68	13.0179
IRIS_313-11037	104214816	104214816	104.21	100.7	0.966318	0.966273	104.21	86.35	1	0	96.63	91.9	100	82.86	0.96	0	8633.1	8341.48	22.3632
IRIS_313-11038	96136723	96136723	96.14	93.06	0.967963	0.967996	96.14	77.59	1.15	0	96.79	87.32	100	80.71	1.19	0	7962.37	7706.61	20.6612
IRIS_313-11039	145371650	145371650	145.37	141.1	0.970627	0.970616	145.37	115.07	2.16	0	97.06	88.2	100	79.15	1.49	0	12039.3	11685	31.3271
IRIS_313-11040	95080141	95080141	95.08	91.59	0.963294	0.963293	95.08	76.18	0.98	0	96.33	86.91	100	80.12	1.03	0	7875.08	7585.48	20.3364
IRIS_313-11041	51797374	51797374	51.8	45.11	0.870849	0.870894	51.8	37.84	0.4	0	87.1	90	100	73.05	0.77	0	4290.74	3735.93	10.0159
IRIS_313-11042	89984063	89984063	89.98	87.46	0.971994	0.97195	89.98	73.67	0.88	0	97.19	86.54	100	81.87	0.98	0	7453.35	7243.72	19.4202
IRIS_313-11043	90421103	90421103	90.42	87.79	0.970914	0.970902	90.42	72.9	0.94	0	97.09	87.14	100	80.63	1.04	0	7489.71	7271.52	19.4947
IRIS_313-11044	110776087	110776087	110.78	108.21	0.976801	0.976835	110.78	91.64	1.11	0	97.68	95.05	100	82.73	1	0	9182.86	8969.89	24.048
IRIS_313-11045	104159084	104159084	104.16	100.57	0.965534	0.965542	104.16	84.71	1.28	0	96.55	94.97	100	81.32	1.23	0	8634.95	8336.79	22.3506
IRIS_313-11046	130764464	130764464	130.76	127.33	0.973769	0.973735	130.76	113	1.65	0	97.37	94.58	100	86.42	1.26	0	10840.9	10555.5	28.2991
IRIS_313-11047	111479052	111479052	111.48	108.55	0.973717	0.973726	111.48	95.68	1.41	0	97.37	92.31	100	85.83	1.26	0	9236.01	8992.52	24.1086
IRIS_313-11048	110314697	110314697	110.31	107.46	0.974164	0.974122	110.31	88.61	1.17	0	97.41	91.89	100	80.33	1.06	0	9135.3	8898.42	23.8564
IRIS_313-11049	74392402	74392402	74.39	71.44	0.960344	0.960313	74.39	60.25	0.65	0	96.03	90.76	100	80.98	0.87	0	6162.7	5917.36	15.8642
IRIS_313-11050	110939271	110939271	110.94	106.94	0.963944	0.963951	110.94	90.34	1.42	0	96.4	91.74	100	81.44	1.28	0	9189.34	8857.81	23.7475
IRIS_313-11051	111642898	111642898	111.64	105.93	0.948853	0.948829	111.64	92.01	1.15	0	94.88	91.29	100	82.41	1.03	0	9248.18	8774.07	23.523
IRIS_313-11052	136196551	136196551	136.2	132.48	0.972687	0.972712	136.2	112.84	1.55	0	97.27	92.95	100	82.85	1.14	0	11279.6	10971.3	29.4136
IRIS_313-11053	137992869	137992869	137.99	133.46	0.967172	0.967151	137.99	114.86	1.75	0	96.72	92.01	100	83.24	1.27	0	11431.4	11055.3	29.6389
IRIS_313-11054	91045382	91045382	91.05	88.3	0.969797	0.969846	91.05	76.4	1.09	0	96.99	90.9	100	83.92	1.2	0	7542.42	7314.77	19.6106
IRIS_313-11055	92412720	92412720	92.41	88.11	0.953468	0.95344	92.41	76.37	0.89	0	95.34	91.3	100	82.64	0.96	0	7655.78	7298.34	19.5666
IRIS_313-11056	104837988	104837988	104.84	101.29	0.966139	0.966157	104.84	84.83	1.04	0	96.62	91.62	100	80.91	0.99	0	8683.6	8389.26	22.4913
IRIS_313-11057	124588130	124588130	124.59	118.94	0.954651	0.954666	124.59	103.48	1.53	0	95.47	91.51	100	83.05	1.23	0	10320.7	9852.2	26.4134
IRIS_313-11058	144636603	144636603	144.64	138.88	0.960177	0.9602	144.64	117.11	2.06	0	96.02	92.19	100	80.97	1.42	0	11980.9	11503	30.8391
IRIS_313-11059	71123610	71123610	71.12	68.83	0.967801	0.967752	71.12	58.16	0.75	0	96.78	91.49	100	81.78	1.05	0	5885.41	5695.05	15.2682
IRIS_313-11060	49909244	49909244	49.91	48.59	0.973552	0.973567	49.91	44.05	0.72	0	97.35	88.86	100	88.27	1.45	0	4134.76	4025.14	10.7913
IRIS_313-11061	43551566	43551566	43.55	42.38	0.973134	0.973099	43.55	38.25	0.57	0	97.31	88.73	100	87.83	1.32	0	3607.69	3510.52	9.41158
IRIS_313-11062	94705882	94705882	94.71	91.63	0.96748	0.967522	94.71	85.23	1.47	0	96.75	92.45	100	90	1.55	0	7850.4	7594.81	20.3614
IRIS_313-11063	86062856	86062856	86.06	77.33	0.898559	0.898529	86.06	70.56	1.28	0	89.85	89.98	100	81.98	1.48	0	7130.26	6405.51	17.1729
IRIS_313-11064	122701206	122701206	122.7	118.8	0.968215	0.968206	122.7	105.38	1.63	0	96.82	92.08	100	85.88	1.33	0	10164.1	9840.57	26.3822
IRIS_313-11065	41671933	41671933	41.67	38.49	0.923686	0.923643	41.67	35.07	0.51	0	92.37	88.08	100	84.16	1.23	0	3452.63	3188.85	8.5492
IRIS_313-11066	107801816	107801816	107.8	104.31	0.967625	0.967609	107.8	92.07	1.1	0	96.76	94.22	100	85.4	1.02	0	8926.67	8637.18	23.156
IRIS_313-11067	60340608	60340608	60.34	56.26	0.932383	0.932374	60.34	50.87	0.91	0	93.24	89.31	100	84.3	1.5	0	4998.2	4659.58	12.4922
IRIS_313-11068	52278032	52278032	52.28	49.89	0.954285	0.954321	52.28	46.17	0.71	0	95.44	91.08	100	88.32	1.36	0	4333.27	4135.39	11.0868
IRIS_313-11069	52227833	52227833	52.23	50.4	0.964963	0.965003	52.23	46.4	0.64	0	96.49	91.42	100	88.84	1.23	0	4327.79	4175.67	11.1948
IRIS_313-11070	35798811	35798811	35.8	33.49	0.935475	0.935506	35.8	30.56	0.46	0	93.56	91.4	100	85.36	1.28	0	2965.83	2774.56	7.4385
IRIS_313-11071	50179656	50179656	50.18	48	0.956556	0.956563	50.18	43.75	0.85	0	95.65	83.39	100	87.2	1.69	0	4156.97	3975.78	10.6589
IRIS_313-11072	66624402	66624402	66.62	64.39	0.966527	0.966463	66.62	58.43	1.04	0	96.65	84.68	100	87.7	1.56	0	5519.24	5333.88	14.2999
IRIS_313-11073	50578392	50578392	50.58	49.56	0.979834	0.979865	50.58	47.29	0.94	0	97.98	93.04	100	93.49	1.86	0	4194.59	4109.82	11.0183
IRIS_313-11074	60668903	60668903	60.67	58.93	0.97132	0.971338	60.67	53.57	1.48	0	97.14	84.32	100	88.29	2.43	0	5025.7	4881.64	13.0875
IRIS_313-11075	54129253	54129253	54.13	53.05	0.980048	0.980062	54.13	49.7	0.95	0	98	93.37	100	91.82	1.76	0	4488.16	4398.48	11.7922
IRIS_313-11076	68864096	68864096	68.86	66.8	0.970084	0.970027	68.86	60.93	0.99	0	97.01	84.8	100	88.49	1.44	0	5704.84	5533.77	14.8358
IRIS_313-11077	65655039	65655039	65.66	64.46	0.981724	0.981798	65.66	60.72	1.18	0	98.19	93.38	100	92.48	1.8	0	5443.69	5344.83	14.3293
IRIS_313-11078	62991917	62991917	62.99	61.14	0.97063	0.970601	62.99	55.8	1.12	0	97.06	89.56	100	88.58	1.78	0	5218.14	5064.28	13.5772
IRIS_313-11079	96885640	96885640	96.89	94.07	0.970895	0.970939	96.89	83.54	1.23	0	97.09	88.11	100	86.22	1.27	0	8026.22	7792.16	20.8905
IRIS_313-11080	55056371	55056371	55.06	49.5	0.899019	0.899079	55.06	45.01	0.7	0	89.9	83.7	100	81.74	1.27	0	4561.32	4100	10.992
IRIS_313-11081	79348841	79348841	79.35	71.7	0.903592	0.903605	79.35	65.66	1.15	0	90.36	85.81	100	82.75	1.45	0	6574.49	5939.5	15.9236
IRIS_313-11082	41018103	41018103	41.02	38.69	0.943198	0.943242	41.02	35.33	0.49	0	94.32	82.4	100	86.13	1.2	0	3398.36	3204.98	8.59244
IRIS_313-11083	143405155	143405155	143.41	139.35	0.97169	0.971722	143.41	125.97	1.72	0	97.17	87.47	100	87.84	1.2	0	11881.5	11544.9	30.9515
IRIS_313-11084	44509136	44509136	44.51	42.55	0.955965	0.955984	44.51	38.77	0.69	0	95.59	82.79	100	87.11	1.56	0	3687.12	3524.27	9.44845
IRIS_313-11085	130580466	130580466	130.58	123.1	0.942717	0.942714	130.58	109.31	1.54	0	94.27	87.7	100	83.71	1.18	0	10818	10196.8	27.3371
IRIS_313-11086	34728797	34728797	34.73	33.71	0.970631	0.970664	34.73	30.99	0.53	0	97.07	81.21	100	89.24	1.52	0	2877.19	2792.77	7.48732
IRIS_313-11087	50020354	50020354	50.02	48.43	0.968213	0.968206	50.02	44.4	0.8	0	96.81	83.31	100	88.76	1.6	0	4144.08	4011.68	10.7552
IRIS_313-11088	37353213	37353213	37.35	35.52	0.951004	0.950922	37.35	32.35	0.51	0	95.09	81.84	100	86.6	1.35	0	3094.48	2942.34	7.88831
IRIS_313-11089	141376496	141376496	141.38	136.39	0.964705	0.964729	141.38	121.43	1.8	0	96.47	87.47	100	85.89	1.28	0	11711.2	11297.3	30.2876
IRIS_313-11090	34352160	34352160	34.35	31.54	0.918195	0.918137	34.35	29.07	0.32	0	91.81	80.98	100	84.63	0.93	0	2846.26	2612.67	7.00448
IRIS_313-11091	35311437	35311437	35.31	34	0.9629	0.962861	35.31	31.06	0.53	0	96.29	81.31	100	87.96	1.51	0	2925.36	2816.57	7.55113
IRIS_313-11092	43545341	43545341	43.55	42.39	0.973364	0.973468	43.55	39.74	0.47	0	97.36	94.34	100	91.27	1.08	0	3609.22	3513.69	9.42008
IRIS_313-11093	40503273	40503273	40.5	39.51	0.975556	0.975477	40.5	37.66	0.78	0	97.56	92.16	100	92.97	1.92	0	3358.77	3276.71	8.78475
IRIS_313-11094	111703864	111703864	111.7	109.05	0.976276	0.976242	111.7	100.64	1.12	0	97.63	95.11	100	90.09	1	0	9262.12	9041.97	24.2412
IRIS_313-11095	111332033	111332033	111.33	103.18	0.926794	0.926777	111.33	93	1.15	0	92.68	96.24	100	83.53	1.04	0	9224.8	8548.17	22.9173
IRIS_313-11096	43983013	43983013	43.98	42.61	0.968849	0.968783	43.98	39	0.67	0	96.87	82.51	100	88.67	1.52	0	3643.76	3529.55	9.4626
IRIS_313-11097	142940665	142940665	142.94	138.93	0.971946	0.971942	142.94	123.37	1.98	0	97.2	87.65	100	86.31	1.38	0	11841.6	11508.9	30.855
IRIS_313-11098	188794835	188794835	188.79	181.8	0.962975	0.96295	188.79	163.7	2.85	0	96.29	90.21	100	86.71	1.51	0	15640.9	15059.9	40.375
IRIS_313-11099	47835061	47835061	47.84	45.8	0.957358	0.957457	47.84	41.92	0.58	0	95.75	83.09	100	87.64	1.21	0	3962.97	3794.14	10.172
IRIS_313-11100	42608444	42608444	42.61	41	0.962215	0.962251	42.61	38.91	0.57	0	96.22	92.08	100	91.33	1.33	0	3533.35	3399.84	9.11485
IRIS_313-11101	44405808	44405808	44.41	42.85	0.964873	0.964964	44.41	39.25	0.67	0	96.49	82.95	100	88.4	1.5	0	3678.65	3549.45	9.51595
IRIS_313-11102	153614061	153614061	153.61	143.61	0.9349	0.934875	153.61	134.71	1.51	0	93.49	95.44	100	87.7	0.99	0	12738.2	11907.6	31.9238
IRIS_313-11103	129394326	129394326	129.39	121.24	0.937012	0.936981	129.39	111.2	1.44	0	93.7	95.39	100	85.94	1.12	0	10729.3	10052.8	26.9512
IRIS_313-11104	104312635	104312635	104.31	101.38	0.971911	0.971886	104.31	91.67	1.06	0	97.19	95.24	100	87.88	1.02	0	8649.22	8406.09	22.5364
IRIS_313-11105	36963493	36963493	36.96	34.13	0.923431	0.923343	36.96	32.64	0.42	0	92.33	91.73	100	88.29	1.15	0	3065.4	2830.14	7.58751
IRIS_313-11106	36427422	36427422	36.43	33.29	0.913807	0.913872	36.43	30.96	0.68	0	91.38	91.49	100	84.99	1.87	0	3020.02	2759.54	7.39823
IRIS_313-11107	33174706	33174706	33.17	31.82	0.959301	0.959164	33.17	29.44	0.62	0	95.91	91.23	100	88.73	1.88	0	2750.25	2637.7	7.07158
IRIS_313-11108	38783545	38783545	38.78	37.68	0.971635	0.971546	38.78	34.25	0.5	0	97.16	82.6	100	88.31	1.3	0	3212.76	3121.37	8.36828
IRIS_313-11109	56831009	56831009	56.83	54.75	0.9634	0.963383	56.83	51.16	1.02	0	96.35	92.88	100	90.01	1.79	0	4712.08	4539.69	12.1708
IRIS_313-11110	35962684	35962684	35.96	33.9	0.942714	0.942644	35.96	30.93	0.6	0	94.27	87.51	100	86	1.67	0	2979.61	2808.72	7.53008
IRIS_313-11111	26192686	26192686	26.19	25.44	0.971363	0.971264	26.19	23.08	0.37	0	97.11	85.58	100	88.1	1.42	0	2169.7	2106.84	5.64836
IRIS_313-11112	121912041	121912041	121.91	112.62	0.923796	0.923781	121.91	99.75	1.23	0	92.38	91.93	100	81.82	1.01	0	10099.2	9327.74	25.0073
IRIS_313-11113	129378020	129378020	129.38	122.76	0.948833	0.948847	129.38	110.14	1.89	0	94.89	92.39	100	85.13	1.46	0	10717.8	10168.8	27.2622
IRIS_313-11114	43063934	43063934	43.06	41.75	0.969577	0.969489	43.06	37.86	0.7	0	96.96	88.23	100	87.91	1.63	0	3567.19	3458.48	9.27206
IRIS_313-11115	44136847	44136847	44.14	40.13	0.909153	0.909218	44.14	36.14	0.69	0	90.93	88.91	100	81.88	1.56	0	3656.58	3324.26	8.91223
IRIS_313-11116	34153931	34153931	34.15	33.1	0.969253	0.969142	34.15	30.08	0.56	0	96.9	86.84	100	88.07	1.63	0	2829.47	2741.67	7.35032
IRIS_313-11117	33483266	33483266	33.48	32.89	0.982378	0.982282	33.48	30.41	0.5	0	98.22	91.19	100	90.83	1.49	0	2776.1	2726.67	7.31011
IRIS_313-11118	128544293	128544293	128.54	125.12	0.973393	0.973361	128.54	111.31	1.57	0	97.34	87.31	100	86.59	1.22	0	10648.2	10363.9	27.7853
IRIS_313-11119	31666040	31666040	31.67	29.36	0.92706	0.927176	31.67	26.23	0.42	0	92.71	81.04	100	82.84	1.34	0	2622.93	2431.24	6.51807
IRIS_313-11120	33957000	33957000	33.96	32.76	0.964664	0.96475	33.96	29.16	0.55	0	96.46	87.27	100	85.87	1.61	0	2812.21	2712.52	7.27217
IRIS_313-11121	20982123	20982123	20.98	20.45	0.974738	0.974639	20.98	18.64	0.28	0	97.49	88.06	100	88.83	1.32	0	1739.39	1695.62	4.5459
IRIS_313-11122	59601146	59601146	59.6	57.99	0.972987	0.972968	59.6	52.09	1.35	0	97.29	89.66	100	87.4	2.26	0	4937.02	4803.11	12.877
IRIS_313-11123	34750973	34750973	34.75	33.27	0.95741	0.957383	34.75	29.7	0.68	0	95.75	87.23	100	85.46	1.97	0	2878.66	2756.13	7.38909
IRIS_313-11124	37737384	37737384	37.74	36.6	0.969793	0.969861	37.74	32.78	0.78	0	97	89.68	100	86.87	2.06	0	3125.81	3031.7	8.12788
IRIS_313-11125	32983761	32983761	32.98	32.07	0.972408	0.972297	32.98	29.15	0.5	0	97.23	87.55	100	88.36	1.51	0	2732.61	2656.65	7.12239
IRIS_313-11126	64174511	64174511	64.17	61.85	0.963846	0.963778	64.17	56.33	1.38	0	96.39	83.38	100	87.78	2.15	0	5316.54	5124.01	13.7373
IRIS_313-11127	45013274	45013274	45.01	44.21	0.982226	0.982155	45.01	41.28	1.16	0	98.22	92.68	100	91.7	2.58	0	3732.53	3665.92	9.8282
IRIS_313-11128	44115218	44115218	44.12	42.68	0.967362	0.967467	44.12	38.59	0.86	0	96.74	84.85	100	87.48	1.96	0	3654.56	3535.38	9.47823
IRIS_313-11129	89590680	89590680	89.59	87.18	0.9731	0.973092	89.59	80.01	2.96	0	97.31	90.45	100	89.31	3.31	0	7423.01	7223.31	19.3654
IRIS_313-11130	24553503	24553503	24.55	23.77	0.968228	0.96809	24.55	21.01	0.41	0	96.83	79.51	100	85.56	1.68	0	2033.84	1969.21	5.27938
IRIS_313-11131	42035588	42035588	42.04	40.71	0.968363	0.968465	42.04	35.32	0.57	0	96.85	82.89	100	84.04	1.36	0	3481.73	3371.84	9.03979
IRIS_313-11132	60929720	60929720	60.93	59.15	0.970786	0.970791	60.93	52.73	1	0	97.09	86.64	100	86.55	1.65	0	5046.9	4899.5	13.1354
IRIS_313-11133	47632437	47632437	47.63	46.22	0.970397	0.970347	47.63	40.68	0.52	0	97.03	83.81	100	85.41	1.1	0	3945.47	3828.13	10.2631
IRIS_313-11134	51799013	51799013	51.8	50.03	0.96583	0.965849	51.8	43.79	0.87	0	96.59	84.15	100	84.54	1.68	0	4290.58	4143.77	11.1093
IRIS_313-11135	55805173	55805173	55.81	54.04	0.968285	0.968369	55.81	46.71	0.76	0	96.84	84.7	100	83.7	1.36	0	4621.6	4475.24	11.998
IRIS_313-11136	42771016	42771016	42.77	41.59	0.972411	0.972387	42.77	36.71	0.41	0	97.24	90.3	100	85.82	0.97	0	3543.49	3445.35	9.23686
IRIS_313-11137	52656068	52656068	52.66	48.25	0.916255	0.916324	52.66	43.57	0.7	0	91.63	83.65	100	82.74	1.33	0	4362.6	3996.66	10.7149
IRIS_313-11138	33545557	33545557	33.55	32.31	0.96304	0.963168	33.55	28.25	0.32	0	96.32	81.96	100	84.21	0.96	0	2777.6	2675.09	7.17182
IRIS_313-11139	29641032	29641032	29.64	28.4	0.958165	0.958131	29.64	25.11	0.34	0	95.81	80.58	100	84.7	1.15	0	2455.38	2352.41	6.30673
IRIS_313-11140	49908110	49908110	49.91	48.13	0.964336	0.964372	49.91	42.69	0.57	0	96.44	84.1	100	85.53	1.15	0	4133.78	3986.17	10.6868
IRIS_313-11141	48904839	48904839	48.9	45.5	0.93047	0.930378	48.9	40.06	0.83	0	93.03	89.07	100	81.91	1.69	0	4051.45	3768.56	10.1034
IRIS_313-11142	39795005	39795005	39.8	38.67	0.971608	0.97173	39.8	33.67	0.42	0	97.17	83.56	100	84.6	1.06	0	3296.26	3202.9	8.58686
IRIS_313-11143	46857200	46857200	46.86	43.54	0.929151	0.929206	46.86	39.39	0.42	0	92.92	85.1	100	84.06	0.91	0	3882.27	3606.99	9.67021
IRIS_313-11144	28954648	28954648	28.95	26.81	0.926079	0.925931	28.95	23.65	0.32	0	92.61	80.59	100	81.67	1.12	0	2398.52	2220.88	5.9541
IRIS_313-11145	38241405	38241405	38.24	36.49	0.954236	0.954201	38.24	31.97	0.51	0	95.43	82.37	100	83.61	1.34	0	3166.38	3021.35	8.10013
IRIS_313-11146	44632120	44632120	44.63	42.17	0.94488	0.944835	44.63	36.43	0.57	0	94.48	89.15	100	81.62	1.28	0	3694.96	3490.31	9.3574
IRIS_313-11147	46221007	46221007	46.22	43.77	0.946993	0.946972	46.22	38.61	0.59	0	94.69	88.79	100	83.54	1.27	0	3827.09	3623.35	9.71408
IRIS_313-11148	41318448	41318448	41.32	39.7	0.960794	0.96083	41.32	35.73	0.62	0	96.08	83.11	100	86.48	1.49	0	3422.86	3288.42	8.81614
IRIS_313-11149	45603514	45603514	45.6	43.38	0.951316	0.951242	45.6	39.58	0.48	0	95.13	83.37	100	86.78	1.04	0	3778.34	3593.82	9.63491
IRIS_313-11150	38399463	38399463	38.4	37.29	0.971094	0.971107	38.4	32.58	0.46	0	97.12	82.63	100	84.84	1.2	0	3180.23	3088.43	8.27997
IRIS_313-11151	124557618	124557618	124.56	119.98	0.963231	0.963249	124.56	106.17	1.09	0	96.32	87.27	100	85.24	0.87	0	10315.8	9935.44	26.6366
IRIS_313-11152	43528030	43528030	43.53	41.31	0.949001	0.949044	43.53	36.59	0.62	0	94.9	83.69	100	84.06	1.42	0	3605.17	3421.07	9.17177
IRIS_313-11153	51062391	51062391	51.06	48.97	0.959068	0.959023	51.06	44.26	0.52	0	95.9	95.7	100	86.68	1.02	0	4230.64	4056.9	10.8764
IRIS_313-11154	25766512	25766512	25.77	25.11	0.974389	0.974521	25.77	21	0.25	0	97.44	86.35	100	81.49	0.96	0	2131.68	2076.89	5.56807
IRIS_313-11155	29051962	29051962	29.05	28.55	0.982788	0.982722	29.05	26.75	0.2	0	98.27	93.63	100	92.09	0.68	0	2409.93	2368.21	6.34909
IRIS_313-11156	34712747	34712747	34.71	34.17	0.984443	0.984365	34.71	29.62	0.45	0	98.44	93.18	100	85.32	1.31	0	2878.46	2833.61	7.59681
IRIS_313-11157	27910492	27910492	27.91	26.74	0.95808	0.958063	27.91	23.66	0.32	0	95.8	79.66	100	84.78	1.14	0	2312.31	2214.94	5.93818
IRIS_313-11158	25705264	25705264	25.71	25.09	0.975885	0.976065	25.71	22.49	0.25	0	97.6	79.17	100	87.48	0.98	0	2129.55	2078.44	5.57223
IRIS_313-11159	23795828	23795828	23.8	23.36	0.981513	0.981685	23.8	21.53	0.17	0	98.18	89.42	100	90.47	0.71	0	1973.01	1937.02	5.19308
IRIS_313-11160	75646859	75646859	75.65	73.5	0.97158	0.97162	75.65	67.34	2.22	0	97.17	83.78	100	89.02	2.93	0	6267.38	6089.41	16.3255
IRIS_313-11161	31809087	31809087	31.81	30.88	0.970764	0.970792	31.81	27.37	0.41	0	97.08	91.28	100	86.05	1.3	0	2635.94	2558.97	6.86051
IRIS_313-11162	41776036	41776036	41.78	40.68	0.973672	0.973764	41.78	34.56	0.8	0	97.38	88.57	100	82.74	1.92	0	3458.4	3367.55	9.02828
IRIS_313-11163	40419608	40419608	40.42	39.26	0.971301	0.971311	40.42	34.8	0.54	0	97.13	88.26	100	86.11	1.34	0	3347.84	3251.44	8.717
IRIS_313-11164	40531758	40531758	40.53	39.52	0.97508	0.975038	40.53	35.2	0.58	0	97.49	88.44	100	86.86	1.42	0	3357.19	3272.86	8.77442
IRIS_313-11165	39640608	39640608	39.64	38.6	0.973764	0.973749	39.64	33.58	0.5	0	97.38	88.35	100	84.71	1.27	0	3283.48	3197.32	8.5719
IRIS_313-11166	30351700	30351700	30.35	29.47	0.971005	0.970951	30.35	25.39	0.32	0	97.11	86.99	100	83.64	1.06	0	2513.89	2441.09	6.54448
IRIS_313-11167	35758162	35758162	35.76	34.84	0.974273	0.974323	35.76	31.42	0.38	0	97.43	88.2	100	87.87	1.05	0	2962.39	2886	7.73727
IRIS_313-11168	19639597	19639597	19.64	18.55	0.944501	0.94452	19.64	15.91	0.13	0	94.48	83.26	100	80.99	0.68	0	1626.66	1536.63	4.11965
IRIS_313-11169	35501466	35501466	35.5	34.56	0.973521	0.973481	35.5	28.9	0.42	0	97.35	88.3	100	81.41	1.2	0	2939.1	2861	7.67024
IRIS_313-11170	37637533	37637533	37.64	36.26	0.963337	0.9634	37.64	31.01	0.6	0	96.35	88.95	100	82.39	1.6	0	3117.14	3003.14	8.05131
IRIS_313-11171	43082699	43082699	43.08	41.95	0.97377	0.973709	43.08	34.25	0.39	0	97.36	89.75	100	79.51	0.91	0	3560.43	3466.16	9.29265
IRIS_313-11172	38423571	38423571	38.42	37.15	0.966944	0.966854	38.42	32.19	0.32	0	96.68	88.98	100	83.77	0.84	0	3182.96	3077.07	8.24952
IRIS_313-11173	45068202	45068202	45.07	42.07	0.933437	0.933474	45.07	37.88	0.4	0	93.34	88.89	100	84.05	0.9	0	3733.7	3484.69	9.34233
IRIS_313-11174	22034375	22034375	22.03	21.47	0.97458	0.974387	22.03	19.04	0.26	0	97.43	84.17	100	86.43	1.17	0	1825.37	1778.42	4.76788
IRIS_313-11175	43708013	43708013	43.71	40.84	0.93434	0.934382	43.71	36.18	0.49	0	93.43	88.8	100	82.77	1.13	0	3620.87	3382.56	9.06853
IRIS_313-11176	46235627	46235627	46.24	44.19	0.955666	0.955756	46.24	36.88	0.43	0	95.58	87.13	100	79.75	0.93	0	3829.56	3660.11	9.81263
IRIS_313-11177	24001216	24001216	24	23.35	0.972917	0.972867	24	19.63	0.25	0	97.29	80.06	100	81.8	1.02	0	1985.49	1931.58	5.1785
IRIS_313-11178	36174940	36174940	36.17	34.83	0.962953	0.962821	36.17	31.28	0.38	0	96.28	82.77	100	86.47	1.05	0	2996.69	2884.92	7.73437
IRIS_313-11179	53432104	53432104	53.43	51.93	0.971926	0.971888	53.43	46.36	0.7	0	97.18	84.67	100	86.76	1.31	0	4425.69	4300.69	11.53
IRIS_313-11180	46035968	46035968	46.04	44.82	0.973501	0.973587	46.04	41.11	0.45	0	97.35	83.84	100	89.3	0.99	0	3814.1	3712.84	9.95399
IRIS_313-11181	49112644	49112644	49.11	46.78	0.952555	0.952504	49.11	42.6	0.58	0	95.26	84.64	100	86.74	1.19	0	4068.71	3875.52	10.3901
IRIS_313-11182	65401569	65401569	65.4	63.49	0.970795	0.970772	65.4	58.13	0.72	0	97.08	85.91	100	88.88	1.11	0	5418.47	5260.11	14.1022
IRIS_313-11183	65460797	65460797	65.46	64.32	0.982585	0.982573	65.46	60.02	0.77	0	98.26	93.9	100	91.69	1.17	0	5427.56	5332.87	14.2972
IRIS_313-11189	88459734	88459734	88.46	84.71	0.957608	0.957611	88.46	78.76	1.14	0	95.76	92.48	100	89.04	1.29	0	7331.45	7020.06	18.8205
IRIS_313-11191	131289235	131289235	131.29	127.34	0.969914	0.96992	131.29	111.18	1.29	0	97	92.52	100	84.68	0.98	0	10875.4	10548	28.2788
IRIS_313-11192	53400014	53400014	53.4	51.79	0.96985	0.96985	53.4	45.04	0.8	0	96.98	84.68	100	84.34	1.5	0	4421.59	4287.6	11.4949
IRIS_313-11193	34754219	34754219	34.75	33.77	0.971799	0.971681	34.75	29.64	0.26	0	97.18	82.58	100	85.29	0.76	0	2877.54	2796.12	7.4963
IRIS_313-11194	69374018	69374018	69.37	67.54	0.97362	0.973563	69.37	61.6	1.48	0	97.36	85.15	100	88.8	2.14	0	5746.96	5594.77	14.9994
IRIS_313-11195	41181508	41181508	41.18	39.99	0.971102	0.971067	41.18	36.88	0.51	0	97.11	93	100	89.56	1.25	0	3414.67	3315.87	8.88973
IRIS_313-11196	52309284	52309284	52.31	50.8	0.971134	0.971147	52.31	45.4	0.45	0	97.12	84.71	100	86.8	0.85	0	4332.53	4207.36	11.2798
IRIS_313-11197	46579452	46579452	46.58	44.68	0.95921	0.959221	46.58	40.19	0.47	0	95.93	84.46	100	86.29	1	0	3858.03	3700.51	9.92094
IRIS_313-11198	47981429	47981429	47.98	47.58	0.991663	0.991634	47.98	45.64	0.55	0	99.17	96.36	100	95.13	1.14	0	3980.82	3947.77	10.5838
IRIS_313-11199	51034412	51034412	51.03	49.58	0.971585	0.971501	51.03	44.47	0.64	0	97.15	84.52	100	87.14	1.26	0	4226.35	4105.78	11.0075
IRIS_313-11200	50954267	50954267	50.95	49.62	0.973896	0.973814	50.95	44.55	0.83	0	97.39	84.73	100	87.44	1.64	0	4220.92	4110.34	11.0197
IRIS_313-11201	33026895	33026895	33.03	32.74	0.99122	0.991313	33.03	30.49	0.27	0	99.15	94.91	100	92.33	0.81	0	2738.07	2714.64	7.27786
IRIS_313-11202	110830011	110830011	110.83	109.79	0.990616	0.990616	110.83	102.15	0.83	0	99.06	96.86	100	92.17	0.75	0	9191.51	9105.36	24.4112
IRIS_313-11203	35819226	35819226	35.82	34.9	0.974316	0.974337	35.82	30.66	0.42	0	97.43	87.64	100	85.61	1.17	0	2966.82	2890.4	7.74906
IRIS_313-11204	62553838	62553838	62.55	60.9	0.973621	0.973561	62.55	54.76	1.05	0	97.35	91.03	100	87.54	1.68	0	5180.54	5043.09	13.5203
IRIS_313-11205	121707372	121707372	121.71	118.22	0.971325	0.971346	121.71	105.11	1.35	0	97.14	91.59	100	86.36	1.11	0	10081.5	9792.21	26.2526
IRIS_313-11206	66537923	66537923	66.54	64.79	0.9737	0.97373	66.54	59.17	0.76	0	97.37	85.4	100	88.93	1.14	0	5511.99	5366.51	14.3874
IRIS_313-11207	40576951	40576951	40.58	38.93	0.95934	0.959412	40.58	35.3	0.58	0	95.93	88.59	100	87	1.44	0	3361.04	3224.12	8.64375
IRIS_313-11208	47024110	47024110	47.02	45.69	0.971714	0.971629	47.02	40.65	0.87	0	97.16	89.1	100	86.44	1.84	0	3894.32	3783.46	10.1433
IRIS_313-11209	54854260	54854260	54.85	52.76	0.961896	0.961821	54.85	46.9	0.96	0	96.19	89.75	100	85.5	1.75	0	4542.63	4368.97	11.7131
IRIS_313-11210	37404531	37404531	37.4	36.28	0.970053	0.969936	37.4	31.99	0.47	0	97.01	89.08	100	85.53	1.25	0	3096.6	3003.68	8.05276
IRIS_313-11211	45515422	45515422	45.52	44.22	0.971441	0.971539	45.52	39.77	0.73	0	97.15	89.28	100	87.38	1.6	0	3770.41	3662.75	9.81971
IRIS_313-11212	40953608	40953608	40.95	39.74	0.970452	0.970366	40.95	35.99	0.72	0	97.03	88.32	100	87.89	1.76	0	3392.44	3291.42	8.82418
IRIS_313-11213	33516468	33516468	33.52	32.59	0.972255	0.972358	33.52	28.99	0.42	0	97.24	87.96	100	86.51	1.25	0	2776.17	2699.37	7.23692
IRIS_313-11214	50463108	50463108	50.46	49	0.971066	0.971006	50.46	43.85	0.81	0	97.1	89.58	100	86.89	1.6	0	4179.57	4058.25	10.88
IRIS_313-11216	49762949	49762949	49.76	47.96	0.963826	0.963769	49.76	42.74	1.2	0	96.37	88.82	100	85.89	2.42	0	4121.19	3971.37	10.6471
IRIS_313-11217	50743406	50743406	50.74	49.37	0.973	0.972934	50.74	44.93	0.69	0	97.29	90.92	100	88.54	1.35	0	4204.95	4090.92	10.9676
IRIS_313-11218	65795182	65795182	65.8	64.28	0.9769	0.976971	65.8	59.25	0.95	0	97.7	92.46	100	90.05	1.45	0	5454.07	5328.57	14.2857
IRIS_313-11219	40274711	40274711	40.27	39.22	0.973926	0.973812	40.27	35.51	0.61	0	97.38	88.81	100	88.18	1.52	0	3335.96	3248.43	8.70893
IRIS_313-11220	64222327	64222327	64.22	62.51	0.973373	0.973338	64.22	56.84	1.2	0	97.34	89.82	100	88.51	1.87	0	5320.18	5178.34	13.8829
IRIS_313-11221	70926057	70926057	70.93	68.94	0.971944	0.971998	70.93	62.66	1.09	0	97.2	90.41	100	88.35	1.54	0	5875.78	5710.79	15.3104
IRIS_313-11222	57486036	57486036	57.49	55.87	0.971821	0.971888	57.49	50.49	0.81	0	97.19	90.18	100	87.83	1.4	0	4762.21	4628.15	12.4079
IRIS_313-11223	60631573	60631573	60.63	59.24	0.977074	0.977049	60.63	53.96	1.04	0	97.7	94.37	100	89	1.72	0	5025.02	4909.16	13.1613
IRIS_313-11224	93178266	93178266	93.18	90.53	0.97156	0.971579	93.18	81.61	1.8	0	97.16	91.18	100	87.59	1.93	0	7718.82	7498.87	20.1042
IRIS_313-11225	68051407	68051407	68.05	66.25	0.973549	0.973529	68.05	59.13	0.93	0	97.36	90.77	100	86.9	1.37	0	5634.52	5485.26	14.7058
IRIS_313-11226	73921678	73921678	73.92	71.01	0.960633	0.960611	73.92	64.2	1.21	0	96.06	90.41	100	86.85	1.63	0	6123.73	5882.05	15.7696
IRIS_313-11227	42274414	42274414	42.27	41.07	0.971611	0.97151	42.27	36.49	0.54	0	97.16	89.04	100	86.31	1.27	0	3500.7	3400.95	9.11783
IRIS_313-11228	78858469	78858469	78.86	75.98	0.96348	0.963498	78.86	68.56	1.47	0	96.35	91.64	100	86.95	1.86	0	6532.1	6293.42	16.8724
IRIS_313-11229	114674910	114674910	114.67	111.59	0.97314	0.973099	114.67	101.72	2.54	0	97.31	91.37	100	88.7	2.21	0	9499.5	9243.27	24.7809
IRIS_313-11230	65689169	65689169	65.69	63.56	0.967575	0.967587	65.69	56.97	1.1	0	96.75	90.26	100	86.73	1.68	0	5441.9	5264.84	14.1149
IRIS_313-11231	69201799	69201799	69.2	66.76	0.96474	0.964715	69.2	60.49	1.26	0	96.47	90.29	100	87.41	1.83	0	5733.39	5530.91	14.8282
IRIS_313-11232	55040914	55040914	55.04	53.42	0.970567	0.970551	55.04	47.86	0.86	0	97.06	90.22	100	86.96	1.57	0	4558.63	4424.12	11.8609
IRIS_313-11233	59003145	59003145	59	57.41	0.973051	0.972999	59	52.3	1.28	0	97.29	89.8	100	88.64	2.18	0	4888.31	4755.8	12.7501
IRIS_313-11234	140062597	140062597	140.06	136.28	0.973012	0.972994	140.06	123.41	1.54	0	97.3	92.28	100	88.11	1.1	0	11603.5	11289.7	30.2672
IRIS_313-11235	47522050	47522050	47.52	46.16	0.97138	0.971339	47.52	41.73	0.6	0	97.13	89.33	100	87.81	1.26	0	3936.67	3823.31	10.2502
IRIS_313-11236	56855005	56855005	56.86	54.81	0.963947	0.964031	56.86	50.02	1.28	0	96.4	84.34	100	87.97	2.26	0	4710.5	4540.57	12.1731
IRIS_313-11237	51491089	51491089	51.49	50.17	0.974364	0.974343	51.49	45.88	1.11	0	97.44	89.45	100	89.11	2.15	0	4266.36	4156.8	11.1442
IRIS_313-11238	99835981	99835981	99.84	97.96	0.98117	0.981209	99.84	88.72	0.99	0	98.12	95.15	100	88.87	1	0	8270.36	8114.67	21.7551
IRIS_313-11239	146548031	146548031	146.55	142.45	0.972023	0.972036	146.55	126.23	1.88	0	97.2	88.71	100	86.14	1.28	0	12138.8	11798.6	31.6316
IRIS_313-11240	101783566	101783566	101.78	99.2	0.974651	0.974617	101.78	82.69	1.13	0	97.46	91.84	100	81.24	1.11	0	8408.72	8193.95	21.9677
IRIS_313-11241	142805746	142805746	142.81	138.05	0.966669	0.966698	142.81	121.8	2	0	96.67	91.93	100	85.29	1.4	0	11828.1	11433.8	30.6535
IRIS_313-11242	147937263	147937263	147.94	144.01	0.973435	0.973453	147.94	129.77	1.5	0	97.35	89.17	100	87.72	1.01	0	12255.1	11929.5	31.9825
IRIS_313-11243	54708020	54708020	54.71	53.31	0.974411	0.974446	54.71	48.43	1.18	0	97.45	89.59	100	88.53	2.16	0	4532.15	4416.21	11.8397
IRIS_313-11244	127595899	127595899	127.6	124.22	0.973511	0.973542	127.6	110.82	1.19	0	97.35	92.26	100	86.85	0.93	0	10568.9	10288.6	27.5833
IRIS_313-11245	127499285	127499285	127.5	123.58	0.969255	0.96926	127.5	110.29	1.29	0	96.93	91.97	100	86.5	1.01	0	10561.9	10236.6	27.444
IRIS_313-11246	62505246	62505246	62.51	61.63	0.985922	0.985997	62.51	58.68	1.05	0	98.59	95.18	100	93.88	1.68	0	5184.66	5111.74	13.7044
IRIS_313-11247	128041775	128041775	128.04	124.12	0.969385	0.969371	128.04	112.84	1.72	0	96.94	86.97	100	88.13	1.34	0	10606.9	10281.7	27.5649
IRIS_313-11248	44574290	44574290	44.57	43.01	0.964999	0.964906	44.57	39.69	0.54	0	96.49	92.89	100	89.04	1.21	0	3693.52	3563.74	9.55426
IRIS_313-11249	74540395	74540395	74.54	72.54	0.973169	0.973164	74.54	65.92	1.67	0	97.31	92.11	100	88.44	2.24	0	6174.98	6008.67	16.109
IRIS_313-11250	51460638	51460638	51.46	49.92	0.970074	0.970062	51.46	45.49	1.01	0	97.01	89.67	100	88.4	1.96	0	4263.61	4135.94	11.0883
IRIS_313-11251	123222973	123222973	123.22	119.87	0.972813	0.972789	123.22	106.47	1.23	0	97.28	91.91	100	86.4	1	0	10207.7	9929.44	26.6205
IRIS_313-11252	93191403	93191403	93.19	90.36	0.969632	0.969617	93.19	82.12	2.6	0	96.96	90.67	100	88.11	2.79	0	7720.56	7485.39	20.0681
IRIS_313-11253	115055073	115055073	115.06	112.23	0.975404	0.975446	115.06	99.83	1.22	0	97.55	92.88	100	86.77	1.06	0	9527.39	9293.03	24.9143
IRIS_313-11254	50735159	50735159	50.74	48.99	0.96551	0.965603	50.74	44.25	1.29	0	96.57	83.43	100	87.22	2.55	0	4203.11	4058.65	10.8811
IRIS_313-11255	32758364	32758364	32.76	31.64	0.965812	0.96586	32.76	28.52	0.75	0	96.59	87.56	100	87.06	2.28	0	2713.85	2621.1	7.02708
IRIS_313-11256	113988456	113988456	113.99	110.91	0.97298	0.972993	113.99	97.43	1.18	0	97.3	91.88	100	85.47	1.03	0	9436.83	9181.18	24.6144
IRIS_313-11257	151732607	151732607	151.73	146.61	0.966256	0.966239	151.73	130.43	1.58	0	96.62	95.16	100	85.96	1.04	0	12566.2	12140.8	32.549
IRIS_313-11258	138158594	138158594	138.16	134.54	0.973798	0.973808	138.16	121.62	1.58	0	97.38	93.32	100	88.03	1.14	0	11450.2	11150.2	29.8934
IRIS_313-11259	21618934	21618934	21.62	20.77	0.960685	0.960732	21.62	18.84	0.41	0	96.09	86.56	100	87.13	1.91	0	1791.32	1721.12	4.61426
IRIS_313-11260	147024633	147024633	147.02	139.19	0.946742	0.946712	147.02	124.01	1.78	0	94.67	90.14	100	84.35	1.21	0	12180.2	11530.2	30.912
IRIS_313-11261	45177036	45177036	45.18	43.69	0.967021	0.967084	45.18	39.15	0.96	0	96.72	83.43	100	86.66	2.12	0	3742.64	3619.56	9.70391
IRIS_313-11262	91470330	91470330	91.47	89.21	0.975292	0.975289	91.47	77.8	0.82	0	97.53	91.81	100	85.05	0.9	0	7569.63	7382.19	19.7914
IRIS_313-11263	134915883	134915883	134.92	130.41	0.966573	0.966602	134.92	116.73	1.79	0	96.66	92.47	100	86.52	1.33	0	11177.3	10803.4	28.9636
IRIS_313-11264	86720120	86720120	86.72	84.56	0.975092	0.975091	86.72	73.78	0.98	0	97.51	86.57	100	85.08	1.13	0	7178.63	6999.76	18.7661
IRIS_313-11265	113505048	113505048	113.51	110.58	0.974187	0.97423	113.51	98.39	1.17	0	97.42	91.77	100	86.68	1.03	0	9402.66	9160.06	24.5578
IRIS_313-11266	132717988	132717988	132.72	127.72	0.962327	0.962341	132.72	116.3	1.73	0	96.23	92.03	100	87.63	1.3	0	10994.4	10579.6	28.3636
IRIS_313-11267	135720857	135720857	135.72	131.98	0.972443	0.972437	135.72	119.43	1.74	0	97.25	92.12	100	88	1.28	0	11243.2	10932.9	29.3106
IRIS_313-11268	54087631	54087631	54.09	51.92	0.959882	0.959924	54.09	48.19	1.23	0	96	91.29	100	89.09	2.27	0	4483.81	4304.3	11.5397
IRIS_313-11269	120603116	120603116	120.6	116.4	0.965174	0.965149	120.6	103.43	1.54	0	96.51	96.09	100	85.76	1.27	0	9987.71	9638.79	25.8413
IRIS_313-11270	63349624	63349624	63.35	61.04	0.963536	0.963542	63.35	56.21	2.17	0	96.35	94.45	100	88.74	3.43	0	5250.64	5058.78	13.5624
IRIS_313-11271	74442419	74442419	74.44	72.17	0.969506	0.969474	74.44	65.51	1.89	0	96.95	90.17	100	88.01	2.53	0	6167.19	5978.65	16.0286
IRIS_313-11272	62193837	62193837	62.19	60.38	0.970896	0.970836	62.19	53.39	1.29	0	97.08	90.08	100	85.85	2.07	0	5149.26	4998.76	13.4015
IRIS_313-11273	162468839	162468839	162.47	157.94	0.972118	0.972125	162.47	143.1	2.26	0	97.21	92.22	100	88.08	1.39	0	13459.2	13083.5	35.0765
IRIS_313-11274	77477855	77477855	77.48	75.34	0.97238	0.972407	77.48	68.47	1.69	0	97.24	91.56	100	88.37	2.19	0	6419.1	6241.53	16.7333
IRIS_313-11275	85978942	85978942	85.98	81	0.94208	0.942091	85.98	73.61	1.68	0	94.2	85.32	100	85.62	1.95	0	7123.41	6709.74	17.9886
IRIS_313-11276	55186663	55186663	55.19	53.44	0.968291	0.96835	55.19	48.49	1.29	0	96.84	85.05	100	87.86	2.35	0	4572.07	4427.42	11.8698
IRIS_313-11277	119134166	119134166	119.13	113.62	0.953748	0.953715	119.13	103.05	0.99	0	95.37	91.67	100	86.5	0.83	0	9868.19	9410.17	25.2283
IRIS_313-11278	108244094	108244094	108.24	105.07	0.970713	0.970677	108.24	93.66	0.98	0	97.07	87.89	100	86.52	0.91	0	8962.96	8699.65	23.3235
IRIS_313-11279	150246458	150246458	150.25	146.04	0.97198	0.972003	150.25	132.35	1.65	0	97.2	88.68	100	88.09	1.1	0	12446.7	12097.7	32.4335
IRIS_313-11280	80504495	80504495	80.5	77.71	0.965342	0.965288	80.5	70.44	0.72	0	96.52	86.71	100	87.5	0.89	0	6668.75	6436.46	17.2559
IRIS_313-11281	75990183	75990183	75.99	74.04	0.974339	0.974336	75.99	64.64	0.56	0	97.44	86.52	100	85.07	0.73	0	6288.22	6126.69	16.4254
IRIS_313-11282	47505162	47505162	47.51	46.25	0.973479	0.973578	47.51	42.03	0.59	0	97.36	83.08	100	88.47	1.24	0	3934.89	3830.76	10.2701
IRIS_313-11283	59976329	59976329	59.98	58.07	0.968156	0.968215	59.98	53.04	0.78	0	96.82	84.44	100	88.44	1.3	0	4968.8	4810.27	12.8962
IRIS_313-11284	46442414	46442414	46.44	45.15	0.972222	0.972172	46.44	41.28	0.59	0	97.21	89.79	100	88.89	1.26	0	3847.58	3739.98	10.0268
IRIS_313-11285	84262466	84262466	84.26	81.34	0.965345	0.965317	84.26	72.38	0.73	0	96.53	91.39	100	85.9	0.86	0	6978.29	6735.85	18.0586
IRIS_313-11286	74392829	74392829	74.39	71.56	0.961957	0.961921	74.39	65	1.13	0	96.19	85.39	100	87.37	1.52	0	6162.96	5927.53	15.8915
IRIS_313-11287	69293076	69293076	69.29	66.15	0.954683	0.954641	69.29	60.43	1.36	0	95.46	85.52	100	87.21	1.96	0	5740.31	5479.17	14.6895
IRIS_313-11288	54259821	54259821	54.26	52.56	0.968669	0.968673	54.26	47.45	0.71	0	96.86	89.33	100	87.46	1.31	0	4494.77	4353.55	11.6717
IRIS_313-11289	115198607	115198607	115.2	112.01	0.972309	0.972321	115.2	103.04	1.09	0	97.23	93.63	100	89.45	0.95	0	9547.04	9282.29	24.8855
IRIS_313-11290	52614697	52614697	52.61	51.31	0.97529	0.975203	52.61	46.44	0.56	0	97.52	93.51	100	88.27	1.07	0	4358.26	4249.96	11.394
IRIS_313-11291	43232924	43232924	43.23	42.13	0.974555	0.974489	43.23	37.66	0.47	0	97.44	89.09	100	87.12	1.09	0	3579.7	3487.83	9.35075
IRIS_313-11292	42913947	42913947	42.91	41.59	0.969238	0.969149	42.91	37.1	0.54	0	96.93	88.41	100	86.44	1.27	0	3554.02	3444.5	9.23458
IRIS_313-11293	42595168	42595168	42.6	41.71	0.979108	0.979219	42.6	37.74	0.52	0	97.92	90.74	100	88.59	1.23	0	3529.71	3456.02	9.26547
IRIS_313-11294	44327147	44327147	44.33	43.15	0.973381	0.973444	44.33	38.04	0.56	0	97.35	89.01	100	85.81	1.27	0	3668.34	3570.82	9.57324
IRIS_313-11295	116970691	116970691	116.97	113.6	0.971189	0.971183	116.97	103.25	1.25	0	97.12	92.78	100	88.27	1.07	0	9691.99	9411.97	25.2332
IRIS_313-11296	43424515	43424515	43.42	42.24	0.972824	0.972722	43.42	37.82	0.5	0	97.28	83.64	100	87.1	1.15	0	3596.14	3498.03	9.3781
IRIS_313-11297	73312886	73312886	73.31	71.37	0.973537	0.973499	73.31	66.19	1.27	0	97.34	92.87	100	90.29	1.73	0	6076.24	5914.6	15.8568
IRIS_313-11298	136839897	136839897	136.84	133.34	0.974423	0.974423	136.84	121.3	1.29	0	97.44	92.4	100	88.64	0.94	0	11336.9	11046.4	29.615
IRIS_313-11299	49832059	49832059	49.83	48.56	0.974513	0.974473	49.83	43.46	0.98	0	97.45	83.47	100	87.21	1.97	0	4127.41	4021.85	10.7824
IRIS_313-11300	59551163	59551163	59.55	57	0.957179	0.95716	59.55	50.36	1.17	0	95.71	90.66	100	84.57	1.97	0	4933.48	4721.55	12.6583
IRIS_313-11301	80477043	80477043	80.48	78.14	0.970924	0.97096	80.48	70.07	1.87	0	97.09	91.23	100	87.07	2.33	0	6665.95	6471.7	17.3504
IRIS_313-11302	83840428	83840428	83.84	81.68	0.974237	0.974232	83.84	73.79	1.86	0	97.43	86.07	100	88.01	2.22	0	6944.74	6765.55	18.1382
IRIS_313-11303	78612812	78612812	78.61	76.52	0.973413	0.973378	78.61	67.83	1.62	0	97.33	87.78	100	86.28	2.06	0	6512.49	6338.45	16.9932
IRIS_313-11304	42351289	42351289	42.35	41.2	0.972845	0.972816	42.35	36.86	0.78	0	97.29	84.09	100	87.04	1.84	0	3507.2	3411.83	9.147
IRIS_313-11305	48366347	48366347	48.37	47.07	0.973124	0.973197	48.37	42.09	1.13	0	97.32	90.69	100	87.03	2.34	0	4007.19	3899.64	10.4548
IRIS_313-11306	45999788	45999788	46	44.88	0.975652	0.975657	46	40.26	0.87	0	97.57	89.9	100	87.53	1.89	0	3809.89	3717.14	9.96552
IRIS_313-11307	52981390	52981390	52.98	51.66	0.975085	0.975059	52.98	45.64	1.24	0	97.51	90.13	100	86.15	2.34	0	4387.56	4277.94	11.469
IRIS_313-11308	55103925	55103925	55.1	53.5	0.970962	0.970893	55.1	48.35	1.06	0	97.08	90.19	100	87.74	1.92	0	4564.86	4431.35	11.8803
IRIS_313-11309	66176163	66176163	66.18	64.52	0.974917	0.974973	66.18	58.19	1.49	0	97.5	85.8	100	87.93	2.26	0	5482.34	5344.9	14.3295
IRIS_313-11310	65728283	65728283	65.73	63.62	0.967899	0.967924	65.73	56.77	1.59	0	96.79	90.93	100	86.38	2.42	0	5444.92	5269.65	14.1277
IRIS_313-11311	60942193	60942193	60.94	60	0.984575	0.98454	60.94	56.02	1.14	0	98.45	94.44	100	91.93	1.88	0	5053.61	4975.31	13.3386
IRIS_313-11312	59616572	59616572	59.62	58.02	0.973163	0.973219	59.62	52.44	1.36	0	97.32	85.31	100	87.96	2.29	0	4938.97	4806.11	12.885
IRIS_313-11313	43647122	43647122	43.65	42.85	0.981672	0.981737	43.65	39.82	0.79	0	98.18	93.24	100	91.23	1.8	0	3618.55	3552.48	9.52408
IRIS_313-11314	45481239	45481239	45.48	44.44	0.977133	0.977106	45.48	41.22	0.85	0	97.72	93.58	100	90.62	1.87	0	3770.24	3684.11	9.87697
IRIS_313-11315	47798438	47798438	47.8	46.32	0.969038	0.969069	47.8	40.46	1	0	96.91	84.81	100	84.64	2.1	0	3959.7	3837.16	10.2873
IRIS_313-11316	74661239	74661239	74.66	72.56	0.971872	0.971856	74.66	65.86	2.13	0	97.19	85.88	100	88.21	2.85	0	6185.49	6011.3	16.1161
IRIS_313-11317	57798821	57798821	57.8	56.24	0.97301	0.97303	57.8	50.86	1.27	0	97.31	85.38	100	87.99	2.19	0	4788.02	4658.91	12.4904
IRIS_313-11318	59570996	59570996	59.57	57.75	0.969448	0.969431	59.57	51.79	1.44	0	96.95	85.27	100	86.94	2.42	0	4934.36	4783.58	12.8246
IRIS_313-11319	40690841	40690841	40.69	39.61	0.973458	0.973438	40.69	35.61	0.72	0	97.34	83.48	100	87.52	1.77	0	3371.12	3281.17	8.7967
IRIS_313-11320	61723143	61723143	61.72	60.15	0.974563	0.974513	61.72	54.04	1.62	0	97.45	85.21	100	87.55	2.63	0	5113.02	4982.15	13.357
IRIS_313-11321	71700046	71700046	71.7	69.75	0.972803	0.972803	71.7	63.85	1.88	0	97.29	90.98	100	89.05	2.63	0	5940.12	5778.63	15.4923
IRIS_313-11322	42262892	42262892	42.26	41.05	0.971368	0.971301	42.26	36.96	0.88	0	97.12	89.51	100	87.46	2.08	0	3501.16	3400.25	9.11595
IRIS_313-11323	67495569	67495569	67.5	65.46	0.969778	0.969841	67.5	58.73	1.28	0	96.99	90.25	100	87.01	1.9	0	5591.39	5422.67	14.538
IRIS_313-11324	72647567	72647567	72.65	70.6	0.971783	0.971815	72.65	64.1	1.56	0	97.18	90.41	100	88.24	2.14	0	6018	5848.06	15.6784
IRIS_313-11325	64288539	64288539	64.29	61.69	0.959558	0.95958	64.29	55.96	1.1	0	95.96	90.26	100	87.04	1.72	0	5325.75	5110	13.6997
IRIS_313-11326	38862873	38862873	38.86	37.84	0.973752	0.97368	38.86	33.42	0.65	0	97.36	83.78	100	86	1.68	0	3217.64	3132.53	8.3982
IRIS_313-11327	49017346	49017346	49.02	47.37	0.96634	0.966393	49.02	42.09	1.09	0	96.64	84.37	100	85.86	2.23	0	4059.51	3922.62	10.5164
IRIS_313-11328	58365003	58365003	58.37	57.07	0.977728	0.977812	58.37	53.69	0.97	0	97.79	93.53	100	91.99	1.66	0	4839.69	4732.54	12.6878
IRIS_313-11329	58760160	58760160	58.76	57.79	0.983492	0.983489	58.76	53.7	0.97	0	98.35	94.43	100	91.39	1.66	0	4872.15	4791.68	12.8463
IRIS_313-11330	48361997	48361997	48.36	47.1	0.973945	0.973905	48.36	42.17	0.98	0	97.4	84.11	100	87.19	2.03	0	4006.12	3901.75	10.4605
IRIS_313-11331	61678111	61678111	61.68	60.1	0.974384	0.974414	61.68	54.27	1.36	0	97.45	85.39	100	87.99	2.2	0	5109.32	4978.58	13.3474
IRIS_313-11334	67126224	67126224	67.13	65.06	0.969164	0.969219	67.13	58.3	1.27	0	96.93	85.54	100	86.86	1.89	0	5559.45	5388.21	14.4456
IRIS_313-11335	56870301	56870301	56.87	55.3	0.972393	0.972388	56.87	50.35	1.52	0	97.24	89.91	100	88.54	2.67	0	4710.94	4580.73	12.2808
IRIS_313-11336	56876342	56876342	56.88	55.46	0.975035	0.975098	56.88	52.47	1.25	0	97.51	94.51	100	92.25	2.2	0	4717.26	4599.68	12.3316
IRIS_313-11337	61225837	61225837	61.23	60.17	0.982688	0.982755	61.23	56.36	0.99	0	98.28	93.46	100	92.05	1.62	0	5076.6	4989.25	13.376
IRIS_313-11338	101558429	101558429	101.56	98.71	0.971938	0.971953	101.56	87.11	1.12	0	97.2	87.08	100	85.77	1.1	0	8407.78	8171.44	21.9073
IRIS_313-11339	38338432	38338432	38.34	37.25	0.97157	0.97161	38.34	33.22	0.6	0	97.16	88.65	100	86.64	1.56	0	3174.32	3084.02	8.26815
IRIS_313-11340	45793077	45793077	45.79	45.01	0.982966	0.9829	45.79	41.98	0.64	0	98.3	93.21	100	91.68	1.41	0	3796.05	3731.41	10.0038
IRIS_313-11341	53243484	53243484	53.24	51.84	0.973704	0.97364	53.24	46.08	1.02	0	97.36	84.88	100	86.54	1.91	0	4408.63	4292.18	11.5072
IRIS_313-11342	45935255	45935255	45.94	44.76	0.974314	0.974415	45.94	40.98	0.97	0	97.44	91.98	100	89.2	2.12	0	3805.83	3708.1	9.94129
IRIS_313-11343	45674014	45674014	45.67	44.43	0.972849	0.972763	45.67	39.71	0.82	0	97.28	84.09	100	86.93	1.78	0	3782.91	3679.78	9.86536
IRIS_313-11344	52766192	52766192	52.77	51.31	0.972333	0.972403	52.77	46.15	1.07	0	97.24	84.13	100	87.45	2.02	0	4371.12	4250.09	11.3943
IRIS_313-11345	104784063	104784063	104.78	101.74	0.970987	0.970949	104.78	90.74	1.41	0	97.1	86.76	100	86.6	1.35	0	8679.78	8427.4	22.5936
IRIS_313-11346	50249604	50249604	50.25	48.93	0.973731	0.973739	50.25	44.17	1.53	0	97.38	84.6	100	87.91	3.04	0	4162.27	4052.81	10.8654
IRIS_313-11347	48029649	48029649	48.03	46.71	0.972517	0.972524	48.03	42.06	0.88	0	97.25	84.32	100	87.56	1.84	0	3978.41	3868.62	10.3716
IRIS_313-11348	44822054	44822054	44.82	43.66	0.974119	0.974074	44.82	39.3	0.61	0	97.42	89.6	100	87.69	1.36	0	3711.47	3615.33	9.69257
IRIS_313-11349	62065720	62065720	62.07	60.29	0.971323	0.97139	62.07	54.46	1.08	0	97.14	90.18	100	87.74	1.73	0	5141.26	4993.81	13.3882
IRIS_313-11350	73976789	73976789	73.98	72.26	0.97675	0.976793	73.98	67.31	1.47	0	97.68	92.27	100	90.99	1.99	0	6131.7	5989.53	16.0577
IRIS_313-11351	87000081	87000081	87	84.35	0.96954	0.969539	87	77.39	1.92	0	96.95	90.71	100	88.95	2.2	0	7207.2	6986.87	18.7316
IRIS_313-11352	49983650	49983650	49.98	48.89	0.978191	0.97812	49.98	45.21	0.83	0	97.81	93.58	100	90.44	1.65	0	4143.01	4051.98	10.8632
IRIS_313-11353	44605371	44605371	44.61	43.44	0.973773	0.973874	44.61	39.51	0.62	0	97.39	89.01	100	88.57	1.39	0	3695.07	3598.27	9.64684
IRIS_313-11354	52985074	52985074	52.99	51.45	0.970938	0.971028	52.99	47.12	1.13	0	97.11	89.54	100	88.92	2.14	0	4389.25	4262.24	11.4269
IRIS_313-11355	66631946	66631946	66.63	64.9	0.974036	0.974007	66.63	58.72	1.64	0	97.4	85.2	100	88.13	2.46	0	5519.63	5375.66	14.412
IRIS_313-11356	63363197	63363197	63.36	62.04	0.979167	0.979117	63.36	57.58	1.27	0	97.92	92.13	100	90.87	2	0	5252.38	5142.86	13.7878
IRIS_313-11357	59362000	59362000	59.36	57.82	0.974057	0.974024	59.36	52.69	1.09	0	97.4	90.15	100	88.76	1.83	0	4917.46	4789.39	12.8402
IRIS_313-11358	69754570	69754570	69.75	67.86	0.972903	0.972839	69.75	60.76	1.28	0	97.28	90.27	100	87.11	1.83	0	5778.19	5620.65	15.0688
IRIS_313-11359	55958032	55958032	55.96	54.38	0.971766	0.9718	55.96	48.85	0.98	0	97.17	89.85	100	87.29	1.75	0	4635.78	4504.43	12.0762
IRIS_313-11360	57062992	57062992	57.06	55.59	0.974238	0.974187	57.06	50.78	0.78	0	97.41	90.91	100	88.98	1.36	0	4728.59	4605.99	12.3485
IRIS_313-11361	57877392	57877392	57.88	56.36	0.973739	0.973783	57.88	51.62	1.05	0	97.37	89.71	100	89.19	1.81	0	4794.82	4668.53	12.5162
IRIS_313-11362	52490687	52490687	52.49	51.42	0.979615	0.979602	52.49	47.61	0.76	0	97.96	91.77	100	90.7	1.45	0	4350.55	4261.89	11.426
IRIS_313-11363	60408325	60408325	60.41	58.16	0.962755	0.962781	60.41	53.14	1.01	0	96.27	89.96	100	87.97	1.68	0	5004.54	4817.66	12.916
IRIS_313-11364	48500573	48500573	48.5	47.14	0.971959	0.971947	48.5	42.66	0.69	0	97.19	90.53	100	87.96	1.43	0	4016.63	3903.48	10.4651
IRIS_313-11365	55430962	55430962	55.43	53.94	0.973119	0.973102	55.43	49	0.96	0	97.32	89.8	100	88.4	1.73	0	4591.23	4467.7	11.9777
IRIS_313-11367	59667110	59667110	59.67	57.92	0.970672	0.970719	59.67	52.52	0.89	0	97.07	90.13	100	88.01	1.48	0	4942.23	4797.1	12.8609
IRIS_313-11368	43136028	43136028	43.14	41.89	0.971025	0.971114	43.14	38.2	0.84	0	97.1	88.59	100	88.55	1.96	0	3573.45	3469.72	9.3022
IRIS_313-11369	66255667	66255667	66.26	64.37	0.971476	0.97154	66.26	58.04	1.09	0	97.15	90.58	100	87.6	1.64	0	5488.6	5331.84	14.2945
IRIS_313-11370	75545748	75545748	75.55	73.35	0.97088	0.970935	75.55	66.91	1.31	0	97.09	90.67	100	88.57	1.73	0	6258.54	6075.96	16.2894
IRIS_313-11371	49783147	49783147	49.78	48.17	0.967658	0.967597	49.78	43.96	0.7	0	96.76	89.6	100	88.31	1.41	0	4123.86	3989.93	10.6969
IRIS_313-11372	98270424	98270424	98.27	95.97	0.976595	0.976591	98.27	83.94	1.06	0	97.66	92.08	100	85.42	1.08	0	8130.19	7939.05	21.2843
IRIS_313-11373	47922798	47922798	47.92	46.82	0.977045	0.976988	47.92	43.15	0.71	0	97.7	92.1	100	90.04	1.48	0	3971.44	3879.92	10.4019
IRIS_313-11374	51908285	51908285	51.91	50.65	0.975727	0.975759	51.91	44.66	0.82	0	97.58	90.56	100	86.04	1.57	0	4299.78	4195.32	11.2475
IRIS_313-11375	40985364	40985364	40.99	40.07	0.977556	0.977666	40.99	36.54	0.61	0	97.77	91.81	100	89.15	1.48	0	3396.21	3320.31	8.90164
IRIS_313-11376	47777557	47777557	47.78	47.04	0.984512	0.984563	47.78	44.17	0.68	0	98.46	93.7	100	92.45	1.43	0	3961.09	3900.15	10.4562
IRIS_313-11377	57820009	57820009	57.82	56.4	0.975441	0.975441	57.82	50.48	1.23	0	97.55	85.91	100	87.31	2.14	0	4789.74	4672.02	12.5255
IRIS_313-11379	59240217	59240217	59.24	58.24	0.98312	0.983116	59.24	53.79	0.97	0	98.32	93.67	100	90.8	1.64	0	4912.18	4829.55	12.9479
IRIS_313-11380	40765674	40765674	40.77	39.94	0.979642	0.979746	40.77	36.92	0.68	0	97.99	94.61	100	90.55	1.66	0	3378.98	3310.85	8.87627
IRIS_313-11381	60213299	60213299	60.21	58.22	0.966949	0.966896	60.21	51.48	1.02	0	96.7	85.29	100	85.5	1.69	0	4988.33	4823.28	12.931
IRIS_313-11382	68083735	68083735	68.08	66.08	0.970623	0.97057	68.08	59.23	1.2	0	97.05	90.6	100	87	1.76	0	5639.69	5473.26	14.6736
IRIS_313-11383	61668020	61668020	61.67	60	0.97292	0.972952	61.67	54.61	1.37	0	97.3	84.86	100	88.55	2.21	0	5109.13	4971.1	13.3273
IRIS_313-11384	45461998	45461998	45.46	44.37	0.976023	0.97598	45.46	40.09	0.9	0	97.59	83.97	100	88.18	1.97	0	3766.16	3675.3	9.85335
IRIS_313-11385	54464950	54464950	54.46	53.07	0.974477	0.974388	54.46	48.31	1.15	0	97.44	89.98	100	88.69	2.11	0	4512.17	4396.66	11.7873
IRIS_313-11386	73225820	73225820	73.23	71.27	0.973235	0.973291	73.23	64.13	1.79	0	97.33	86.47	100	87.58	2.44	0	6066.38	5904.08	15.8286
IRIS_313-11387	53010700	53010700	53.01	51.49	0.971326	0.971313	53.01	46.67	1.21	0	97.13	84.3	100	88.05	2.29	0	4391.4	4264.94	11.4342
IRIS_313-11388	56237212	56237212	56.24	54.63	0.971373	0.971421	56.24	49.54	0.88	0	97.14	85.26	100	88.09	1.56	0	4658.36	4524.92	12.1312
IRIS_313-11389	57779889	57779889	57.78	56.15	0.97179	0.971791	57.78	50.44	1.44	0	97.18	85	100	87.3	2.49	0	4785.95	4650.89	12.4689
IRIS_313-11390	63393642	63393642	63.39	61.64	0.972393	0.972337	63.39	56.39	1.46	0	97.23	85.33	100	88.95	2.3	0	5251.79	5106.23	13.6896
IRIS_313-11391	59343866	59343866	59.34	57.46	0.968318	0.968255	59.34	52.2	1.07	0	96.82	85.26	100	87.96	1.81	0	4915.98	4759.57	12.7602
IRIS_313-11392	56717983	56717983	56.72	55.21	0.973378	0.973413	56.72	50.01	1.39	0	97.35	84.61	100	88.17	2.46	0	4698.51	4573.71	12.262
IRIS_313-11393	48360076	48360076	48.36	47.1	0.973945	0.973944	48.36	41.84	1.15	0	97.38	84.38	100	86.53	2.39	0	4005.99	3901.02	10.4585
IRIS_313-11394	99931860	99931860	99.93	97.26	0.973281	0.973263	99.93	87.54	1.22	0	97.32	86.94	100	87.6	1.22	0	8277.84	8055.86	21.5975
IRIS_313-11395	112846491	112846491	112.85	109.98	0.974568	0.974598	112.85	97.98	1.18	0	97.46	87.16	100	86.83	1.04	0	9343.4	9105.8	24.4123
IRIS_313-11396	63656559	63656559	63.66	62.5	0.981778	0.981831	63.66	59.12	0.94	0	98.18	93.9	100	92.87	1.48	0	5278.2	5182.17	13.8932
IRIS_313-11397	44881247	44881247	44.88	44.16	0.983957	0.98393	44.88	41.13	0.63	0	98.39	93.06	100	91.65	1.41	0	3719.19	3659.14	9.81003
IRIS_313-11398	55128752	55128752	55.13	53.65	0.973154	0.973176	55.13	48.86	0.9	0	97.31	84.81	100	88.62	1.64	0	4565.73	4442.73	11.9108
IRIS_313-11399	60755500	60755500	60.76	58.99	0.970869	0.970941	60.76	53.16	0.97	0	97.09	90.01	100	87.51	1.6	0	5031.56	4884.94	13.0964
IRIS_313-11400	53102836	53102836	53.1	51.65	0.972693	0.972641	53.1	46.54	0.75	0	97.26	90.08	100	87.64	1.41	0	4397.4	4276.61	11.4654
IRIS_313-11401	45341954	45341954	45.34	44.4	0.979268	0.979226	45.34	41.48	0.55	0	97.91	91.6	100	91.48	1.22	0	3758.34	3679.85	9.86555
IRIS_313-11402	55437184	55437184	55.44	53.99	0.973846	0.973895	55.44	49	0.66	0	97.39	89.79	100	88.38	1.19	0	4591.99	4471.77	11.9887
IRIS_313-11403	43388410	43388410	43.39	42.17	0.971883	0.971919	43.39	38.14	0.59	0	97.19	83.83	100	87.9	1.36	0	3592.83	3491.79	9.36137
IRIS_313-11404	40727766	40727766	40.73	38.87	0.954333	0.954386	40.73	35.18	0.6	0	95.44	88.95	100	86.39	1.48	0	3373.72	3219.74	8.63201
IRIS_313-11405	43364626	43364626	43.36	42.19	0.973017	0.972913	43.36	38.76	0.7	0	97.29	85.45	100	89.37	1.62	0	3592.55	3495.01	9.37
IRIS_313-11406	50933032	50933032	50.93	49.57	0.973297	0.973239	50.93	44.39	0.79	0	97.33	84.72	100	87.16	1.54	0	4216.39	4103.64	11.0017
IRIS_313-11407	43789952	43789952	43.79	42.53	0.971226	0.971227	43.79	38.31	0.53	0	97.11	89.49	100	87.48	1.22	0	3626.52	3521.63	9.44137
IRIS_313-11408	38190661	38190661	38.19	37.1	0.971458	0.971442	38.19	34.02	0.6	0	97.16	88.5	100	89.09	1.57	0	3163.74	3073.6	8.24021
IRIS_313-11409	40840390	40840390	40.84	39.64	0.970617	0.970608	40.84	36.27	0.59	0	97.06	88.71	100	88.81	1.45	0	3383.1	3283.35	8.80255
IRIS_313-11410	47686625	47686625	47.69	46.37	0.972321	0.97239	47.69	41.73	0.7	0	97.24	84.83	100	87.52	1.47	0	3948.95	3839.57	10.2938
IRIS_313-11411	37023980	37023980	37.02	36.02	0.972988	0.972883	37.02	32.2	0.42	0	97.29	88.64	100	86.97	1.12	0	3065.14	2981.93	7.99445
IRIS_313-11413	65044216	65044216	65.04	63.54	0.976937	0.976874	65.04	58.58	0.8	0	97.69	90.96	100	90.05	1.23	0	5389.84	5265.06	14.1154
IRIS_313-11414	38009323	38009323	38.01	36.96	0.972376	0.972393	38.01	33.59	0.54	0	97.24	88.44	100	88.36	1.42	0	3148.26	3061.23	8.20705
IRIS_313-11415	39191327	39191327	39.19	37.78	0.964021	0.963989	39.19	33.78	0.6	0	96.4	90.95	100	86.18	1.54	0	3246.07	3128.84	8.38831
IRIS_313-11416	99122995	99122995	99.12	96.44	0.972962	0.972933	99.12	85.72	1.02	0	97.3	92.28	100	86.47	1.03	0	8207.22	7984.68	21.4066
IRIS_313-11417	39231826	39231826	39.23	37.89	0.965842	0.965798	39.23	34.57	0.67	0	96.58	90.14	100	88.11	1.71	0	3250.62	3139.21	8.41611
IRIS_313-11418	67818176	67818176	67.82	65.92	0.971985	0.972011	67.82	59.88	1.13	0	97.2	90.16	100	88.3	1.67	0	5617.47	5459.86	14.6377
IRIS_313-11419	43083742	43083742	43.08	41.88	0.972145	0.97206	43.08	37.8	0.62	0	97.21	83.2	100	87.75	1.43	0	3568.82	3469.22	9.30086
IRIS_313-11420	34819633	34819633	34.82	33.89	0.973291	0.973301	34.82	30.4	0.56	0	97.33	87.43	100	87.32	1.62	0	2884.55	2807.51	7.52684
IRIS_313-11421	37182522	37182522	37.18	36.22	0.97418	0.974114	37.18	32.75	0.66	0	97.42	88.45	100	88.09	1.77	0	3080.32	3000.6	8.0445
IRIS_313-11422	33521138	33521138	33.52	32.57	0.971659	0.971626	33.52	29.55	0.46	0	97.15	81.98	100	88.14	1.38	0	2777.06	2697.74	7.23255
IRIS_313-11423	25482618	25482618	25.48	24.77	0.972135	0.972035	25.48	22.26	0.49	0	97.19	86.03	100	87.37	1.91	0	2110.97	2051.51	5.50003
IRIS_313-11424	32011236	32011236	32.01	31.52	0.984692	0.984654	32.01	29.08	0.59	0	98.46	92.17	100	90.84	1.85	0	2652.87	2611.83	7.00223
IRIS_313-11425	38552323	38552323	38.55	37.71	0.97821	0.978151	38.55	34.53	0.52	0	97.83	93.99	100	89.56	1.36	0	3194.4	3124.8	8.37748
IRIS_313-11426	32558590	32558590	32.56	32.08	0.985258	0.985301	32.56	29.64	0.59	0	98.52	91.72	100	91.02	1.83	0	2698.56	2658.45	7.12721
IRIS_313-11427	34531279	34531279	34.53	33.97	0.983782	0.983746	34.53	31.48	0.46	0	98.37	92.05	100	91.17	1.34	0	2862.33	2815.55	7.54839
IRIS_313-11428	43797534	43797534	43.8	43.09	0.98379	0.983845	43.8	41.17	0.5	0	98.39	92.51	100	94	1.14	0	3632.1	3573.6	9.5807
IRIS_313-11429	54482329	54482329	54.48	53.57	0.983297	0.983255	54.48	51.26	0.84	0	98.33	93.72	100	94.09	1.55	0	4518.16	4442.62	11.9105
IRIS_313-11431	70556344	70556344	70.56	68.69	0.973498	0.973548	70.56	63.1	1.34	0	97.35	91.11	100	89.43	1.91	0	5845.58	5690.54	15.2561
IRIS_313-11432	56272056	56272056	56.27	54.79	0.973698	0.973663	56.27	50.47	0.89	0	97.37	84.49	100	89.68	1.58	0	4662	4539.37	12.1699
IRIS_313-11433	58342045	58342045	58.34	56.9	0.975317	0.975283	58.34	52.38	1.09	0	97.53	85.23	100	89.78	1.87	0	4833.36	4713.56	12.6369
IRIS_313-11434	61184888	61184888	61.18	60.24	0.984636	0.984557	61.18	57.75	1.11	0	98.46	94.09	100	94.38	1.81	0	5073.97	4995.67	13.3932
IRIS_313-11435	79349117	79349117	79.35	78	0.982987	0.982998	79.35	74.43	1.35	0	98.31	94.71	100	93.79	1.7	0	6580.17	6468.56	17.342
IRIS_313-11436	104487224	104487224	104.49	102.72	0.983061	0.983087	104.49	96.65	2.29	0	98.31	95	100	92.5	2.19	0	8664.18	8517.52	22.8352
IRIS_313-11437	59601625	59601625	59.6	57.98	0.972819	0.972792	59.6	53.32	0.93	0	97.27	90.61	100	89.46	1.55	0	4937.91	4802.97	12.8766
IRIS_313-11438	48765513	48765513	48.77	47.46	0.973139	0.973229	48.77	43.33	0.94	0	97.32	85.65	100	88.86	1.94	0	4039.6	3931.22	10.5395
IRIS_313-11439	48356754	48356754	48.36	47.58	0.983871	0.983937	48.36	45.48	0.73	0	98.39	93.8	100	94.04	1.5	0	4010.13	3945.4	10.5775
IRIS_313-11441	48019856	48019856	48.02	47.22	0.98334	0.983343	48.02	45.14	1.36	0	98.34	93.68	100	94	2.83	0	3982.08	3915.9	10.4984
IRIS_313-11442	46859425	46859425	46.86	45.66	0.974392	0.974404	46.86	42	0.73	0	97.44	84.73	100	89.64	1.56	0	3882.08	3782.63	10.1411
IRIS_313-11443	74370988	74370988	74.37	72.4	0.973511	0.973498	74.37	66.65	1.24	0	97.35	86.25	100	89.62	1.67	0	6161.26	5997.72	16.0797
IRIS_313-11445	41312235	41312235	41.31	40.28	0.975067	0.975014	41.31	36.94	0.72	0	97.51	89.42	100	89.41	1.74	0	3422.2	3336.82	8.9459
IRIS_313-11446	50504877	50504877	50.5	49.19	0.974059	0.973965	50.5	45.35	0.86	0	97.4	90.28	100	89.79	1.69	0	4184.19	4075.17	10.9254
IRIS_313-11447	62977359	62977359	62.98	61.3	0.973325	0.973366	62.98	56.41	1.09	0	97.33	85.52	100	89.58	1.72	0	5217.51	5077.88	13.6136
IRIS_313-11448	55519372	55519372	55.52	54.09	0.974244	0.974255	55.52	49.85	0.99	0	97.43	90.21	100	89.79	1.79	0	4599.58	4480.94	12.0132
IRIS_313-11449	53913470	53913470	53.91	52.44	0.972732	0.97267	53.91	48.32	0.93	0	97.26	90.32	100	89.63	1.73	0	4466.47	4343.87	11.6458
IRIS_313-11451	53425846	53425846	53.43	52.32	0.979225	0.979301	53.43	49.06	0.89	0	97.93	92.08	100	91.84	1.67	0	4428.52	4336.79	11.6268
IRIS_313-11452	51587794	51587794	51.59	50.31	0.975189	0.975231	51.59	46.62	0.88	0	97.51	90.17	100	90.36	1.71	0	4274.48	4168.07	11.1745
IRIS_313-11453	143585293	143585293	143.59	139.93	0.974511	0.974543	143.59	128.46	1.77	0	97.46	92.37	100	89.46	1.23	0	11896.2	11593.1	31.0806
IRIS_313-11454	56811124	56811124	56.81	55.43	0.975709	0.975689	56.81	51.29	1.32	0	97.58	90.43	100	90.28	2.32	0	4706.94	4592.61	12.3126
IRIS_313-11455	45369913	45369913	45.37	44.22	0.974653	0.974655	45.37	40.9	0.64	0	97.47	89.41	100	90.15	1.41	0	3759.01	3663.89	9.82276
IRIS_313-11456	56520215	56520215	56.52	55.11	0.975053	0.975049	56.52	51.15	0.88	0	97.5	90.31	100	90.5	1.56	0	4683.03	4565.86	12.2409
IRIS_313-11458	60819367	60819367	60.82	59.32	0.975337	0.975347	60.82	54.6	0.95	0	97.53	90.17	100	89.77	1.57	0	5038.67	4913.95	13.1741
IRIS_313-11460	92275748	92275748	92.28	89.91	0.974317	0.974362	92.28	83.03	1.65	0	97.43	91.28	100	89.98	1.79	0	7644.56	7448.1	19.9681
IRIS_313-11461	88327286	88327286	88.33	85.92	0.972716	0.972746	88.33	78.59	1.7	0	97.27	90.97	100	88.98	1.92	0	7316.27	7116.29	19.0785
IRIS_313-11462	59256755	59256755	59.26	57.78	0.975025	0.975079	59.26	53.57	0.91	0	97.5	90.34	100	90.41	1.54	0	4909.69	4786.8	12.8332
IRIS_313-11463	61462757	61462757	61.46	59.91	0.97478	0.974737	61.46	55.47	1.03	0	97.47	85.24	100	90.25	1.68	0	5092.28	4963.43	13.3068
IRIS_313-11464	61726539	61726539	61.73	60.68	0.98299	0.983046	61.73	58.04	0.97	0	98.31	93.94	100	94.02	1.57	0	5118.61	5032.08	13.4908
IRIS_313-11465	54556062	54556062	54.56	53.68	0.983871	0.983942	54.56	51.14	0.96	0	98.4	93.12	100	93.73	1.77	0	4524.33	4451.95	11.9355
IRIS_313-11467	85022195	85022195	85.02	82.74	0.973183	0.973158	85.02	76.3	1.53	0	97.32	86.4	100	89.75	1.8	0	7043.97	6854.64	18.3771
IRIS_313-11471	56999274	56999274	57	55.45	0.972807	0.972819	57	51.18	1	0	97.28	85.39	100	89.79	1.75	0	4722.21	4593.74	12.3157
IRIS_313-11472	71816289	71816289	71.82	69.95	0.973963	0.974013	71.82	64.66	1.4	0	97.41	85.91	100	90.03	1.95	0	5949.85	5795.33	15.5371
IRIS_313-11473	66558245	66558245	66.56	65.6	0.985577	0.985603	66.56	62.86	1.22	0	98.56	93.74	100	94.45	1.83	0	5520.22	5440.91	14.5869
IRIS_313-11476	62005729	62005729	62.01	60.43	0.97452	0.974587	62.01	56.01	0.95	0	97.46	91.18	100	90.33	1.53	0	5137.43	5006.5	13.4223
IRIS_313-11477	72892185	72892185	72.89	71.09	0.975305	0.975276	72.89	65.99	1.22	0	97.53	90.89	100	90.53	1.67	0	6039.58	5890.08	15.7911
IRIS_313-11478	66796042	66796042	66.8	64.99	0.972904	0.972962	66.8	59.93	1.12	0	97.3	90.54	100	89.72	1.68	0	5533.76	5384.19	14.4348
IRIS_313-11479	58668715	58668715	58.67	57.64	0.982444	0.982466	58.67	55.11	0.93	0	98.24	93.48	100	93.94	1.59	0	4864.9	4779.42	12.8135
IRIS_313-11480	46853274	46853274	46.85	45.73	0.976094	0.976026	46.85	42.18	0.73	0	97.6	88.82	100	90.03	1.57	0	3882.05	3788.78	10.1576
IRIS_313-11481	44685059	44685059	44.69	43.57	0.974938	0.975046	44.69	40.13	0.69	0	97.51	89.62	100	89.8	1.53	0	3701.66	3609.37	9.6766
IRIS_313-11482	38857057	38857057	38.86	37.82	0.973237	0.973311	38.86	34.9	0.61	0	97.33	88.51	100	89.82	1.57	0	3219.14	3133.14	8.39984
IRIS_313-11483	81486477	81486477	81.49	79.43	0.974721	0.974763	81.49	73.66	1.42	0	97.47	91	100	90.4	1.74	0	6751.39	6580.61	17.6424
IRIS_313-11484	91693482	91693482	91.69	89.24	0.97328	0.973243	91.69	82.26	1.56	0	97.32	91.36	100	89.71	1.7	0	7596.11	7392.06	19.8179
IRIS_313-11485	68277218	68277218	68.28	66.36	0.97188	0.97192	68.28	61.2	1.21	0	97.2	85.6	100	89.64	1.78	0	5656.46	5497.59	14.7388
IRIS_313-11486	35147816	35147816	35.15	34.2	0.972973	0.973033	35.15	31.52	0.49	0	97.3	84.23	100	89.69	1.4	0	2911.87	2833.11	7.59547
IRIS_313-11487	60807271	60807271	60.81	59.22	0.973853	0.973897	60.81	54.71	1.06	0	97.39	90.32	100	89.97	1.74	0	5037.66	4906.18	13.1533
IRIS_313-11489	85550346	85550346	85.55	83.46	0.97557	0.975566	85.55	77.55	1.45	0	97.56	91.75	100	90.65	1.69	0	7088.61	6915.19	18.5394
IRIS_313-11490	67846138	67846138	67.85	66.2	0.975682	0.975737	67.85	61.1	1.14	0	97.57	85.46	100	90.05	1.68	0	5620.89	5484.33	14.7033
IRIS_313-11491	53957667	53957667	53.96	52.62	0.975167	0.975209	53.96	48.44	0.84	0	97.51	90.1	100	89.78	1.55	0	4470.47	4359.09	11.6866
IRIS_313-11492	59223112	59223112	59.22	57.63	0.973151	0.9731	59.22	52.71	0.84	0	97.32	90.13	100	89	1.42	0	4905.66	4773.71	12.7982
IRIS_313-11493	122879061	122879061	122.88	119.7	0.974121	0.974129	122.88	110.16	1.44	0	97.41	86.44	100	89.65	1.17	0	10180.7	9916.89	26.5868
IRIS_313-11494	52229229	52229229	52.23	51.42	0.984492	0.984506	52.23	49.03	0.73	0	98.45	93.86	100	93.87	1.4	0	4331.01	4263.81	11.4311
IRIS_313-11495	59740948	59740948	59.74	58.76	0.983596	0.98358	59.74	55.65	0.81	0	98.36	93.8	100	93.15	1.36	0	4953.65	4872.18	13.0621
IRIS_313-11496	47716202	47716202	47.72	47	0.984912	0.98499	47.72	44.89	0.72	0	98.5	93.14	100	94.08	1.51	0	3957.12	3897.77	10.4498
IRIS_313-11497	44933375	44933375	44.93	43.78	0.974405	0.974331	44.93	39.97	0.64	0	97.44	89.66	100	88.96	1.42	0	3721.83	3626.39	9.72223
IRIS_313-11498	56283289	56283289	56.28	55.22	0.981166	0.981108	56.28	52.39	0.82	0	98.1	93.1	100	93.09	1.46	0	4666.9	4578.26	12.2742
IRIS_313-11499	52739577	52739577	52.74	51.89	0.983883	0.983891	52.74	49.41	0.79	0	98.39	93.51	100	93.69	1.5	0	4373.61	4303.11	11.5365
IRIS_313-11500	58191331	58191331	58.19	56.53	0.971473	0.971451	58.19	51.91	0.91	0	97.14	89.36	100	89.21	1.56	0	4821.04	4682.86	12.5546
IRIS_313-11505	63551769	63551769	63.55	61.75	0.971676	0.971649	63.55	56.65	0.99	0	97.17	89.76	100	89.15	1.56	0	5265.03	5115.76	13.7152
IRIS_313-11506	57818595	57818595	57.82	56.3	0.973712	0.973735	57.82	51.78	0.88	0	97.37	85.12	100	89.56	1.52	0	4790.27	4664.28	12.5048
IRIS_313-11507	51035857	51035857	51.04	49.8	0.975705	0.975785	51.04	45.81	0.93	0	97.58	89.08	100	89.76	1.83	0	4228.41	4125.81	11.0612
IRIS_313-11508	52026453	52026453	52.03	50.64	0.973285	0.973351	52.03	46.54	0.87	0	97.33	84.22	100	89.45	1.68	0	4310.19	4194.71	11.2459
IRIS_313-11509	53122343	53122343	53.12	51.8	0.975151	0.975108	53.12	47.44	1.04	0	97.52	83.4	100	89.3	1.96	0	4401.07	4291.53	11.5054
IRIS_313-11510	57730374	57730374	57.73	56.18	0.973151	0.973145	57.73	51.64	0.88	0	97.31	90.21	100	89.44	1.53	0	4782.97	4653.99	12.4772
IRIS_313-11511	60886355	60886355	60.89	60	0.985383	0.985442	60.89	57.35	1.09	0	98.54	93.38	100	94.19	1.79	0	5049.56	4975.69	13.3397
IRIS_313-11512	68105957	68105957	68.11	66.39	0.974747	0.974805	68.11	61.37	1.19	0	97.48	85.22	100	90.11	1.74	0	5643.08	5500.48	14.7466
IRIS_313-11513	70895484	70895484	70.9	69.14	0.975176	0.975238	70.9	63.64	1.08	0	97.52	90.6	100	89.77	1.52	0	5873.54	5727.79	15.356
IRIS_313-11515	71248358	71248358	71.25	69.41	0.974175	0.974198	71.25	63.69	1.09	0	97.41	85.75	100	89.39	1.53	0	5902.62	5749.67	15.4147
IRIS_313-11516	109004131	109004131	109	106.13	0.97367	0.973633	109	97.34	1.76	0	97.36	86.81	100	89.3	1.61	0	9030.8	8792.27	23.5718
IRIS_313-11517	54207796	54207796	54.21	52.77	0.973437	0.973476	54.21	48.61	0.81	0	97.35	89.95	100	89.67	1.49	0	4491.18	4372.05	11.7213
IRIS_313-11521	69396995	69396995	69.4	67.67	0.975072	0.975114	69.4	62.32	1.09	0	97.51	85.65	100	89.8	1.57	0	5749.48	5606.15	15.0299
IRIS_313-11522	89435166	89435166	89.44	88.4	0.988372	0.988426	89.44	85.51	1.36	0	98.85	95.41	100	95.61	1.52	0	7418.93	7333.37	19.6605
IRIS_313-11523	59184513	59184513	59.18	57.66	0.974316	0.974241	59.18	52.96	0.88	0	97.42	85.19	100	89.47	1.48	0	4903.2	4776.54	12.8057
IRIS_313-11524	47149454	47149454	47.15	46.45	0.985154	0.985165	47.15	44.13	0.81	0	98.51	92.53	100	93.6	1.71	0	3909.93	3851.67	10.3262
IRIS_313-11525	29791043	29791043	29.79	28.96	0.972138	0.972104	29.79	26.54	0.42	0	97.21	81.19	100	89.1	1.39	0	2468.02	2399.1	6.4319
IRIS_313-11526	59743237	59743237	59.74	58.8	0.984265	0.984212	59.74	56.14	0.86	0	98.42	93.77	100	93.96	1.44	0	4954.14	4875.87	13.072
IRIS_313-11527	56591742	56591742	56.59	55.67	0.983743	0.983712	56.59	52.75	0.92	0	98.37	92.74	100	93.21	1.63	0	4693.32	4616.83	12.3776
IRIS_313-11528	93176558	93176558	93.18	90.62	0.972526	0.972562	93.18	83.44	2.14	0	97.26	85.1	100	89.55	2.29	0	7720.23	7508.24	20.1293
IRIS_313-11530	89555149	89555149	89.56	87.15	0.973091	0.973143	89.56	80.34	1.68	0	97.32	84.97	100	89.71	1.87	0	7419.69	7220.3	19.3574
IRIS_313-11532	56340794	56340794	56.34	55.52	0.985446	0.985432	56.34	52.71	0.94	0	98.55	92.54	100	93.56	1.67	0	4672.43	4604.7	12.345
IRIS_313-11534	48731931	48731931	48.73	40.71	0.83542	0.835387	48.73	37.43	0.71	0	83.54	83.05	100	76.81	1.46	0	4038.42	3372.74	9.0422
IRIS_313-11535	48662866	48662866	48.66	47.29	0.971845	0.971788	48.66	43.28	0.81	0	97.18	84.88	100	88.95	1.67	0	4031.62	3917.66	10.5031
IRIS_313-11536	50699969	50699969	50.7	50.1	0.988166	0.988166	50.7	48.43	0.85	0	98.81	93.31	100	95.52	1.67	0	4206.05	4156	11.1421
IRIS_313-11537	66961344	66961344	66.96	65.94	0.984767	0.984747	66.96	63.35	1.19	0	98.47	93.46	100	94.61	1.78	0	5554.05	5469.04	14.6623
IRIS_313-11538	55611577	55611577	55.61	54.19	0.974465	0.974437	55.61	50.01	0.97	0	97.45	89.26	100	89.93	1.75	0	4607.91	4490.01	12.0376
IRIS_313-11539	55722584	55722584	55.72	54.88	0.984925	0.984879	55.72	52.89	0.93	0	98.49	92.85	100	94.92	1.66	0	4621.61	4551.98	12.2037
IRIS_313-11540	59124411	59124411	59.12	58.21	0.984608	0.984534	59.12	55.59	0.98	0	98.46	92.54	100	94.02	1.66	0	4903.21	4827.68	12.9428
IRIS_313-11541	67312493	67312493	67.31	65.52	0.973407	0.973371	67.31	60.12	1.22	0	97.34	84.31	100	89.32	1.81	0	5576.58	5428.02	14.5523
IRIS_313-11542	58054956	58054956	58.05	56.61	0.975194	0.975111	58.05	52.47	0.94	0	97.52	89.72	100	90.38	1.62	0	4811.48	4691.88	12.5788
IRIS_313-11543	69888330	69888330	69.89	68.03	0.973387	0.97341	69.89	62.38	1.23	0	97.34	84.33	100	89.25	1.76	0	5790.07	5635.84	15.1095
IRIS_313-11544	59465556	59465556	59.47	57.88	0.973264	0.973337	59.47	52.97	1.11	0	97.33	83.94	100	89.08	1.87	0	4926.28	4794.71	12.8545
IRIS_313-11545	53544190	53544190	53.54	52.11	0.973291	0.973215	53.54	46.29	0.95	0	97.32	83.83	100	86.46	1.78	0	4435.65	4316.45	11.5723
IRIS_313-11546	79509985	79509985	79.51	77.29	0.972079	0.972079	79.51	71.11	1.4	0	97.21	89.66	100	89.44	1.77	0	6587.1	6402.94	17.1661
IRIS_313-11547	96322104	96322104	96.32	93.76	0.973422	0.973401	96.32	86.08	1.12	0	97.34	85.92	100	89.36	1.17	0	7980.05	7767.73	20.825
IRIS_313-11548	63194390	63194390	63.19	61.45	0.972464	0.972396	63.19	55.82	1.13	0	97.25	89.37	100	88.34	1.78	0	5235.43	5091.04	13.6489
IRIS_313-11549	45375060	45375060	45.38	44.23	0.974658	0.974765	45.38	40.5	0.89	0	97.48	82.66	100	89.25	1.96	0	3758.95	3663.93	9.82287
IRIS_313-11551	40629844	40629844	40.63	39.48	0.971696	0.9717	40.63	36.31	0.62	0	97.18	81.26	100	89.36	1.54	0	3366.21	3271.1	8.76971
IRIS_313-11554	60487106	60487106	60.49	58.8	0.972061	0.972108	60.49	53.89	1.04	0	97.21	83.83	100	89.09	1.72	0	5011.01	4871.18	13.0595
IRIS_313-11555	81197949	81197949	81.2	78.97	0.972537	0.972562	81.2	72.37	1.55	0	97.26	84.8	100	89.13	1.91	0	6726.96	6542.4	17.5399
IRIS_313-11556	52134359	52134359	52.13	50.74	0.973336	0.973255	52.13	46.35	0.88	0	97.32	83.48	100	88.91	1.68	0	4319.17	4203.04	11.2682
IRIS_313-11557	61869666	61869666	61.87	60.24	0.973654	0.97366	61.87	54.74	1.33	0	97.36	90.22	100	88.48	2.15	0	5125.8	4990.37	13.379
IRIS_313-11558	67783696	67783696	67.78	65.92	0.972558	0.972505	67.78	59.65	1.64	0	97.24	90.09	100	88.01	2.42	0	5615.45	5460.4	14.6391
IRIS_313-11561	68290023	68290023	68.29	66.45	0.973056	0.973056	68.29	60.51	1.6	0	97.31	90.09	100	88.61	2.35	0	5657.32	5504.69	14.7579
IRIS_313-11563	61575660	61575660	61.58	60	0.974342	0.974411	61.58	55.13	1.75	0	97.45	89.67	100	89.53	2.84	0	5101.47	4971.09	13.3273
IRIS_313-11564	53371932	53371932	53.37	52.3	0.979951	0.979916	53.37	47.93	1.19	0	97.99	91.94	100	89.81	2.23	0	4424.76	4335.67	11.6238
IRIS_313-11565	68505140	68505140	68.51	66.64	0.972705	0.972774	68.51	60.53	1.71	0	97.27	90.07	100	88.36	2.5	0	5675.6	5520.63	14.8006
IRIS_313-11566	64143499	64143499	64.14	62.47	0.973963	0.97391	64.14	56.16	1.42	0	97.39	89.91	100	87.55	2.21	0	5313.96	5174.88	13.8737
IRIS_313-11567	69433163	69433163	69.43	68	0.979404	0.979359	69.43	62.99	1.66	0	97.94	92.18	100	90.72	2.39	0	5755.86	5637.29	15.1134
IRIS_313-11568	62184818	62184818	62.18	60.58	0.974268	0.974193	62.18	54.8	1.33	0	97.41	85.23	100	88.13	2.14	0	5151.63	5018.08	13.4533
IRIS_313-11570	55147733	55147733	55.15	53.74	0.974433	0.974473	55.15	49.7	0.95	0	97.45	90.34	100	90.12	1.72	0	4569.6	4452.86	11.938
IRIS_313-11571	56275495	56275495	56.28	55.71	0.989872	0.989951	56.28	53.47	1.37	0	99	94.71	100	95.01	2.44	0	4668.64	4622.11	12.3917
IRIS_313-11572	63260096	63260096	63.26	61.71	0.975498	0.975496	63.26	56.12	1.42	0	97.54	84.94	100	88.72	2.25	0	5240.89	5111.91	13.7049
IRIS_313-11573	54779779	54779779	54.78	53.27	0.972435	0.972439	54.78	48.71	1.86	0	97.24	84.04	100	88.91	3.4	0	4538.64	4413.07	11.8313
IRIS_313-11574	49908630	49908630	49.91	49.33	0.988379	0.988406	49.91	46.88	1.08	0	98.84	94.29	100	93.93	2.16	0	4140.31	4092.15	10.9709
IRIS_313-11575	75014875	75014875	75.01	74.14	0.988402	0.988337	75.01	71.18	1.63	0	98.84	95.14	100	94.89	2.17	0	6222.9	6150.4	16.489
IRIS_313-11576	48818027	48818027	48.82	47.57	0.974396	0.974435	48.82	43.57	1.15	0	97.44	83.52	100	89.24	2.36	0	4044.51	3940.77	10.5651
IRIS_313-11577	51582512	51582512	51.58	50.25	0.974215	0.974167	51.58	45.8	1.15	0	97.42	84.08	100	88.79	2.23	0	4273.43	4162.83	11.1604
IRIS_313-11578	45540569	45540569	45.54	44.91	0.986166	0.986154	45.54	42.97	0.84	0	98.61	93.39	100	94.35	1.85	0	3777.82	3725.25	9.98727
IRIS_313-11579	62178502	62178502	62.18	60.71	0.976359	0.976382	62.18	55.57	1.47	0	97.65	84.72	100	89.37	2.36	0	5151.58	5030.05	13.4854
IRIS_313-11580	68224201	68224201	68.22	66.47	0.974348	0.974288	68.22	60.91	1.63	0	97.42	84.76	100	89.28	2.38	0	5652.65	5506.68	14.7632
IRIS_313-11582	74564006	74564006	74.56	73.58	0.986856	0.986803	74.56	70.68	1.59	0	98.68	94.7	100	94.79	2.13	0	6185.48	6103.75	16.3639
IRIS_313-11584	41398266	41398266	41.4	40.93	0.988647	0.988689	41.4	39.59	0.63	0	98.88	93.17	100	95.63	1.52	0	3434.38	3395.89	9.10426
IRIS_313-11585	50458067	50458067	50.46	49.27	0.976417	0.976454	50.46	44.83	0.81	0	97.65	83.07	100	88.85	1.61	0	4180.52	4082.27	10.9444
IRIS_313-11586	65712495	65712495	65.71	65.09	0.990565	0.990527	65.71	62.89	1.56	0	99.05	95.56	100	95.71	2.37	0	5452.04	5400.41	14.4783
IRIS_313-11588	67877668	67877668	67.88	66.2	0.97525	0.975284	67.88	60.71	1.06	0	97.53	84.69	100	89.44	1.56	0	5623.59	5484.19	14.7029
IRIS_313-11591	71542925	71542925	71.54	70.04	0.979033	0.978993	71.54	64.85	1.67	0	97.9	91.96	100	90.65	2.34	0	5929.62	5804.84	15.5626
IRIS_313-11594	50401100	50401100	50.4	49.04	0.973016	0.972995	50.4	44.53	1.14	0	97.3	83.94	100	88.35	2.25	0	4175.28	4062.3	10.8909
IRIS_313-11595	26266113	26266113	26.27	25.64	0.976018	0.976163	26.27	23.52	0.54	0	97.61	85.74	100	89.53	2.04	0	2176.42	2124.41	5.69547
IRIS_313-11596	70085660	70085660	70.09	68.33	0.974889	0.97495	70.09	62.63	2.08	0	97.49	84.82	100	89.36	2.96	0	5806.7	5660.73	15.1762
IRIS_313-11597	63705924	63705924	63.71	62.08	0.974415	0.974478	63.71	57.14	1.17	0	97.45	89.73	100	89.69	1.84	0	5278.42	5143.48	13.7895
IRIS_313-11598	65290718	65290718	65.29	63.58	0.973809	0.973798	65.29	57.97	1.38	0	97.37	86.84	100	88.8	2.11	0	5409.07	5266.67	14.1198
IRIS_313-11599	54271319	54271319	54.27	52.82	0.973282	0.973258	54.27	47.66	0.96	0	97.32	90.1	100	87.81	1.77	0	4496.17	4375.61	11.7309
IRIS_313-11600	54132841	54132841	54.13	52.67	0.973028	0.972977	54.13	48.42	0.83	0	97.3	89.39	100	89.45	1.53	0	4484.97	4363.7	11.6989
IRIS_313-11602	76180871	76180871	76.18	74.34	0.975847	0.975836	76.18	68.56	1.29	0	97.59	90.49	100	90	1.69	0	6312.25	6159.62	16.5137
IRIS_313-11603	55530406	55530406	55.53	54.18	0.975689	0.975682	55.53	49.91	0.92	0	97.56	90.04	100	89.87	1.66	0	4600.75	4488.43	12.0333
IRIS_313-11604	86973534	86973534	86.97	84.81	0.975164	0.975124	86.97	78.32	1.61	0	97.51	91.09	100	90.05	1.85	0	7205.98	7026.19	18.837
IRIS_313-11606	46812910	46812910	46.81	45.57	0.97351	0.973449	46.81	41.44	0.72	0	97.35	88.43	100	88.53	1.53	0	3878.23	3775.45	10.1218
IRIS_313-11607	87104529	87104529	87.1	84.71	0.97256	0.97251	87.1	77.59	1.52	0	97.25	90.93	100	89.08	1.74	0	7216.22	7017.38	18.8134
IRIS_313-11608	26184608	26184608	26.18	25.42	0.97097	0.970799	26.18	23.36	0.46	0	97.09	80.74	100	89.23	1.76	0	2169.19	2105.92	5.6459
IRIS_313-11609	49775386	49775386	49.78	48.36	0.971474	0.971565	49.78	44.27	0.89	0	97.16	84.55	100	88.93	1.8	0	4123.71	4006.32	10.7408
IRIS_313-11610	34635434	34635434	34.64	33.73	0.97373	0.973858	34.64	31	0.53	0	97.38	80.37	100	89.49	1.53	0	2869.75	2794.48	7.4919
IRIS_313-11611	54668858	54668858	54.67	53.68	0.981891	0.981912	54.67	51.1	0.83	0	98.2	93.34	100	93.47	1.51	0	4533.05	4451.19	11.9335
IRIS_313-11615	86145701	86145701	86.15	83.86	0.973418	0.973467	86.15	76.97	1.47	0	97.35	85.96	100	89.34	1.7	0	7136.68	6947.15	18.6251
IRIS_313-11616	55626727	55626727	55.63	54.28	0.975733	0.97579	55.63	50.18	0.91	0	97.58	90.51	100	90.2	1.63	0	4608.65	4497.14	12.0567
IRIS_313-11617	74423135	74423135	74.42	72.56	0.975007	0.974966	74.42	67.21	1.2	0	97.5	91.13	100	90.31	1.61	0	6166.41	6012.16	16.1184
IRIS_313-11618	74104392	74104392	74.1	72.18	0.974089	0.974031	74.1	66.6	1.31	0	97.4	90.9	100	89.88	1.77	0	6139.86	5979.88	16.0318
IRIS_313-11619	58322962	58322962	58.32	56.91	0.975823	0.975773	58.32	52.68	1.12	0	97.57	90.61	100	90.33	1.92	0	4832.49	4715	12.6408
IRIS_313-11620	64196648	64196648	64.2	62.63	0.975545	0.975596	64.2	56.93	1.13	0	97.56	91.08	100	88.68	1.77	0	5319.06	5189.25	13.9122
IRIS_313-11621	61004354	61004354	61	59.37	0.973279	0.973209	61	54.34	1.11	0	97.32	85.2	100	89.08	1.82	0	5054.02	4918.24	13.1856
IRIS_313-11622	80612783	80612783	80.61	78.59	0.974941	0.974907	80.61	71.34	1.55	0	97.49	86.03	100	88.49	1.93	0	6678.29	6510.21	17.4536
IRIS_313-11623	61686807	61686807	61.69	60.74	0.9846	0.984651	61.69	57.38	1.01	0	98.46	93.89	100	93.01	1.64	0	5115.57	5036.72	13.5033
IRIS_313-11624	83557803	83557803	83.56	81.49	0.975227	0.975253	83.56	75.03	1.44	0	97.52	86.3	100	89.79	1.72	0	6922.42	6750.65	18.0983
IRIS_313-11625	68784687	68784687	68.78	67.46	0.980808	0.980742	68.78	63.53	1.08	0	98.07	92.52	100	92.36	1.56	0	5701.67	5591.61	14.9909
IRIS_313-11626	79811769	79811769	79.81	78.22	0.980078	0.980056	79.81	73.36	1.57	0	98.01	92.8	100	91.92	1.96	0	6616.56	6484.76	17.3854
IRIS_313-11627	59740837	59740837	59.74	58.36	0.9769	0.976886	59.74	54.73	1.46	0	97.69	91.6	100	91.6	2.44	0	4952.48	4838.06	12.9707
IRIS_313-11628	32373092	32373092	32.37	31.57	0.975286	0.975193	32.37	29.35	0.47	0	97.53	92.55	100	90.65	1.46	0	2682.73	2616.35	7.01434
IRIS_313-11629	63454629	63454629	63.45	61.81	0.974153	0.974082	63.45	57.18	1.13	0	97.4	90.74	100	90.11	1.78	0	5257.43	5120.62	13.7282
IRIS_313-11630	75005165	75005165	75.01	73.34	0.977736	0.977799	75.01	68.88	1.45	0	97.78	92.67	100	91.83	1.93	0	6217.52	6079.14	16.298
IRIS_313-11632	59331394	59331394	59.33	58.09	0.9791	0.979077	59.33	54.75	0.97	0	97.91	91.99	100	92.27	1.63	0	4918.35	4815.58	12.9104
IRIS_313-11635	187917571	187917571	187.92	182.99	0.973765	0.973778	187.92	167.58	2.96	0	97.38	87.81	100	89.18	1.57	0	15568.6	15159.8	40.6428
IRIS_313-11636	60202444	60202444	60.2	58.63	0.97392	0.973881	60.2	53.84	1.47	0	97.39	90.54	100	89.43	2.45	0	4987.19	4856.57	13.0203
IRIS_313-11638	71799768	71799768	71.8	69.96	0.974373	0.974376	71.8	64.03	1.67	0	97.44	90.82	100	89.18	2.32	0	5948.33	5795.65	15.5379
IRIS_313-11639	58373018	58373018	58.37	56.95	0.975672	0.975622	58.37	51.13	1.41	0	97.56	90.56	100	87.59	2.41	0	4836.05	4717.89	12.6485
IRIS_313-11640	65804459	65804459	65.8	63.95	0.971884	0.971819	65.8	58.69	1.65	0	97.19	90.59	100	89.18	2.51	0	5451.56	5298.04	14.2039
IRIS_313-11641	55323044	55323044	55.32	53.92	0.974693	0.974639	55.32	49.58	0.87	0	97.47	90.7	100	89.62	1.57	0	4583.63	4467.47	11.9771
IRIS_313-11642	128025239	128025239	128.03	124.67	0.973756	0.973792	128.03	113.51	2.09	0	97.38	91.96	100	88.66	1.63	0	10606.6	10328.5	27.6902
IRIS_313-11643	181711930	181711930	181.71	176.98	0.97397	0.973959	181.71	162.13	3.04	0	97.4	92.61	100	89.22	1.67	0	15054.5	14661.7	39.3076
IRIS_313-11644	152400170	152400170	152.4	148.17	0.972244	0.972243	152.4	134.6	2.16	0	97.23	92.29	100	88.32	1.42	0	12625.1	12274.2	32.9066
IRIS_313-11645	183358400	183358400	183.36	178.39	0.972895	0.972903	183.36	163.07	3.1	0	97.29	92.51	100	88.94	1.69	0	15190.1	14777.5	39.6181
IRIS_313-11646	187390465	187390465	187.39	182.4	0.973371	0.973369	187.39	167.47	2.83	0	97.34	92.5	100	89.37	1.51	0	15524.2	15110	40.5093
IRIS_313-11647	81193371	81193371	81.19	79.15	0.974874	0.974833	81.19	73.14	2.73	0	97.48	91.26	100	90.08	3.36	0	6726.87	6557.25	17.5798
IRIS_313-11648	142132196	142132196	142.13	138.42	0.973897	0.973882	142.13	126.9	2.1	0	97.39	91.92	100	89.28	1.48	0	11775.4	11467.1	30.7428
IRIS_313-11650	53299571	53299571	53.3	51.96	0.974859	0.974867	53.3	48.05	1.14	0	97.48	90.39	100	90.14	2.14	0	4416.26	4304.9	11.5413
IRIS_313-11651	170152673	170152673	170.15	168.36	0.98948	0.989464	170.15	163.47	2.62	0	98.94	97.52	100	96.07	1.54	0	14116.1	13967.1	37.4453
IRIS_313-11652	138339181	138339181	138.34	136.81	0.98894	0.988946	138.34	132.51	2.36	0	98.9	96.02	100	95.78	1.7	0	11476.4	11349.6	30.4279
IRIS_313-11653	65984218	65984218	65.98	65.4	0.991209	0.991146	65.98	63.97	1.58	0	99.12	96.77	100	96.95	2.39	0	5474.66	5426.5	14.5483
IRIS_313-11654	73268002	73268002	73.27	72.27	0.986352	0.986379	73.27	70.53	1.82	0	98.64	96.52	100	96.26	2.48	0	6078.8	5996.04	16.0752
IRIS_313-11655	102646189	102646189	102.65	100.57	0.979737	0.979773	102.65	96.87	2.07	0	97.98	96.88	100	94.38	2.02	0	8514.49	8342.41	22.3657
IRIS_313-11656	185186010	185186010	185.19	179.77	0.970733	0.970754	185.19	165.19	2.93	0	97.08	88.24	100	89.2	1.58	0	15342.4	14892.9	39.9272
IRIS_313-11657	188551550	188551550	188.55	182.97	0.970406	0.970398	188.55	168.12	3.22	0	97.04	92.41	100	89.16	1.71	0	15620.7	15157.4	40.6365
IRIS_313-11658	74873312	74873312	74.87	73.74	0.984907	0.984864	74.87	70.44	1.79	0	98.48	94.56	100	94.08	2.39	0	6209.27	6114.93	16.3939
IRIS_313-11659	133140779	133140779	133.14	131.02	0.984077	0.984071	133.14	124.94	2.22	0	98.41	94.96	100	93.84	1.67	0	11041	10865.4	29.1297
IRIS_313-11660	37708607	37708607	37.71	37.13	0.984619	0.984656	37.71	35.53	0.87	0	98.46	92.78	100	94.22	2.31	0	3127.21	3078.91	8.25445
IRIS_313-11661	148198536	148198536	148.2	146.99	0.991835	0.991845	148.2	142.64	2.75	0	99.19	97.25	100	96.25	1.85	0	12295.8	12195.6	32.6959
IRIS_313-11663	156600765	156600765	156.6	152.54	0.974074	0.974069	156.6	139.9	1.93	0	97.4	92.55	100	89.34	1.23	0	12973.8	12636.4	33.8776
IRIS_313-11664	183200869	183200869	183.2	178.37	0.973635	0.973631	183.2	164.31	2.72	0	97.36	88.26	100	89.69	1.49	0	15177.7	14776.7	39.6157
IRIS_313-11665	188781813	188781813	188.78	184.19	0.975686	0.975677	188.78	169.43	2.3	0	97.57	88.03	100	89.75	1.22	0	15640	15258.6	40.9077
IRIS_313-11666	79721265	79721265	79.72	77.7	0.974661	0.974646	79.72	71.52	1.15	0	97.46	86.88	100	89.71	1.45	0	6604.55	6436.66	17.2565
IRIS_313-11667	120314253	120314253	120.31	117.24	0.974483	0.974448	120.31	107.75	1.29	0	97.44	87.63	100	89.56	1.07	0	9967.42	9711.97	26.0375
IRIS_313-11668	185243314	185243314	185.24	180.65	0.975221	0.975204	185.24	165.32	1.97	0	97.52	88.49	100	89.24	1.06	0	15347.4	14966	40.1233
IRIS_313-11669	265507747	265507747	265.51	258.82	0.974803	0.974811	265.51	238.44	3.07	0	97.48	88.94	100	89.81	1.16	0	21998.6	21443.5	57.4894
IRIS_313-11671	221392067	221392067	221.39	215.89	0.975157	0.975148	221.39	198.34	2.54	0	97.51	93.67	100	89.59	1.15	0	18341.1	17884.1	47.9466
IRIS_313-11672	44629742	44629742	44.63	44.3	0.992606	0.992612	44.63	43.29	0.6	0	99.27	97.35	100	96.99	1.35	0	3703.26	3676.23	9.85584
IRIS_313-11673	166126846	166126846	166.13	163.6	0.984771	0.98479	166.13	155.88	1.67	0	98.48	95.74	100	93.83	1.01	0	13775.8	13566.5	36.3712
IRIS_313-11674	140293419	140293419	140.29	136.65	0.974054	0.97403	140.29	125.14	1.58	0	97.4	87.54	100	89.2	1.12	0	11622	11319.7	30.3477
IRIS_313-11676	68052460	68052460	68.05	66.27	0.973843	0.973808	68.05	61.01	0.94	0	97.38	86.21	100	89.65	1.39	0	5637.78	5489.8	14.718
IRIS_313-11677	129281746	129281746	129.28	125.97	0.974397	0.974383	129.28	115.76	1.57	0	97.44	87.25	100	89.54	1.21	0	10710.5	10435.6	27.9774
IRIS_313-11678	68884665	68884665	68.88	67.14	0.974739	0.974673	68.88	61.79	1.01	0	97.47	86.07	100	89.71	1.47	0	5706.81	5562.41	14.9126
IRIS_313-11679	72318183	72318183	72.32	70.41	0.97359	0.973614	72.32	64.54	1.27	0	97.37	86.35	100	89.24	1.76	0	5991.05	5832.97	15.638
IRIS_313-11680	57613319	57613319	57.61	56.1	0.973789	0.973733	57.61	51.25	0.88	0	97.37	85.8	100	88.95	1.53	0	4772.28	4646.49	12.4571
IRIS_313-11681	182089105	182089105	182.09	177.23	0.97331	0.973315	182.09	162.37	2.4	0	97.33	87.93	100	89.17	1.32	0	15085	14681.6	39.3608
IRIS_313-11682	58456513	58456513	58.46	56.66	0.96921	0.969268	58.46	51.81	0.97	0	96.93	85.8	100	88.62	1.66	0	4842.86	4694.1	12.5847
IRIS_313-11683	173035027	173035027	173.04	168.41	0.973243	0.973271	173.04	154.53	2.39	0	97.33	87.93	100	89.3	1.38	0	14334.6	13950.8	37.4015
IRIS_313-11684	143571642	143571642	143.57	139.73	0.973253	0.973242	143.57	128.07	1.75	0	97.33	87.37	100	89.2	1.22	0	11893.9	11575.3	31.033
IRIS_313-11685	158877510	158877510	158.88	154.54	0.972684	0.972699	158.88	141.43	2.07	0	97.27	87.75	100	89.02	1.3	0	13162.3	12802.3	34.3225
IRIS_313-11686	178571641	178571641	178.57	173.89	0.973792	0.973783	178.57	159.44	2.5	0	97.38	88.02	100	89.29	1.4	0	14793.5	14404.7	38.6185
IRIS_313-11687	166180525	166180525	166.18	161.61	0.9725	0.972497	166.18	148.06	2.13	0	97.25	87.58	100	89.1	1.28	0	13766.7	13387.8	35.8921
IRIS_313-11688	60726952	60726952	60.73	59.12	0.973489	0.973538	60.73	54.01	1.25	0	97.36	85.81	100	88.94	2.06	0	5030.88	4897.9	13.1311
IRIS_313-11689	156964355	156964355	156.96	155.79	0.992546	0.992518	156.96	152.2	2.25	0	99.25	98.1	100	96.96	1.44	0	13024.4	12926.6	34.6557
IRIS_313-11690	60851363	60851363	60.85	59.72	0.98143	0.981408	60.85	56.04	1.11	0	98.14	93.1	100	92.09	1.83	0	5044.24	4950.38	13.2718
IRIS_313-11691	160227182	160227182	160.23	157.98	0.985958	0.985975	160.23	151.05	2.27	0	98.6	95.5	100	94.27	1.42	0	13288.7	13102.2	35.1266
IRIS_313-11692	147560628	147560628	147.56	144.02	0.97601	0.976006	147.56	132.19	2.29	0	97.6	87.89	100	89.58	1.55	0	12224.9	11930.8	31.986
IRIS_313-11693	96498977	96498977	96.5	94.08	0.974922	0.974933	96.5	86.78	1.56	0	97.49	87.05	100	89.92	1.62	0	7995.15	7794.27	20.8962
IRIS_313-11694	58303602	58303602	58.3	56.72	0.972899	0.972839	58.3	52.02	1.11	0	97.29	85.12	100	89.23	1.9	0	4830.28	4699.02	12.5979
IRIS_313-11695	64949502	64949502	64.95	63.34	0.975212	0.975219	64.95	58.22	1.42	0	97.51	86.1	100	89.64	2.18	0	5380.85	5246.86	14.0666
IRIS_313-11698	57779954	57779954	57.78	56.6	0.979578	0.979578	57.78	53.08	0.98	0	97.95	93.01	100	91.87	1.69	0	4790.05	4691.78	12.5785
IRIS_313-11700	160342255	160342255	160.34	156.07	0.973369	0.973355	160.34	142.91	2.4	0	97.34	87.87	100	89.13	1.5	0	13283.8	12929.5	34.6634
IRIS_313-11702	66354014	66354014	66.35	65.69	0.990053	0.989993	66.35	64.2	1.19	0	99	97.26	100	96.75	1.79	0	5505.52	5450.25	14.6119
IRIS_313-11704	142206372	142206372	142.21	138.2	0.971802	0.971827	142.21	125.62	2.86	0	97.18	87.47	100	88.34	2.01	0	11780.3	11447.9	30.6913
IRIS_313-11705	152635087	152635087	152.64	148.59	0.973467	0.973498	152.64	136.55	2.2	0	97.35	87.94	100	89.46	1.44	0	12645.8	12310	33.0027
IRIS_313-11706	87971521	87971521	87.97	85.64	0.973514	0.973497	87.97	78.33	1.73	0	97.35	86.68	100	89.04	1.96	0	7288.06	7094.45	19.02
IRIS_313-11707	141730513	141730513	141.73	137.98	0.973541	0.973538	141.73	126.17	2.23	0	97.36	87.47	100	89.02	1.57	0	11740.7	11429.7	30.6427
IRIS_313-11708	140252551	140252551	140.25	136.49	0.973191	0.973173	140.25	124.93	2.31	0	97.32	87.69	100	89.07	1.65	0	11618.5	11306.3	30.3117
IRIS_313-11709	149852331	149852331	149.85	145.78	0.97284	0.972824	149.85	132.93	2.45	0	97.28	87.71	100	88.71	1.63	0	12413	12075.1	32.3729
IRIS_313-11710	179526860	179526860	179.53	174.66	0.972874	0.972891	179.53	159.13	2.73	0	97.29	88.32	100	88.64	1.52	0	14870.6	14466.9	38.7852
IRIS_313-11711	161453323	161453323	161.45	157.22	0.9738	0.97378	161.45	144.3	2.46	0	97.38	87.82	100	89.38	1.52	0	13376.1	13025	34.9195
IRIS_313-11712	69117744	69117744	69.12	67.35	0.974392	0.974424	69.12	61.42	1.43	0	97.45	91.15	100	88.86	2.06	0	5725.4	5578.92	14.9569
IRIS_313-11713	39323419	39323419	39.32	38.3	0.974059	0.973974	39.32	35.33	0.55	0	97.39	82.64	100	89.83	1.39	0	3257.9	3172.61	8.50566
IRIS_313-11714	48736336	48736336	48.74	47.69	0.978457	0.978531	48.74	44.04	1.04	0	97.86	91.8	100	90.36	2.14	0	4038.62	3952.05	10.5953
IRIS_313-11716	133218707	133218707	133.22	129.79	0.974253	0.974263	133.22	118.9	1.71	0	97.43	87.01	100	89.25	1.28	0	11036.3	10751.9	28.8255
IRIS_313-11717	184133211	184133211	184.13	179.28	0.97366	0.973643	184.13	164.98	3.14	0	97.37	88.51	100	89.6	1.7	0	15255.8	14853.3	39.8212
IRIS_313-11719	149641580	149641580	149.64	145.72	0.973804	0.973794	149.64	133.7	2.24	0	97.38	87.72	100	89.35	1.5	0	12397.5	12072.1	32.3649
IRIS_313-11720	134347212	134347212	134.35	130.63	0.972311	0.972331	134.35	119.81	2.04	0	97.23	87.32	100	89.18	1.52	0	11130.1	10821.6	29.0124
IRIS_313-11721	146863747	146863747	146.86	143.18	0.974942	0.974917	146.86	131.4	2.05	0	97.49	87.39	100	89.47	1.4	0	12167.5	11861.7	31.8009
IRIS_313-11722	190367165	190367165	190.37	185.51	0.974471	0.974485	190.37	170.18	2.89	0	97.45	92.98	100	89.4	1.52	0	15771.5	15368.3	41.2019
IRIS_313-11723	214337273	214337273	214.34	208.63	0.97336	0.973372	214.34	190.7	4.13	0	97.34	93.14	100	88.97	1.93	0	17758.2	17284.6	46.3395
IRIS_313-11724	126078524	126078524	126.08	122.74	0.973509	0.97352	126.08	112.53	1.67	0	97.35	87.5	100	89.25	1.32	0	10445.1	10167.9	27.2597
IRIS_313-11725	177204385	177204385	177.2	161.5	0.9114	0.911377	177.2	157.07	1.96	0	91.14	98.71	100	88.64	1.11	0	14704.3	13400.5	35.9263
IRIS_313-11726	54645043	54645043	54.65	53.29	0.975114	0.975203	54.65	48.71	1.09	0	97.53	85.37	100	89.14	2	0	4527.08	4415	11.8365
IRIS_313-11727	166147713	166147713	166.15	162.14	0.975865	0.975879	166.15	148.88	2.86	0	97.59	88.15	100	89.61	1.72	0	13765.2	13432.9	36.013
IRIS_313-11728	159900725	159900725	159.9	155.7	0.973734	0.973729	159.9	142.65	2.07	0	97.37	87.76	100	89.21	1.29	0	13246.8	12898.2	34.5797
IRIS_313-11729	66773583	66773583	66.77	65.09	0.974839	0.974787	66.77	59.97	1.41	0	97.49	91.14	100	89.81	2.12	0	5532.13	5392.76	14.4578
IRIS_313-11730	169666517	169666517	169.67	165.19	0.973596	0.973616	169.67	151.17	2.45	0	97.36	88.46	100	89.1	1.44	0	14056.3	13684.6	36.6879
IRIS_313-11731	174779420	174779420	174.78	170.65	0.97637	0.976374	174.78	156.95	2.31	0	97.64	92.86	100	89.8	1.32	0	14480.4	14137.4	37.9018
IRIS_313-11732	126427072	126427072	126.43	123.4	0.976034	0.976057	126.43	113.25	1.8	0	97.61	92.55	100	89.57	1.42	0	10474.5	10223.6	27.4091
IRIS_313-11733	115108165	115108165	115.11	110.04	0.955955	0.95597	115.11	101.27	1.82	0	95.6	92.24	100	87.97	1.58	0	9537.22	9116.42	24.4408
IRIS_313-11734	125603089	125603089	125.6	122.47	0.97508	0.975056	125.6	112.52	1.78	0	97.5	92.37	100	89.58	1.41	0	10406.2	10145.9	27.2009
IRIS_313-11735	56996774	56996774	57	55.51	0.97386	0.973915	57	50.92	1.21	0	97.39	85.18	100	89.33	2.12	0	4722	4598.69	12.3289
IRIS_313-11736	172028372	172028372	172.03	169.52	0.98541	0.985419	172.03	161.27	2.65	0	98.54	95.7	100	93.75	1.54	0	14265.9	14057.9	37.6886
IRIS_313-11737	159708429	159708429	159.71	155.74	0.975142	0.975152	159.71	143.18	2.33	0	97.52	92.94	100	89.65	1.46	0	13232.5	12903.3	34.5932
IRIS_313-11738	149421407	149421407	149.42	145.52	0.973899	0.97389	149.42	132.35	2.37	0	97.39	92.75	100	88.58	1.59	0	12379.5	12055.8	32.3213
IRIS_313-11739	113323292	113323292	113.32	111.48	0.983763	0.983734	113.32	104.97	1.35	0	98.38	95.41	100	92.63	1.19	0	9397.9	9245.3	24.7863
IRIS_313-11740	168894961	168894961	168.89	164.54	0.974244	0.974215	168.89	148.65	2.3	0	97.42	88.1	100	88.01	1.36	0	13992.4	13630.8	36.5438
IRIS_313-11741	111612034	111612034	111.61	108.84	0.975181	0.975164	111.61	99.67	2.56	0	97.52	91.86	100	89.3	2.29	0	9246.52	9016.54	24.173
IRIS_313-11742	101365531	101365531	101.37	98.92	0.975831	0.975874	101.37	88.28	1.52	0	97.59	91.79	100	87.09	1.5	0	8397.8	8195.16	21.9709
IRIS_313-11743	42312240	42312240	42.31	41.44	0.979437	0.979386	42.31	39.02	0.62	0	97.95	91.75	100	92.22	1.47	0	3507.78	3435.69	9.21097
IRIS_313-11744	160394606	160394606	160.39	156.56	0.976121	0.976093	160.39	138.91	2.18	0	97.61	88.23	100	86.61	1.36	0	13288	12969.9	34.772
IRIS_313-11745	164250252	164250252	164.25	160.34	0.976195	0.976193	164.25	142.13	2.2	0	97.62	88.14	100	86.53	1.34	0	13607.6	13283	35.6113
IRIS_313-11746	148780451	148780451	148.78	145.17	0.975736	0.975733	148.78	128.1	1.76	0	97.57	88.43	100	86.1	1.18	0	12326.6	12026.8	32.2435
IRIS_313-11747	136003687	136003687	136	132.55	0.974632	0.974606	136	116.59	1.65	0	97.46	88.21	100	85.73	1.21	0	11267.5	10980.7	29.4388
IRIS_313-11748	144789893	144789893	144.79	141.24	0.975482	0.975482	144.79	124.68	2.02	0	97.55	88.16	100	86.11	1.39	0	11996.2	11701.7	31.3718
IRIS_313-11750	139598748	139598748	139.6	136.13	0.975143	0.975152	139.6	125.06	1.85	0	97.51	92.64	100	89.59	1.33	0	11565.5	11277.3	30.2339
IRIS_313-11751	121443300	121443300	121.44	118.44	0.975296	0.97527	121.44	109.11	1.76	0	97.52	92.84	100	89.84	1.45	0	10062	9812.45	26.3068
IRIS_313-11752	164986076	164986076	164.99	161.02	0.975938	0.975961	164.99	148.48	2.13	0	97.6	88.14	100	89.99	1.29	0	13669.6	13340.4	35.7653
IRIS_313-11753	119679439	119679439	119.68	116.36	0.972259	0.972264	119.68	107.06	1.72	0	97.22	87.72	100	89.46	1.43	0	9915.47	9639.75	25.8438
IRIS_313-11754	168406583	168406583	168.41	165.03	0.97993	0.97995	168.41	154.99	2.44	0	98	94.65	100	92.04	1.45	0	13959.3	13679.1	36.6732
IRIS_313-11755	165635310	165635310	165.64	163.23	0.98545	0.985478	165.64	156.02	3.06	0	98.55	95.81	100	94.19	1.85	0	13736.2	13536.8	36.2916
IRIS_313-11756	108255809	108255809	108.26	106.35	0.982357	0.982395	108.26	100.97	1.31	0	98.24	95.35	100	93.27	1.21	0	8977.33	8819.27	23.6442
IRIS_313-11757	121100724	121100724	121.1	117.84	0.97308	0.973074	121.1	108.17	1.48	0	97.3	87.52	100	89.32	1.22	0	10033	9761.94	26.1714
IRIS_313-11758	134720649	134720649	134.72	131.38	0.975208	0.975203	134.72	120.25	2.17	0	97.52	87.45	100	89.26	1.61	0	11161.3	10883.9	29.1792
IRIS_313-11759	165629466	165629466	165.63	163.14	0.984966	0.98497	165.63	151.83	2.35	0	98.5	95.84	100	91.67	1.42	0	13735	13528.3	36.269
IRIS_313-11760	134385355	134385355	134.39	130.83	0.97351	0.973544	134.39	120.15	1.91	0	97.36	92.69	100	89.41	1.42	0	11133.3	10838.3	29.0571
IRIS_313-11761	158406012	158406012	158.41	154.23	0.973613	0.973637	158.41	141.93	2.29	0	97.37	92.76	100	89.6	1.45	0	13124.4	12778.2	34.2579
IRIS_313-11762	143461145	143461145	143.46	139.55	0.972745	0.972737	143.46	128.42	1.95	0	97.27	92.55	100	89.52	1.36	0	11885.9	11560.8	30.9942
IRIS_313-11763	110068245	110068245	110.07	107.31	0.974925	0.974941	110.07	98.93	1.61	0	97.5	92.31	100	89.88	1.47	0	9119.17	8890.37	23.8348
IRIS_313-11764	142607650	142607650	142.61	139.1	0.975387	0.975403	142.61	127.89	2.05	0	97.54	87.7	100	89.68	1.43	0	11814.8	11523.8	30.8949
IRIS_313-11765	65659503	65659503	65.66	64.27	0.97883	0.978838	65.66	60.39	1.03	0	97.89	93.77	100	91.97	1.57	0	5443.04	5327.88	14.2839
IRIS_313-11766	52124282	52124282	52.12	50.81	0.974866	0.974786	52.12	46.95	1.01	0	97.47	90.66	100	90.07	1.93	0	4318.81	4209.56	11.2857
IRIS_313-11767	70001436	70001436	70	68.31	0.975857	0.975837	70	63.57	0.85	0	97.59	92.25	100	90.81	1.22	0	5801.43	5661.33	15.1778
IRIS_313-11772	88179228	88179228	88.18	86.12	0.976639	0.976647	88.18	79.91	1.43	0	97.66	92.62	100	90.62	1.63	0	7306.85	7135.52	19.1301
IRIS_313-11773	73553205	73553205	73.55	71.73	0.975255	0.975212	73.55	66.13	1.9	0	97.53	86.02	100	89.9	2.59	0	6093.67	5942.62	15.932
IRIS_313-11779	42058082	42058082	42.06	40.92	0.972896	0.97294	42.06	37.77	0.61	0	97.29	83.48	100	89.8	1.45	0	3484.49	3389.83	9.08802
IRIS_313-11780	67672563	67672563	67.67	65.93	0.974287	0.97425	67.67	61.01	1.15	0	97.43	85.07	100	90.15	1.7	0	5606.74	5462.28	14.6442
IRIS_313-11782	64042306	64042306	64.04	62.32	0.973142	0.973107	64.04	57.56	0.98	0	97.31	89.99	100	89.88	1.53	0	5306.14	5163.18	13.8423
IRIS_313-11783	55435792	55435792	55.44	54.09	0.975649	0.975723	55.44	50.15	0.85	0	97.58	84.45	100	90.46	1.53	0	4593.1	4481.55	12.0149
IRIS_313-11784	110564370	110564370	110.56	107.77	0.974765	0.974726	110.56	99.51	1.16	0	97.47	92.26	100	90	1.05	0	9161.11	8928.85	23.9379
IRIS_313-11785	45637226	45637226	45.64	44.45	0.973926	0.973986	45.64	41.14	0.69	0	97.39	83.43	100	90.15	1.5	0	3781.13	3682.44	9.87249
IRIS_313-11786	160810886	160810886	160.81	156.55	0.973509	0.973504	160.81	143.96	2.09	0	97.35	87.42	100	89.52	1.3	0	13323.1	12969.8	34.7714
IRIS_313-11787	111893179	111893179	111.89	108.99	0.974082	0.974054	111.89	100.54	1.49	0	97.41	86.4	100	89.85	1.33	0	9270.66	9029.89	24.2088
IRIS_313-11788	110533319	110533319	110.53	109.08	0.986881	0.986852	110.53	104.92	1.43	0	98.68	95.43	100	94.92	1.29	0	9168.43	9047.54	24.2561
IRIS_313-11789	164928908	164928908	164.93	160.69	0.974292	0.974299	164.93	148.48	2.24	0	97.43	92.32	100	90.03	1.36	0	13664.8	13312.8	35.691
IRIS_313-11790	154933449	154933449	154.93	152.19	0.982315	0.982293	154.93	145.35	2.04	0	98.23	94.46	100	93.81	1.32	0	12847.7	12620.3	33.8347
IRIS_313-11791	165941378	165941378	165.94	162.01	0.976317	0.976309	165.94	150.37	2.05	0	97.63	93.38	100	90.61	1.24	0	13750.7	13424.2	35.9898
IRIS_313-11792	79590440	79590440	79.59	76.47	0.960799	0.960794	79.59	73.09	1.22	0	96.08	93.92	100	91.84	1.54	0	6600.7	6341.87	17.0023
IRIS_313-11793	62975055	62975055	62.98	55.55	0.882026	0.882095	62.98	51.42	0.9	0	88.22	89.4	100	81.65	1.43	0	5218.58	4602.63	12.3395
IRIS_313-11794	186957463	186957463	186.96	179.61	0.960687	0.9607	186.96	164.24	2.54	0	96.07	92.74	100	87.85	1.36	0	15490.9	14880.6	39.8944
IRIS_313-11795	166981469	166981469	166.98	141.91	0.849862	0.849855	166.98	130	1.92	0	84.98	87.48	100	77.85	1.15	0	13838.3	11757.2	31.5207
IRIS_313-11796	210784319	210784319	210.78	205.9	0.976848	0.976828	210.78	188.35	2.7	0	97.68	88.14	100	89.36	1.28	0	17464	17058.4	45.7329
IRIS_313-11797	164204267	164204267	164.2	160.34	0.976492	0.976467	164.2	146.72	2.13	0	97.64	87.82	100	89.35	1.3	0	13605.8	13284.8	35.6161
IRIS_313-11798	137104564	137104564	137.1	132.89	0.969292	0.96926	137.1	121.91	1.73	0	96.92	87.83	100	88.92	1.26	0	11359.5	11009.4	29.5159
IRIS_313-11799	119956211	119956211	119.96	116.92	0.974658	0.974689	119.96	106.42	1.38	0	97.47	87.53	100	88.71	1.15	0	9938.66	9686.49	25.9691
IRIS_313-11800	191861280	191861280	191.86	189.73	0.988898	0.988892	191.86	183.22	2.5	0	98.89	97.36	100	95.5	1.3	0	15918.8	15742	42.2036
IRIS_313-11801	222466833	222466833	222.47	216.72	0.974154	0.974168	222.47	198.26	3.09	0	97.42	92.77	100	89.12	1.39	0	18431.2	17954.3	48.1349
IRIS_313-11802	245532043	245532043	245.53	239.14	0.973975	0.973967	245.53	218.11	3.3	0	97.4	93.23	100	88.83	1.34	0	20342.6	19812.2	53.1159
IRIS_313-11803	42006099	42006099	42.01	41.55	0.98905	0.989142	42.01	40.39	0.56	0	98.91	94.7	100	96.15	1.32	0	3484.89	3446.93	9.2411
IRIS_313-11804	169065086	169065086	169.07	165.06	0.976282	0.97631	169.07	151.05	2.27	0	97.63	87.87	100	89.34	1.34	0	14007.4	13675.2	36.6627
IRIS_313-11805	191436119	191436119	191.44	186.76	0.975554	0.975573	191.44	170.45	2.38	0	97.56	92.92	100	89.04	1.24	0	15861	15473	41.4825
IRIS_313-11806	112123914	112123914	112.12	109.48	0.976454	0.97642	112.12	99.72	1.39	0	97.64	87.23	100	88.94	1.24	0	9289.76	9069.99	24.3163
IRIS_313-11807	149009731	149009731	149.01	134	0.899269	0.89927	149.01	122.2	1.9	0	89.93	92.71	100	82.01	1.28	0	12349.1	11103.2	29.7672
IRIS_313-11808	37909234	37909234	37.91	37	0.975996	0.976016	37.91	34.34	0.53	0	97.6	89.28	100	90.58	1.39	0	3141.41	3065.78	8.21925
IRIS_313-11809	144813495	144813495	144.81	141.26	0.975485	0.975462	144.81	127.88	1.81	0	97.54	92.7	100	88.3	1.25	0	11998.9	11703.6	31.377
IRIS_313-11810	155207921	155207921	155.21	151.16	0.973906	0.973919	155.21	137.7	1.84	0	97.39	87.8	100	88.72	1.18	0	12858.9	12522.9	33.5735
IRIS_313-11811	144724299	144724299	144.72	140.64	0.971808	0.971779	144.72	128.26	1.8	0	97.18	92.36	100	88.63	1.25	0	11990.8	11652	31.2387
IRIS_313-11812	215447230	215447230	215.45	209.68	0.973219	0.973231	215.45	190.21	2.58	0	97.32	88.33	100	88.29	1.2	0	17849.2	17370.7	46.5701
IRIS_313-11813	139008931	139008931	139.01	135.34	0.973599	0.973607	139.01	123.5	2.07	0	97.36	87.46	100	88.85	1.49	0	11517.1	11212.8	30.061
IRIS_313-11814	145724516	145724516	145.72	141.91	0.973854	0.973824	145.72	128.72	1.61	0	97.38	87.64	100	88.33	1.1	0	12073.8	11756.9	31.5197
IRIS_313-11815	149785342	149785342	149.79	145.74	0.972962	0.972992	149.79	132.92	1.74	0	97.3	87.88	100	88.74	1.16	0	12409.9	12073.8	32.3694
IRIS_313-11816	110439671	110439671	110.44	107.42	0.972655	0.972658	110.44	98.12	1.43	0	97.27	86.88	100	88.85	1.29	0	9150.33	8899.9	23.8603
IRIS_313-11817	149547742	149547742	149.55	145.83	0.975125	0.97514	149.55	133.52	2.13	0	97.51	89.32	100	89.28	1.42	0	12390.3	12081.7	32.3906
IRIS_313-11818	48688473	48688473	48.69	47.33	0.972068	0.972099	48.69	43.54	0.89	0	97.22	84.16	100	89.42	1.83	0	4033.89	3921.4	10.5131
IRIS_313-11819	174160505	174160505	174.16	169.78	0.974851	0.974848	174.16	154.65	2.4	0	97.48	92.52	100	88.8	1.38	0	14429.1	14065.2	37.7084
IRIS_313-11820	135883121	135883121	135.88	132.34	0.973948	0.973925	135.88	120.29	1.82	0	97.39	87.35	100	88.53	1.34	0	11258.2	10963.9	29.3939
IRIS_313-11821	182645624	182645624	182.65	178.11	0.975144	0.975167	182.65	163.11	2.71	0	97.52	92.58	100	89.3	1.48	0	15132.9	14756.7	39.5622
IRIS_313-11822	130143987	130143987	130.14	126.46	0.971723	0.971693	130.14	115.09	1.75	0	97.17	92.08	100	88.43	1.35	0	10782.4	10477	28.0884
IRIS_313-11823	151340847	151340847	151.34	147.43	0.974164	0.974159	151.34	133.86	1.88	0	97.42	92.48	100	88.45	1.24	0	12539.4	12215.1	32.7484
IRIS_313-11824	166318538	166318538	166.32	162.04	0.974266	0.974275	166.32	144.91	3.06	0	97.43	92.53	100	87.13	1.84	0	13778.3	13422.9	35.9863
IRIS_313-11825	168597900	168597900	168.6	165.16	0.979597	0.979609	168.6	153.14	2	0	97.96	94.31	100	90.83	1.19	0	13976.2	13690.6	36.704
IRIS_313-11826	49494951	49494951	49.49	48.53	0.980602	0.980504	49.49	45.2	0.74	0	98.04	91.65	100	91.33	1.5	0	4103.28	4022.91	10.7853
IRIS_313-11827	43011813	43011813	43.01	41.86	0.973262	0.973221	43.01	38.21	0.7	0	97.31	88.82	100	88.84	1.63	0	3563.71	3467.85	9.29718
IRIS_313-11828	64757930	64757930	64.76	62.85	0.970506	0.970538	64.76	57.49	1.02	0	97.05	89.95	100	88.78	1.57	0	5365.68	5207.25	13.9605
IRIS_313-11829	86391856	86391856	86.39	85.72	0.992244	0.992223	86.39	83.2	1.13	0	99.22	96.86	100	96.31	1.3	0	7168.5	7112.33	19.0679
IRIS_313-11830	63051764	63051764	63.05	60.64	0.961776	0.961749	63.05	55.27	1.25	0	96.18	90.08	100	87.66	1.98	0	5223.98	5023.96	13.4691
IRIS_313-11831	47800156	47800156	47.8	47	0.983264	0.98326	47.8	44.6	0.82	0	98.33	93.69	100	93.31	1.71	0	3964.34	3897.94	10.4502
IRIS_313-11832	78124888	78124888	78.12	76.76	0.982591	0.982529	78.12	71.6	1.06	0	98.25	94.08	100	91.64	1.36	0	6478.3	6365.09	17.0646
IRIS_313-11833	78710070	78710070	78.71	76.53	0.972303	0.972303	78.71	68.46	1.19	0	97.23	85.91	100	86.98	1.51	0	6521.39	6340.5	16.9987
IRIS_313-11834	61589838	61589838	61.59	60.54	0.982952	0.982954	61.59	55.55	0.72	0	98.3	93.86	100	90.2	1.17	0	5107.72	5020.75	13.4605
IRIS_313-11835	97793891	97793891	97.79	95.37	0.975253	0.975214	97.79	86.78	1.37	0	97.52	92.73	100	88.74	1.4	0	8102.63	7901.24	21.1829
IRIS_313-11836	71200982	71200982	71.2	69.32	0.973596	0.973582	71.2	63.15	1.16	0	97.36	85.12	100	88.7	1.62	0	5899.07	5743.12	15.3971
IRIS_313-11837	61578948	61578948	61.58	59.96	0.973693	0.973709	61.58	54.83	1.26	0	97.37	90.07	100	89.04	2.04	0	5101.91	4967.55	13.3178
IRIS_313-11838	35162325	35162325	35.16	34.2	0.972696	0.972632	35.16	30.84	0.58	0	97.27	82.15	100	87.71	1.66	0	2913.15	2833.47	7.59643
IRIS_313-11839	42175799	42175799	42.18	41.09	0.974158	0.974255	42.18	37.62	0.75	0	97.43	83.22	100	89.2	1.77	0	3494.47	3404.53	9.12743
IRIS_313-11840	76266618	76266618	76.27	74.29	0.97404	0.974083	76.27	67.92	1.17	0	97.41	85.81	100	89.06	1.54	0	6318.71	6154.75	16.5007
IRIS_313-11841	65730420	65730420	65.73	63.98	0.973376	0.97337	65.73	57.71	1	0	97.33	90.2	100	87.8	1.52	0	5445.62	5300.15	14.2095
IRIS_313-11842	92795589	92795589	92.8	90.35	0.973599	0.973645	92.8	82.57	1.3	0	97.37	86.06	100	88.98	1.4	0	7688.12	7485.51	20.0684
IRIS_313-11843	63287788	63287788	63.29	61.53	0.972191	0.972225	63.29	56.1	0.83	0	97.22	84.92	100	88.64	1.31	0	5243.25	5097.28	13.6656
IRIS_313-11844	63784362	63784362	63.78	62.05	0.972876	0.972809	63.78	56.78	1.08	0	97.28	85.16	100	89.02	1.69	0	5284.54	5140.48	13.7814
IRIS_313-11845	31872476	31872476	31.87	31.35	0.983684	0.983607	31.87	29.88	0.48	0	98.36	91.82	100	93.76	1.51	0	2643.43	2600.15	6.97091
IRIS_313-11846	54057989	54057989	54.06	53.21	0.984277	0.984313	54.06	50.39	0.88	0	98.43	93.52	100	93.22	1.62	0	4483.13	4412.57	11.8299
IRIS_313-11848	87243853	87243853	87.24	84.92	0.973407	0.973364	87.24	77.58	1.7	0	97.34	92.37	100	88.92	1.95	0	7228.48	7035.96	18.8632
IRIS_313-11849	52967296	52967296	52.97	51.6	0.974136	0.974186	52.97	47.07	0.71	0	97.42	84.22	100	88.87	1.34	0	4388.37	4275.02	11.4612
IRIS_313-11850	65035164	65035164	65.04	63.36	0.97417	0.974242	65.04	57.96	0.88	0	97.42	84.84	100	89.13	1.35	0	5387.99	5248.75	14.0717
IRIS_313-11851	60315821	60315821	60.32	59.4	0.984748	0.984816	60.32	56.23	0.95	0	98.49	93.72	100	93.22	1.58	0	5002.11	4926.28	13.2072
IRIS_313-11852	60415236	60415236	60.42	58.97	0.976001	0.976078	60.42	54.22	0.82	0	97.61	84.48	100	89.75	1.36	0	5005.43	4885.5	13.0979
IRIS_313-11853	67075194	67075194	67.08	65.47	0.975999	0.976069	67.08	60.12	1.27	0	97.61	84.69	100	89.63	1.89	0	5557.2	5424.04	14.5417
IRIS_313-11854	73896708	73896708	73.9	71.77	0.971177	0.971221	73.9	65.69	1.44	0	97.12	85.73	100	88.9	1.94	0	6122.25	5945.4	15.9394
IRIS_313-11855	55215731	55215731	55.22	53.92	0.976458	0.976533	55.22	49.56	0.74	0	97.65	84.13	100	89.75	1.35	0	4574.93	4467.18	11.9764
IRIS_313-11856	60357040	60357040	60.36	58.86	0.975149	0.975197	60.36	53.62	1.01	0	97.52	84.83	100	88.84	1.68	0	5000.53	4876.3	13.0732
IRIS_313-11857	54064512	54064512	54.06	52.75	0.975768	0.975686	54.06	48.46	0.67	0	97.56	84.34	100	89.64	1.24	0	4479.17	4369.72	11.7151
IRIS_313-11858	60859318	60859318	60.86	59.4	0.976011	0.976021	60.86	54.36	1.03	0	97.6	90.2	100	89.32	1.7	0	5042.4	4921.06	13.1932
IRIS_313-11859	57001719	57001719	57	55.59	0.975263	0.975234	57	50.91	0.7	0	97.53	90.46	100	89.32	1.24	0	4722.4	4605.55	12.3473
IRIS_313-11860	65799223	65799223	65.8	64.15	0.974924	0.974936	65.8	58.77	1.49	0	97.49	85.22	100	89.31	2.27	0	5451.07	5313.98	14.2466
IRIS_313-11861	39071204	39071204	39.07	38.05	0.973893	0.973863	39.07	34.82	0.45	0	97.39	84.47	100	89.11	1.14	0	3236.77	3152.09	8.45064
IRIS_313-11862	29473632	29473632	29.47	28.62	0.971157	0.971037	29.47	26.07	0.34	0	97.09	81.19	100	88.47	1.15	0	2441.55	2370.43	6.35504
IRIS_313-11863	41817023	41817023	41.82	40.67	0.972501	0.97257	41.82	37.13	0.47	0	97.27	83.24	100	88.79	1.13	0	3464.13	3369.26	9.03287
IRIS_313-11865	38555017	38555017	38.56	37.21	0.96499	0.965114	38.56	34.22	0.67	0	96.51	88.42	100	88.76	1.74	0	3194.38	3082.62	8.2644
IRIS_313-11866	74375084	74375084	74.38	72.52	0.974993	0.975058	74.38	66.37	1.34	0	97.51	85.56	100	89.24	1.8	0	6161.33	6007.75	16.1066
IRIS_313-11867	84911242	84911242	84.91	82.54	0.972088	0.972074	84.91	75.19	1.46	0	97.21	86.08	100	88.56	1.72	0	7033.69	6837.06	18.3299
IRIS_313-11868	63656980	63656980	63.66	61.99	0.973767	0.973813	63.66	57.07	1.02	0	97.38	84.99	100	89.65	1.6	0	5273.73	5135.21	13.7673
IRIS_313-11869	58068767	58068767	58.07	56.55	0.973825	0.973845	58.07	51.8	1.03	0	97.39	84.92	100	89.2	1.77	0	4810.38	4684.35	12.5586
IRIS_313-11870	75646006	75646006	75.65	73.75	0.974884	0.974936	75.65	67.8	1.18	0	97.49	85.49	100	89.63	1.56	0	6266.85	6109.12	16.3783
IRIS_313-11871	65465780	65465780	65.47	63.65	0.972201	0.972264	65.47	58.44	1.17	0	97.22	84.95	100	89.27	1.79	0	5423.88	5272.99	14.1367
IRIS_313-11872	29792809	29792809	29.79	29	0.973481	0.973389	29.79	26.57	0.47	0	97.34	87.35	100	89.19	1.57	0	2468.31	2402.43	6.44083
IRIS_313-11875	62744299	62744299	62.74	56.99	0.908352	0.90829	62.74	55.45	0.98	0	90.83	95.34	100	88.38	1.56	0	5205.99	4728.29	12.6764
IRIS_313-11876	52231989	52231989	52.23	50.9	0.974536	0.974499	52.23	46.94	0.9	0	97.45	84.05	100	89.87	1.73	0	4327.05	4216.5	11.3043
IRIS_313-11877	86574977	86574977	86.57	84.09	0.971353	0.971297	86.57	77.6	1.62	0	97.13	86.24	100	89.63	1.87	0	7172.28	6965.82	18.6751
IRIS_313-11878	105660690	105660690	105.66	101.17	0.957505	0.957499	105.66	93.47	1.88	0	95.75	86.25	100	88.47	1.78	0	8753.66	8381.04	22.4693
IRIS_313-11881	52912218	52912218	52.91	50.15	0.947836	0.947796	52.91	46.15	0.75	0	94.78	85.12	100	87.21	1.41	0	4383.84	4154.6	11.1383
IRIS_313-11882	96148730	96148730	96.15	93.61	0.973583	0.973596	96.15	86.4	1.74	0	97.36	86.3	100	89.86	1.81	0	7965.86	7755.15	20.7913
IRIS_313-11884	61324324	61324324	61.32	59.66	0.972929	0.97286	61.32	55.14	1.07	0	97.28	90.49	100	89.92	1.75	0	5080.5	4942.15	13.2497
IRIS_313-11885	56559767	56559767	56.56	51.96	0.91867	0.918674	56.56	48.01	0.86	0	91.86	84.55	100	84.89	1.52	0	4686.29	4304.12	11.5392
IRIS_313-11886	51475467	51475467	51.48	49.53	0.962121	0.962206	51.48	45.4	0.83	0	96.21	90.72	100	88.19	1.61	0	4264.14	4102.29	10.9981
IRIS_313-11887	76319593	76319593	76.32	74.01	0.969733	0.969738	76.32	68.26	1.31	0	96.97	90.58	100	89.44	1.72	0	6322.75	6130.96	16.4369
IRIS_313-11888	38840688	38840688	38.84	37.85	0.974511	0.974494	38.84	35.02	0.65	0	97.45	88.95	100	90.17	1.66	0	3217.84	3135.49	8.40614
IRIS_313-11889	45536927	45536927	45.54	44.31	0.972991	0.973056	45.54	40.77	0.78	0	97.32	89.6	100	89.53	1.72	0	3772.22	3670.74	9.84113
IRIS_313-11890	63011164	63011164	63.01	62.26	0.988097	0.988079	63.01	61.17	1.1	0	98.81	96.46	100	97.08	1.74	0	5228.15	5166.17	13.8503
IRIS_313-11892	61327716	61327716	61.33	60.15	0.98076	0.980796	61.33	57.85	0.98	0	98.08	93.86	100	94.33	1.6	0	5086.08	4988.34	13.3736
IRIS_313-11893	53998487	53998487	54	52.5	0.972222	0.972249	54	48.2	0.95	0	97.22	84.56	100	89.26	1.76	0	4472.89	4348.23	11.6575
IRIS_313-11894	56774199	56774199	56.77	54.99	0.968645	0.968574	56.77	50.87	0.98	0	96.85	84.49	100	89.61	1.73	0	4703.71	4555.43	12.2129
IRIS_313-11895	67608254	67608254	67.61	65.66	0.971158	0.971183	67.61	60.51	1.21	0	97.12	85.26	100	89.5	1.79	0	5600.67	5439.08	14.582
IRIS_313-11896	53498539	53498539	53.5	51.81	0.968411	0.968438	53.5	47.67	0.94	0	96.85	84.53	100	89.11	1.76	0	4431.81	4291.96	11.5066
IRIS_313-11897	70203817	70203817	70.2	68.8	0.980057	0.980004	70.2	66.14	1.12	0	98.01	94.4	100	94.21	1.59	0	5822.15	5706.04	15.2977
IRIS_313-11898	53929821	53929821	53.93	52.25	0.968849	0.968852	53.93	48.3	0.92	0	96.89	84.27	100	89.57	1.7	0	4467.94	4328.56	11.6047
IRIS_313-11899	57476086	57476086	57.48	55.93	0.973034	0.9731	57.48	51.6	1.03	0	97.31	90.31	100	89.77	1.79	0	4761.39	4633.19	12.4214
IRIS_313-11900	120851280	120851280	120.85	118.99	0.984609	0.984599	120.85	114.09	1.38	0	98.46	94.86	100	94.41	1.14	0	10023.1	9868.35	26.4567
IRIS_313-11901	51115109	51115109	51.12	49.68	0.971831	0.971924	51.12	45.79	0.93	0	97.2	89.64	100	89.58	1.82	0	4234.54	4115.67	11.034
IRIS_313-11902	78430755	78430755	78.43	76.29	0.972715	0.972705	78.43	70.05	1.47	0	97.27	91.28	100	89.31	1.88	0	6496.59	6318.91	16.9408
IRIS_313-11903	51229883	51229883	51.23	50.34	0.982627	0.98263	51.23	48.24	0.88	0	98.27	93.45	100	94.16	1.71	0	4248.26	4174.73	11.1923
IRIS_313-11904	62048366	62048366	62.05	60.39	0.973247	0.973273	62.05	55.68	0.87	0	97.33	85.53	100	89.74	1.41	0	5140.32	5002.87	13.4125
IRIS_313-11905	55950587	55950587	55.95	53.45	0.955317	0.955307	55.95	49.35	0.87	0	95.53	85.15	100	88.21	1.55	0	4635.34	4427.92	11.8711
IRIS_313-11906	54288076	54288076	54.29	53.48	0.98508	0.985115	54.29	51.19	0.66	0	98.52	93.79	100	94.29	1.21	0	4501.68	4434.87	11.8897
IRIS_313-11907	47037299	47037299	47.04	46.33	0.984906	0.984963	47.04	44.43	0.72	0	98.5	93.64	100	94.45	1.53	0	3900.58	3842.2	10.3008
IRIS_313-11908	58162367	58162367	58.16	57.18	0.98315	0.98311	58.16	55.42	0.93	0	98.31	95.43	100	95.28	1.6	0	4824.67	4743.28	12.7166
IRIS_313-11909	70589629	70589629	70.59	68.66	0.972659	0.972664	70.59	63.51	0.95	0	97.27	85.98	100	89.96	1.34	0	5848	5687.86	15.249
IRIS_313-11910	62877828	62877828	62.88	61.09	0.971533	0.971567	62.88	56.42	0.94	0	97.16	90.76	100	89.73	1.5	0	5209.09	5060.87	13.568
IRIS_313-11911	57459698	57459698	57.46	55.8	0.97111	0.971115	57.46	51.27	0.68	0	97.11	90.59	100	89.23	1.19	0	4760.21	4622.39	12.3925
IRIS_313-11912	60419348	60419348	60.42	58.63	0.970374	0.970385	60.42	53.85	0.95	0	97.04	85.45	100	89.13	1.57	0	5005.07	4856.88	13.0211
IRIS_313-11913	60843576	60843576	60.84	59.81	0.98307	0.983013	60.84	57.26	0.75	0	98.31	94.09	100	94.1	1.23	0	5045.34	4959.91	13.2973
IRIS_313-11914	58662750	58662750	58.66	57	0.971701	0.971656	58.66	52.56	1.61	0	97.17	90.46	100	89.59	2.75	0	4859.76	4722.13	12.6599
IRIS_313-11915	47015300	47015300	47.02	44.85	0.953849	0.953945	47.02	42.94	0.54	0	95.4	93.71	100	91.33	1.15	0	3898.97	3719.46	9.97174
IRIS_313-11916	71583852	71583852	71.58	69.65	0.973037	0.972985	71.58	64.29	0.92	0	97.3	91.05	100	89.81	1.29	0	5930.41	5769.71	15.4684
IRIS_313-11917	55534672	55534672	55.53	54.16	0.975329	0.975247	55.53	50.26	0.9	0	97.52	90.84	100	90.51	1.62	0	4601.21	4486.78	12.0289
IRIS_313-11918	68050059	68050059	68.05	66.1	0.971345	0.971344	68.05	61.06	1.09	0	97.14	92.33	100	89.72	1.6	0	5637.63	5475.92	14.6808
IRIS_313-11919	77064023	77064023	77.06	74.98	0.973008	0.972957	77.06	69.01	1.24	0	97.29	91.38	100	89.55	1.61	0	6383.92	6210.71	16.6507
IRIS_313-11920	80369420	80369420	80.37	78.12	0.972004	0.972011	80.37	72.09	1.38	0	97.2	91.08	100	89.7	1.72	0	6657.94	6471.38	17.3495
IRIS_313-11921	65714780	65714780	65.71	63.97	0.97352	0.973449	65.71	58.99	1.11	0	97.34	85.49	100	89.76	1.69	0	5443.93	5298.92	14.2062
IRIS_313-11922	63618773	63618773	63.62	62.69	0.985382	0.985401	63.62	60.32	0.87	0	98.54	94.79	100	94.82	1.37	0	5276.32	5198.99	13.9383
IRIS_313-11923	50798282	50798282	50.8	49.92	0.982677	0.98271	50.8	47.85	0.78	0	98.27	93.72	100	94.19	1.53	0	4212.63	4139.81	11.0987
[truncated: 1,037 more rows]

## Sheet: Tables 2-4 SNP Characterization
	Table 2. Distribution and count of biallelic SNPs within known repeat and total of non-repeat regions.
	Repeat class	Repeat type per class	Total region size (Kb)	Total SNPc count in region	SNP density (per Kb)	% of region in genome
	Class I -	LTR	88889.3	10180692	114.53	23.82
	Retroelements	Non-LTR	7355.31	630732	85.75	1.97
		Other Class I	138.21	13985	101.19	0.04
	Class II -	Other Class II	8291.33	775686	93.55	2.22
	DNA Transposons	TIR DNA Transposons	68110	6193484	90.93	18.25
	Non-TE Repeats	Centromeric	1274.43	207866	163.11	0.34
		Low Complexity	1134.53	80871	71.28	0.3
		Ribosomal DNA	321.74	14022	43.58	0.09
		Satellite	4.29	382	89.04	0
		Simple Repeat	1524.05	129012	84.65	0.41
		Tandem	103.08	8409	81.58	0.03
		Telomeric	167.4	29600	176.82	0.04
		tRNA	58.42	3365	57.6	0.02
		Uncl. ribosomal/tRNA	0.16	7	43.75	0
		Unknown Structural Repeat	2.87	263	91.64	0
	Unknown Repeats	-	1559.21	142173	91.18	0.42
	TOTAL repeats	All repeats	178934	18410549	102.89	47.94
	TOTAL non-repeat	All non-repeats	194311159	8614247	44.33	52.06
	TOTAL genome	All 12 chromosomes	373246	27024796	72.4	100
	Table 3. Summary count of SNP and indels with effects on the genome (using RGAP7 annotation).
	Variant type and effect	SNP/indel count within gene class*
		NTE	TE-Related
	Low-effect SNP count	1520619	1562314
	Moderate-effect SNP count	1382553	2136895
	High-effect SNP count	60712	179224
	(Moderate+High) / Low SNP effect ratio	0.95	1.48
	disruptive insertions**	17791	18358
	disruptive deletions**	30066	43724
	*some genes are annotated as both TE-related & non-TE
	** indels with lengths that are not 3-tuple
	Table 4. Summary count of genes (using RGAP7 annotation) affected by SNP and indels.
	Type of disruption in genes	Gene counts for each type of disruption		Ratio of affected genes vs total genome
		NTE	TE	NTE	TE
	has LOW-effect* SNPs	38266	16636	0.98	0.98
	has MODERATE-effect* SNPs	38447	16690	0.99	0.99
	has HIGH-effect* SNPs	21918	15444	0.56	0.91
	has disruptive deletion**	15973	11874	0.41	0.7
	has disruptive insertion**	10873	8529	0.28	0.5
	TOTAL gene (genome) count	38869	16941
	*from SnpEff annotation
	** indels with lengths of non 3-tuples

## Sheet: Table 5 Typical Genome SNPs
	Table 5. Count of Nipponbare-type SNPs in typical genomes representing the 9 discovered subpopulations in the 3K RG
	Subpop	Total SNPs		Rare		Homozygous
		(Base set)		SNPs		singletons
		median	mean	median	Mean	median	mean
	Admix	1503518	1574896	9974	72125	852	3013
	cB	1190759	1207237	14483	20431	1912	2436
	cA	1921024	1914990	12852	17499	2394	3241
	XI-1A	1909113	1898056	3259	4172	420	611
	XI-1B	1863275	1850328	2474	4949	230	446
	XI-2	1945497	1944254	7599	9361	1381	1689
	XI-3	1941135	1940169	6137	7547	803	1023
	XI-adm	1903233	1896407	6297	10478	582	958
	GJ-adm	500332	568481	2267	7799	240	1192
	GJ-sbtrp	634205	639450	10080	10466	1926	2173
	GJ-tmp	272775	274006	2349	5294	249	879
	GJ-trp	771188	780596	5910	7050	871	1452

## Sheet: Fig 1
	Figure 1. Graph showing the genotype call emission rates relative to Nipponbare Refseq plotted against the depth of sequencing coverage of each accession (color-coded by subpopulation groups at K=9).
