# Supplementary material for: Genomic variation in 3,010 diverse accessions of Asian cultivated rice
Source: Nature. 2018 Apr 25;557(7703):43–9. doi: 10.1038/s41586-018-0063-9 (PMC6784863; doi:10.1038/s41586-018-0063-9)
Supplement: Supplementary file 5 — Supplementary Data 3 [file 41586_2018_63_MOESM5_ESM.xlsx]

## Sheet: Table 1
	Table 1. Summary of the de novo assembly results of the 3,010 rice accessions
	Subpopulation	N	Sequencing depth	Estimated repeat ratio (%)	Estimated Genome Size	GC content ratio (%)	Contig N50	Contig Size	Scaffold N50	Scaffold Size (Mb)
			(x)		(Mb)		(Kb)	(Mb)	(Kb)
	XI-1A	209	16.01±7.96	35.72±3.87	374.19±22.78	42.51±0.33	6±3.32	290.17±21.64	8.31±3.3	298.63±18.16
	XI-1B	205	14.44±5.57	37.08±3.73	380.69±22.13	42.5±0.36	5±2.49	284.4±20.85	7.17±2.66	293.22±17.94
	XI-2	285	15.36±8.17	36.36±3.25	379.19±19.27	42.56±0.47	5.87±3.34	289.19±24.03	8.65±3.14	298.32±21.25
	XI-3	475	14.43±7	36.25±3.05	379.38±17.75	42.51±0.38	5.73±3.19	290±20.03	8.54±2.9	299.24±16.72
	XI-adm	613	14.31±6.52	35.97±4.03	378.34±22.68	42.5±0.36	5.13±2.69	287.75±21.74	7.63±2.75	297.14±18.91
	XI	1787	14.73±7.03	36.21±3.63	378.54±20.94	42.51±0.38	5.49±3.01	288.48±21.62	8.06±2.96	297.61±18.63
	GJ-tmp	281	14.22±5.47	34.32±3.13	363.25±18.3	42.52±0.32	5.53±2.42	289.2±22.6	7.9±2.45	297.65±23.73
	GJ-trp	372	13.3±5.22	35.05±3.32	371.28±18.04	42.6±0.41	5.45±2.69	288.94±19.62	8.28±2.67	297.96±17.02
	GJ-sbtrp	112	13.1±6.44	34.36±3.23	368.04±19.16	42.51±0.32	5.33±2.48	286.4±17.57	8.08±2.29	295.18±15.23
	GJ-adm	83	14.14±4.49	34.33±4.01	370.14±21.21	42.49±0.22	5.68±2.15	291.95±17.48	8.19±2.24	300.05±15.58
	GJ	848	13.66±5.43	34.65±3.34	368.09±18.91	42.55±0.36	5.48±2.52	288.99±20.23	8.12±2.51	297.69±19.19
	cA	201	13.82±6.28	35.43±3.86	372.38±18.36	42.51±0.53	5.32±3.05	284.28±25.9	7.93±2.98	294.08±22.04
	cB	76	13.55±6.22	35.11±4.47	373.18±21.71	42.34±0.32	5.18±2.44	285.41±21.07	7.97±2.39	294.98±17.2
	Admix	98	14.02±5.95	34.57±4.38	378.64±24.26	42.5±0.36	4.56±2.72	289.06±28.34	6.77±2.95	299.91±26.03
	Mean	3010	14.31±6.53	35.64±3.69	375.05±20.88	42.52±0.39	5.44±2.87	288.28±21.81	8.03±2.84	297.41±19.29

## Sheet: Table 2
	Table 2. Summary statistics (mean±SD) of the structural variants (SVs) detected per genome in 453 rice genome with sequence coverage >20x.
	Major Group	N	Deletions>100bp		Inversions>100b		Duplications>100bp		Translocations	Total
			Count	Size (kb)	Count	Size (kb)	Count	Size (kb)	Count	Count
	XI	303	5,411±631	5.2±0.4	188±35	127.5±12.9	165±33	111.8±15.6	8,990±2,404	14,754±3,066
	GJ	92	1,670±770	5.5±1.0	59±27	123.3±33.0	62±25	83.0±29.0	2,397±1,248	4,189±2,045
	cA	33	5,068±1,043	4.7±0.7	161±37	132.0±13.8	141±32	111.3±17.1	7,628±2,031	12,997±3,055
	cB	10	3,200±855	5.8±0.4	105±37	131.3±23.1	97±29	89.0±17.1	4,491±1,863	7,892±2,768
	Admix	15	4,309±1,146	5.0±5.7	136±37	128.7±21.7	129±36	106.5±23.3	6,161±2,283	10,735±3,406
	Mean	453	4,535±1,667	5.3±0.6	152±62	127.1±19.4	139±52	105.1±22.7	7,348±3,429	12,178±5,133

## Sheet: Table 3
	Table 3. Number of the core and distributed gene families/genes of the Asian cultivated rice (O. sativa) obtained from 453 selected rice accessions with genome sequencing depths > 20x and mapping rates >15x.
	Major Type	Varietal groups	N	Geographic regions*	# gene families/genes
					Core (%)	Candidate Core (%)	Distributed (%)	Total
	Xian/Indica	XI-1A	48	China	15,790 (69.4)	1,189 (5.2)	5,784 (25.4)	22763
					29,893 (66.4)	2,620 (5.8)	12,505 (27.8)	45018
		XI-1B	29	SA, SEA	15,328 (67.2)	902 (4.0)	6,570 (28.8)	22800
					29,010 (64.2)	1924 (4.3)	14,232 (31.5)	45166
		XI-2	58	SA	15,757 (68.5)	1,438 (6.2)	5,820 (25.3)	23015
					29,892 (65.4)	3,139 (6.8)	12,733 (27.8)	45764
		XI-3	75	SEA	15,416 (66.8)	1,945 (8.4)	5,734 (24.8)	23095
					29,113 (63.4)	4,370 (9.5)	12,405 (27.0)	45888
		XI-adm	93		14,561 (62.0)	1,727 (7.4)	7,192 (30.6)	23480
					27,261 (58.2)	3,835 (8.2)	15,768 (33.6)	46864
		Total	303		13,540 (57.3)	2,193 (9.3)	7,888 (33.4)	23621
					25,014 (52.9)	4,872 (10.3)	17,402 (36.8)	47288
	Geng/Japonica	GJ-trp	41	China, SEA	16,065 (70.6)	1,557 (6.8)	5,121 (22.5)	22743
					30,811 (68.3)	3,411 (7.6)	10,853 (24.1)	45075
		GJ-sbtrp	8	SEA, SA	18,483 (84.1)	854 (3.9)	2,642 (12.0)	21979
					36,135 (83.1)	1,863 (4.3)	5,471 (12.6)	43469
		GJ-tmp	33	China, EAS	16,242 (71.8)	984 (4.3)	5,402 (23.9)	22628
					31,140 (69.4)	2,227 (5.0)	11,471 (25.6)	44838
		GJ-adm	10		17,007 (75.4)	1,247 (5.5)	4,312 (19.1)	22566
					32,887 (73.5)	2,775 (6.2)	9,070 (20.3)	44732
		Total	92		14,974 (64.6)	1,853 (8.0)	6,340 (27.4)	23167
					28,288 (61.3)	4,143 (9.0)	13,684 (29.7)	46115
	circum-Aus	cA	33	SA	15,778 (69.0)	1,147 (5.0)	5,927 (25.9)	22852
					30,168 (66.6)	2,502 (5.5)	12,636 (27.9)	45306
	circum-Basmati	cB	10	SA	16,925 (75.3)	1,348 (6.0)	4,216 (18.7)	22489
					32,705 (73.4)	2,843 (6.4)	8,987 (20.2)	44535
	admix	admix	15		16,649 (72.1)	989 (4.3)	5,457 (23.6)	23095
					32,052 (69.8)	2,152 (4.7)	11,717 (25.5)	45921
	O. sativa		453		12,770 (53.5)	2,056 (8.6)	9,050 (37.9)	23876
					23,321 (48.5)	4,732 (9.8)	20,045 (41.7)	48098
	* Refers the geographic regions where most of accessions come from and EA, SEA, SA represent East Asia, Southeast Asia and South Asia, respectively.

## Sheet: Table 4
	Table 4. Statistics of IR 8 and N 22 assemblies.
		IR 8	N 22
	Number of SMRT cells	42	42
	Filtered bases (Mb)	27894.1	24693.8
	Subread N50 (bp)	23392	16312
	Coverage (x of 380 Mb)	73.41	64.98
	Total sequence length (Mb)	389.1	362.3
	Number of gaps	62	924
	Number of contigs	67	912
	Contig N50 (Mb)	14.564	0.946
	Contig L50	11	112
	Accession number	MPPV00000000	LWDA00000000

## Sheet: Tables 5 & 6
	Table 5. Comparison of tools on SV detection.
		Deletion	Translocation	Inversion	Duplication	Total
	Nipponbare RefSeq
	NovoBreak	76	1592	18	16	1702
	Delly	456	3777	413	314	4960
	BreakDancer	137	2957	69	0	3163
	Nipponbare with SVs inserted as reference
	Inserted	566	316	269	0	1151
	NovoBreak	536	12326	822	516	14200
	Delly	3132	48229	3028	1859	56248
	BreakDancer	599	8956	464	0	10019
	Table 6. Shared SVs calling of three software compared with Nipponbare genome of SV inserted.
	N	Inserted	Delly	NovoBreak	BreakDancer
	Inserted	1151	122	88	74
	Delly		56248	1843	397
	NovoBreak			14200	266
	BreakDancer				10019

## Sheet: Table 7
	Table 7. Breakpoints of SVs located in TE/repeat compared with Nipponbare RefSeq.
	SV	N	breakpoint in TE	rate
	TE
	all SV	107030	15733	0.15
	TRA	69735	11858	0.17
	non TRA	37296	3875	0.1
	non TRA SV<1k	14490	707	0.05
	Deletions	29756	3051	0.1
	Deletions <1k	14010	687	0.05
	Duplications	5912	611	0.1
	Duplications <1k	151	2	0.01
	Inversions	1627	213	0.13
	Inversions <1k	329	18	0.05
	1 breakpoint/1kb on genome	373251	69157	0.19
	1 breakpoint/5kb on genome	74655	18065	0.24
	1 breakpoint/10k on genome	37331	9667	0.26
	Repeat
	all SV	107030	65661	0.61
	TRA	69735	45733	0.66
	non TRA	37296	19928	0.53
	non TRA SV<1k	14490	7160	0.49
	Deletions	29756	16487	0.55
	Deletions <1k	14010	6937	0.5
	Duplications	5912	2610	0.44
	Duplications <1k	151	86	0.57
	Inversions	1627	831	0.51
	Inversions <1k	329	137	0.42
	1 breakpoint/1kb on genome	373251	208989	0.56
	1 breakpoint/5kb on genome	74655	45440	0.61
	1 breakpoint/10k on genome	37331	23267	0.62

## Sheet: Table 8 & 9
	Table 8. Assessment of the assemblies of Nipponbare genome (based on contigs > 500bp).
	Method	SOAPdenovo	SOAPdenovo + GapCloser	SOAPdenovo + correction	SOAPdenovo + GapCloser + correction
	# contigs	119579	63565	119520	67588
	Largest contig	28196	72236	28196	61600
	Total length	214236474	280969243	214169759	277916267
	GC (%)	42.73	42.49	42.73	42.48
	Reference GC (%)	43.56	43.56	43.56	43.56
	N50	2500	8374	2501	7595
	Genome fraction (%)	56.988	74.043	56.974	73.559
	# misassembled contigs	125	1414	124	860
	% misassembled contigs	0.105	2.224	0.104	1.272
	Misassembled contigs length	234977	8112082	234176	4281174
	% Misassembled contigs length	0.11	2.887	0.109	1.54
	Table 9. Assessment of the assemblies for 3 accessions with genome sequence available.
	Accession	CX140 (Nipponbare)	CX133	CX145
			(Zhenshan 97)	(Minghui 63)
	Sequencing depth	19.8X	18.9X	14.9X
	# contigs	119579	120655	121279
	Total length	214236474	214341261	184787549
	GC (%)	42.73	42.53	42.2
	Reference GC (%)	43.56	43.59	43.63
	Reference length	373245519	346880294	359939322
	N50	2500	2457	1945
	Genome fraction (%)	56.988	56.098	47.768
	# misassembled contigs	125	85	132
	% misassembled contigs	0.105	0.07	0.109
	Misassembled contigs length	234977	191206	199470
	% Misassembled contigs length	0.11	0.089	0.108
