# Supplementary material for: Genomic variation in 3,010 diverse accessions of Asian cultivated rice
Source: Nature. 2018 Apr 25;557(7703):43–9. doi: 10.1038/s41586-018-0063-9 (PMC6784863; doi:10.1038/s41586-018-0063-9)
Supplement: Supplementary file 6 — Supplementary Data 4 [file 41586_2018_63_MOESM6_ESM.xlsx]

## Sheet: Table 1 OGRO QTARO 2016-03
Table 1. List of genes and associated information from OGRO/QTARO database release 2016 March
locus_id	gene	gene_symbol	character_major	character_minor	chromosome	start	end	browse	isolation	objective	doi	MSU_ID (1021 unique)
Os01g0102300	Thylakoid lumen protein 27	OsTLP27	Physiological trait	Source activity	1	133291	134676	-	Overexpression	Photochemical efficiency. Size and number of grana.	10.1016/j.plantsci.2012.06.006	LOC_Os01g01280
Os01g0104100	cold-inducible	OsCOIN	Resistance or Tolerance	Salinity tolerance	1	208771	213173	-	Overexpression	&quot;Cold, drought and salinity tolerance.&quot;	10.1007/s00425-007-0548-5	LOC_Os01g01420
Os01g0104100	cold-inducible	OsCOIN	Resistance or Tolerance	Drought tolerance	1	208771	213173	-	Overexpression	&quot;Cold, drought and salinity tolerance.&quot;	10.1007/s00425-007-0548-5	LOC_Os01g01420
Os01g0104100	cold-inducible	OsCOIN	Resistance or Tolerance	Cold tolerance	1	208771	213173	-	Overexpression	&quot;Cold, drought and salinity tolerance.&quot;	10.1007/s00425-007-0548-5	LOC_Os01g01420
Os01g0104600	DE-ETIOLATED1	OsDET1	Physiological trait	Source activity	1	247707	255878	-	Mutant	Chloroplast development. Photosynthetic capacity.	10.1016/j.plantsci.2013.06.003	LOC_Os01g01484
Os01g0106400	isoflavone reductase-like	OsIRL	Resistance or Tolerance	Other stress resistance	1	326128	327450	-	Overexpression	Resistance to reactive oxygen species.	10.1111/j.1399-3054.2009.01290.x	LOC_Os01g01660
Os01g0118300	shortened uppermost internode 1	sui1	Morphological trait	Dwarf	1	1045390	1052166	-	Mutant	Elongation of uppermost internode through longitudinal cell elongation.	10.1007/s11103-011-9825-6	LOC_Os01g02890
Os01g0125800	Actin-interacting protein 1	AIP1	Morphological trait	Root	1	1412839	1417984	-	Knockdown Overexpression	Dwarfism. Root hair development.	10.1111/tpj.12065	LOC_Os01g03510
Os01g0125800	Actin-interacting protein 1	AIP1	Morphological trait	Dwarf	1	1412839	1417984	-	Knockdown Overexpression	Dwarfism. Root hair development.	10.1111/tpj.12065	LOC_Os01g03510
Os01g0129200	open beak	opb	Morphological trait	Panicle flower	1	1624159	1625392	-	Mutant	Leaf morphogenesis. Panicle architecture. Floral organ identity. Cell proliferation.	10.1111/j.1365-313X.2009.03823.x	LOC_Os01g03840
Os01g0129200	STAMENLESS 1	sl1	Morphological trait	Panicle flower	1	1624159	1625392	-	Mutant	Homeotic conversions of lodicules and stamens to palea/lemmalike organs and carpels.	10.1111/j.1365-313X.2009.03913.x	LOC_Os01g03840
Os01g0129200	open beak	opb	Morphological trait	Culm leaf	1	1624159	1625392	-	Mutant	Leaf morphogenesis. Panicle architecture. Floral organ identity. Cell proliferation.	10.1111/j.1365-313X.2009.03823.x	LOC_Os01g03840
Os01g0129200	JAGGED	Osjag	Morphological trait	Panicle flower	1	1624159	1625392	-	Mutant	Floral organ development.	10.1007/s11103-010-9703-7	LOC_Os01g03840
Os01g0136200	OsHsp17.0	OsHsp17.0	Physiological trait	Germination dormancy	1	1950930	1951681	-	Overexpression	Drought and salinity tolerance. Sensitivity to mannitol and salt during germination stage.	10.1016/j.jplph.2011.12.014	LOC_Os01g04380
Os01g0136200	OsHsp17.0	OsHsp17.0	Resistance or Tolerance	Salinity tolerance	1	1950930	1951681	-	Overexpression	Drought and salinity tolerance. Sensitivity to mannitol and salt during germination stage.	10.1016/j.jplph.2011.12.014	LOC_Os01g04380
Os01g0136200	OsHsp17.0	OsHsp17.0	Resistance or Tolerance	Drought tolerance	1	1950930	1951681	-	Overexpression	Drought and salinity tolerance. Sensitivity to mannitol and salt during germination stage.	10.1016/j.jplph.2011.12.014	LOC_Os01g04380
Os01g0165000	Dehydration-Responsive Element Binding transcription factor2A	OsDREB2A	Resistance or Tolerance	Salinity tolerance	1	3355383	3360204	-	Overexpression	&quot;Drought, salinity and osmotic stress tolerance.&quot;	10.1007/s10529-011-0620-x	LOC_Os01g07120
Os01g0165000	Dehydration-Responsive Element Binding transcription factor2A	OsDREB2A	Resistance or Tolerance	Drought tolerance	1	3355383	3360204	-	Overexpression	&quot;Drought, salinity and osmotic stress tolerance.&quot;	10.1007/s10529-011-0620-x	LOC_Os01g07120
Os01g0169800	fish bone	FIB	Physiological trait	Others	1	3579820	3576466	-	Mutant	&quot;auxin biosynthesis, transport, sensitivity&quot;	10.1111/tpj.12517	LOC_Os01g07500
Os01g0169800	fish bone	FIB	Morphological trait	Panicle flower	1	3579820	3576466	-	Mutant	&quot;number of spikelets, abnormal lodicules, stamens (defect palea and lemma)&quot;	10.1111/tpj.12517	LOC_Os01g07500
Os01g0169800	fish bone	FIB	Morphological trait	Culm leaf	1	3579820	3576466	-	Mutant	&quot;dwarfism with narrow and adaxially rolled short leaves, bent at the lamina joint, number of vascular bundles&quot;	10.1111/tpj.12517	LOC_Os01g07500
Os01g0169800	fish bone	FIB	Morphological trait	Root	1	3579820	3576466	-	Mutant	&quot;root length, gravitropism, form frown and later roots&quot;	10.1111/tpj.12517	LOC_Os01g07500
Os01g0172400	Phospholipase DÎ±1	OsPLDÎ±1	Resistance or Tolerance	Salinity tolerance	1	3723560	3728284	-	Knockdown	Salinity tolerance in suspension-cultured cells.	10.1111/j.1744-7909.2010.01021.x	LOC_Os01g07760
Os01g0173100	alba protein 1	OsAlba1	Resistance or Tolerance	Drought tolerance	1	3743434	3741778	-	Others	ABA-dependent osmotic and hyper-osmotic stress response	10.1016/j.phytochem.2014.01.015	LOC_Os01g07810
Os01g0177400	dwarf18	d18	Morphological trait	Dwarf	1	4002659	4003887	-	Natural variation	Dwarfism. Gibberellin biosynthesis.	10.1270/jsbbs.52.215	LOC_Os01g08220
Os01g0177400	dwarf 18	d18	Morphological trait	Dwarf	1	4002659	4003887	-	Natural variation	Dwarfism. Gibberellin biosynthesis.	10.1073/pnas.141239398	LOC_Os01g08220
Os01g0177900	ATP-binding cassette subfamily G 31	OsABCG31	Resistance or Tolerance	Drought tolerance	1	4032754	4035223	-	Mutant	Leaf water conservation.	10.1073/pnas.1108444108	LOC_Os01g08260
Os01g0178300	-	OsCDT3	Resistance or Tolerance	Other soil stress tolerance	1	4065347	4066319	-	Knockdown	Aluminum tolerance.	10.1111/tpj.12296	LOC_Os01g08300
Os01g0178500	IAA1	OsIAA1	Morphological trait	Culm leaf	1	4072916	4075438	-	Overexpression	Dwarfism. Leaf angle. Root length.	10.1007/s11103-009-9474-1	LOC_Os01g08320
Os01g0178500	IAA1	OsIAA1	Morphological trait	Root	1	4072916	4075438	-	Overexpression	Dwarfism. Leaf angle. Root length.	10.1007/s11103-009-9474-1	LOC_Os01g08320
Os01g0178500	IAA1	OsIAA1	Morphological trait	Dwarf	1	4072916	4075438	-	Overexpression	Dwarfism. Leaf angle. Root length.	10.1007/s11103-009-9474-1	LOC_Os01g08320
Os01g0178600	constitutive disease resistance 1	OsCDR1	Resistance or Tolerance	Blast resistance	1	4080313	4081684	-	Overexpression	Bacterial blight and blast resistance.	10.1094/MPMI-22-12-1635	LOC_Os01g08330
Os01g0178600	constitutive disease resistance 1	OsCDR1	Resistance or Tolerance	Bacterial blight resistance	1	4080313	4081684	-	Overexpression	Bacterial blight and blast resistance.	10.1094/MPMI-22-12-1635	LOC_Os01g08330
Os01g0182600	GIGANTEA	OsGI	Physiological trait	Flowering	1	4328362	4337234	-	Mutant	Flowering time.	10.1105/tpc.111.083238	LOC_Os01g08700
Os01g0185300	Arabinoxylan feruloyl transferase	AFT	Others	Others	1	4527237	4531870	-	Knockdown	Ester-linked ferulate content in cell walls.	10.1007/s00425-009-1077-1	LOC_Os01g09010
Os01g0192000	delay of the onset of senescence	OsDOS	Physiological trait	Source activity	1	4948133	4950123	-	Knockdown Overexpression	Leaf senescence. JA sensitivity.	10.1104/pp.106.082941	LOC_Os01g09620
Os01g0194300	NONEXPRESSOR OF PATHOGENESIS-RELATED GENES1	OsNPR1	Resistance or Tolerance	Other stress resistance	1	5059605	5064209	-	Overexpression	Enhanced bacterial blight resistance and herbivore susceptibility.	10.1111/j.1467-7652.2007.00243.x	LOC_Os01g09800
Os01g0194300	NONEXPRESSOR OF PATHOGENESIS-RELATED GENES1	OsNPR1	Resistance or Tolerance	Bacterial blight resistance	1	5059605	5064209	-	Overexpression	Enhanced bacterial blight resistance and herbivore susceptibility.	10.1111/j.1467-7652.2007.00243.x	LOC_Os01g09800
Os01g0194300	NONEXPRESSOR OF PATHOGENESIS-RELATED GENES1	OsNPR1	Resistance or Tolerance	Blast resistance	1	5059605	5064209	-	Knockdown Overexpression	Benzothiadiazole (BTH)-induced blast resistance.	10.1007/s11103-010-9695-3	LOC_Os01g09800
Os01g0194300	NPR1 homologue1	NH1	Resistance or Tolerance	Bacterial blight resistance	1	5059605	5064209	-	Overexpression	Resistance to Xanthomonas oryzae pv. oryzae. Light dependent salicylic acid level.	10.1094/MPMI-18-0511	LOC_Os01g09800
Os01g0197100	dwarf2	d2	Morphological trait	Seed	1	5235623	5243062	-	Mutant	Brassinosteroid biosynthesis. Leaf angle. Grain size.	10.1105/tpc.014712	LOC_Os01g10040
Os01g0197100	dwarf2	d2	Morphological trait	Dwarf	1	5235623	5243062	-	Mutant	Brassinosteroid biosynthesis. Leaf angle. Grain size.	10.1105/tpc.014712	LOC_Os01g10040
Os01g0197100	dwarf2	d2	Resistance or Tolerance	Other stress resistance	1	5235623	5243062	-	Mutant	Resistance to the root-knot nematode Meloidogyne graminicola.	10.1094/MPMI-05-12-0108-FI	LOC_Os01g10040
Os01g0197100	dwarf2	d2	Morphological trait	Culm leaf	1	5235623	5243062	-	Mutant	Brassinosteroid biosynthesis. Leaf angle. Grain size.	10.1105/tpc.014712	LOC_Os01g10040
Os01g0197700	Grain number 1a	Gn1a	Morphological trait	Panicle flower	1	5269449	5274585	-	Natural variation	Grain number. Cytokinin catabolism.	10.1126/science.1113373	LOC_Os01g10110
Os01g0201600	GA-enhanced gene1	OsGAE1	Morphological trait	Dwarf	1	5548631	5549983	-	Knockdown	Dwarfism. Gibberellin sensitivity.	10.1007/s11103-006-9030-1	LOC_Os01g10490
Os01g0201700	mads3	mads3	Physiological trait	Sterility	1	5558512	5567904	-	Mutant	Late anther development.	10.1105/tpc.110.074369	LOC_Os01g10504
Os01g0201700	OsMADS3	OsMADS3	Morphological trait	Panicle flower	1	5558512	5567904	-	Knockdown	Floral organ identity.	10.1023/A:1006051911291	LOC_Os01g10504
Os01g0205700	glycogen synthase kinase3-like gene 1	OsGSK1	Resistance or Tolerance	Other stress resistance	1	5773273	5777413	-	Mutant	&quot;Cold, drought, salinity and heat tolerance. &quot;	10.1007/s11103-007-9213-4	LOC_Os01g10840
Os01g0205700	glycogen synthase kinase3-like gene 1	OsGSK1	Resistance or Tolerance	Drought tolerance	1	5773273	5777413	-	Mutant	&quot;Cold, drought, salinity and heat tolerance. &quot;	10.1007/s11103-007-9213-4	LOC_Os01g10840
Os01g0205700	glycogen synthase kinase3-like gene 1	OsGSK1	Resistance or Tolerance	Cold tolerance	1	5773273	5777413	-	Mutant	&quot;Cold, drought, salinity and heat tolerance. &quot;	10.1007/s11103-007-9213-4	LOC_Os01g10840
Os01g0205700	glycogen synthase kinase3-like gene 1	OsGSK1	Resistance or Tolerance	Salinity tolerance	1	5773273	5777413	-	Mutant	&quot;Cold, drought, salinity and heat tolerance. &quot;	10.1007/s11103-007-9213-4	LOC_Os01g10840
Os01g0208700	Phosphoenolpyruvate carboxylase 4	Osppc4	Physiological trait	Source activity	1	5898541	5908570	-	Knockdown	Ammonium assimilation in leaves.	10.1073/pnas.0913127107	LOC_Os01g11054
Os01g0227100	non-yellow coloring1	nyc1	Physiological trait	Source activity	1	7023277	7029571	-	Mutant	Chlorophyll degradation during senescence.	10.1105/tpc.106.042911	LOC_Os01g12710
Os01g0229400	OsRac1	OsRac1	Resistance or Tolerance	Blast resistance	1	7163722	7166399	-	Knockdown Overexpression	Bacterial blight and blast resistance. Production of reactive oxygen intermediates.	10.1073/pnas.98.2.759	LOC_Os01g12900
Os01g0229400	OsRac1	OsRac1	Resistance or Tolerance	Bacterial blight resistance	1	7163722	7166399	-	Knockdown Overexpression	Bacterial blight and blast resistance. Production of reactive oxygen intermediates.	10.1073/pnas.98.2.759	LOC_Os01g12900
Os01g0248900	a-expansin gene 8	OsEXPA8	Morphological trait	Root	1	8195063	8196076	-	Overexpression	Root development. Plant height. Leaf size.	10.1371/journal.pone.0075997	LOC_Os01g14650
Os01g0248900	a-expansin gene 8	OsEXPA8	Morphological trait	Culm leaf	1	8195063	8196076	-	Overexpression	Root development. Plant height. Leaf size.	10.1371/journal.pone.0075997	LOC_Os01g14650
Os01g0248900	a-expansin gene 8	OsEXPA8	Morphological trait	Dwarf	1	8195063	8196076	-	Overexpression	Root development. Plant height. Leaf size.	10.1371/journal.pone.0075997	LOC_Os01g14650
Os01g0254000	Sar1c	Sar1c	Physiological trait	Eating quality	1	8412814	8418003	-	Knockdown	Seed storage protein.Pro-gultelin content in seed. Floury endosperm.	10.1093/jxb/ert128	LOC_Os01g15010
Os01g0257300	Root Architecture Associated 1	OsRAA1	Physiological trait	Sterility	1	8585137	8585921	-	Overexpression	Leaf length. Filament length. Root length. Crown root development. Root gravitropism.	10.1104/pp.104.041996	LOC_Os01g15340
Os01g0257300	Root Architecture Associated 1	OsRAA1	Morphological trait	Root	1	8585137	8585921	-	Overexpression	Leaf length. Filament length. Root length. Crown root development. Root gravitropism.	10.1104/pp.104.041996	LOC_Os01g15340
Os01g0257300	Root Architecture Associated 1	OsRAA1	Morphological trait	Culm leaf	1	8585137	8585921	-	Overexpression	Leaf length. Filament length. Root length. Crown root development. Root gravitropism.	10.1104/pp.104.041996	LOC_Os01g15340
Os01g0258600	DOPPELGANGER1	DPL1	Physiological trait	Sterility	1	8656066	8657446	-	Natural variation	Hybrid sterility. Pollen germination. Interaction with DPL2	10.1073/pnas.1003124107	LOC_Os01g15448
Os01g0262600	GLYCOSYLTRANSFERASE1	OsGT1	Physiological trait	Sterility	1	8884740	8890424	-	Mutant	Pollen wall formation.	10.1104/pp.112.210948	LOC_Os01g15780
Os01g0264000	rice Dof daily fluctuations 1	Rdd1	Morphological trait	Seed	1	8948317	8950068	-	Knockdown Overexpression	Grain length and width. 1000-grain weight. Flowering time.	10.1111/j.1365-3040.2009.01954.x	LOC_Os01g15900
Os01g0264000	rice Dof daily fluctuations 1	Rdd1	Physiological trait	Flowering	1	8948317	8950068	-	Knockdown Overexpression	Grain length and width. 1000-grain weight. Flowering time.	10.1111/j.1365-3040.2009.01954.x	LOC_Os01g15900
Os01g0274800	carbon starved anther	CSA	Physiological trait	Sterility	1	9566484	9568148	-	Mutant	Photoperiod-sensitive male sterility	10.1073/pnas.1213041110	LOC_Os01g16810
Os01g0293000	S-Adenosyl-l-methionine synthetase3	OsSAMS3	Physiological trait	Flowering	1	10705422	10708091	-	Knockdown	Dwarfism. Fertility. Germination rate. Flowering time.	10.1016/j.jplph.2011.05.020	LOC_Os01g18860
Os01g0293000	S-Adenosyl-l-methionine synthetase3	OsSAMS3	Physiological trait	Germination dormancy	1	10705422	10708091	-	Knockdown	Dwarfism. Fertility. Germination rate. Flowering time.	10.1016/j.jplph.2011.05.020	LOC_Os01g18860
Os01g0293000	S-Adenosyl-l-methionine synthetase3	OsSAMS3	Physiological trait	Sterility	1	10705422	10708091	-	Knockdown	Dwarfism. Fertility. Germination rate. Flowering time.	10.1016/j.jplph.2011.05.020	LOC_Os01g18860
Os01g0293000	S-Adenosyl-l-methionine synthetase3	OsSAMS3	Morphological trait	Dwarf	1	10705422	10708091	-	Knockdown	Dwarfism. Fertility. Germination rate. Flowering time.	10.1016/j.jplph.2011.05.020	LOC_Os01g18860
Os01g0293100	basic helix-loop-helix 142	bHLH142	Morphological trait	Lethality	1	10714752	10713549	-	Knockdown	tapetal programmed cell death (PCD)	10.1105/tpc.114.126292	LOC_Os01g18870
Os01g0293100	basic helix-loop-helix 142	bHLH142	Morphological trait	Panicle flower	1	10714752	10713549	-	Knockdown	&quot;anther size, color (yellowish white), anther development&quot;	10.1105/tpc.114.126292	LOC_Os01g18870
Os01g0302500	Oryza sativa homeobox 6	OSH6	Morphological trait	Culm leaf	1	11214999	11222407	-	Overexpression	Ligule formation.	10.1006/dbio.2000.9624	LOC_Os01g19694
Os01g0302500	Oryza sativa homeobox 6	OSH6	Morphological trait	Culm leaf	1	11214999	11222407	-	Mutant	Bract differentiation especially at the basal nodes of panicles.	10.1007/s00425-007-0576-1	LOC_Os01g19694
Os01g0307500	shoot K content 1	SKC1	Resistance or Tolerance	Salinity tolerance	1	11506912	11511398	-	Natural variation	Regulation of K+/Na+ homeostasis under salt stress.	10.1038/ng1643	LOC_Os01g20160
Os01g0323600	S-Adenosyl-l-methionine synthetase2	OsSAMS2	Physiological trait	Flowering	1	12506499	12508973	-	Knockdown	Dwarfism. Fertility. Germination rate. Flowering time.	10.1016/j.jplph.2011.05.020	LOC_Os01g22010
Os01g0323600	S-Adenosyl-l-methionine synthetase2	OsSAMS2	Physiological trait	Germination dormancy	1	12506499	12508973	-	Knockdown	Dwarfism. Fertility. Germination rate. Flowering time.	10.1016/j.jplph.2011.05.020	LOC_Os01g22010
Os01g0323600	S-Adenosyl-l-methionine synthetase2	OsSAMS2	Physiological trait	Sterility	1	12506499	12508973	-	Knockdown	Dwarfism. Fertility. Germination rate. Flowering time.	10.1016/j.jplph.2011.05.020	LOC_Os01g22010
Os01g0323600	S-Adenosyl-l-methionine synthetase2	OsSAMS2	Morphological trait	Dwarf	1	12506499	12508973	-	Knockdown	Dwarfism. Fertility. Germination rate. Flowering time.	10.1016/j.jplph.2011.05.020	LOC_Os01g22010
Os01g0338000	Sar1a	Sar1a	Physiological trait	Eating quality	1	13428762	13431104	-	Knockdown	Seed storage protein.Pro-gultelin content in seed. Floury endosperm.	10.1093/jxb/ert128	LOC_Os01g23620
Os01g0357100	Promoter of Shoot Regeneration 1	PSR	Others	Others	1	14589569	14596120	-	Natural variation	Shoot regeneration. Nitrate assimilation.	10.1073/pnas.0504220102	LOC_Os01g25484
Os01g0367100	photoassimilate defective1	phd1	Physiological trait	Sterility	1	15224863	15229762	-	Mutant	Chlorophyll content. Photosynthetic activity. Biomass and grain production.	10.1371/journal.pgen.1002196	LOC_Os01g26920
Os01g0367100	photoassimilate defective1	phd1	Physiological trait	Source activity	1	15224863	15229762	-	Mutant	Chlorophyll content. Photosynthetic activity. Biomass and grain production.	10.1371/journal.pgen.1002196	LOC_Os01g26920
Os01g0367100	photoassimilate defective1	phd1	Morphological trait	Dwarf	1	15224863	15229762	-	Mutant	Chlorophyll content. Photosynthetic activity. Biomass and grain production.	10.1371/journal.pgen.1002196	LOC_Os01g26920
Os01g0388000	cytochrome P450 monooxygenase 734A6	CYP734A6	Morphological trait	Dwarf	1	16557151	16559156	-	Overexpression	Brassinosteroid catabolism. Dwarfism. Abnormal leaf morphology.	10.1111/j.1365-313X.2011.04567.x	LOC_Os01g29150
Os01g0388000	cytochrome P450 monooxygenase 734A6	CYP734A6	Morphological trait	Culm leaf	1	16557151	16559156	-	Overexpression	Brassinosteroid catabolism. Dwarfism. Abnormal leaf morphology.	10.1111/j.1365-313X.2011.04567.x	LOC_Os01g29150
Os01g0510100	Oryza sativa MAPK kinase 6	OsMKK6	Resistance or Tolerance	Cold tolerance	1	19561619	19566881	-	Overexpression	Cold tolerance.	10.1016/j.jplph.2011.11.012	LOC_Os01g32660
Os01g0513900	dwarf bamboo shoot 1	dbs1	Morphological trait	Dwarf	1	19807783	19814688	-	Mutant	Organ development and growth.	10.1093/pcp/pci206	LOC_Os01g33040
Os01g0527600	RNA-dependent RNA polymerase 6	OsRDR6	Morphological trait	Panicle flower	1	20597234	20599878	-	Mutant	Spikelets morphology.	10.1111/j.1365-313X.2012.05001.x	LOC_Os01g34350
Os01g0527600	shootless 2	shl2	Morphological trait	Shoot seedling	1	20597234	20599878	-	Mutant	Shoot apical meristem formation.	10.1073/pnas.0704339104	LOC_Os01g34350
Os01g0527600	SHOOTLESS2	SHL2	Resistance or Tolerance	Panicle flower	1	20599878	20597234	-	Knockdown	awn development by repressing OsETT	10.1111/tpj/12411	LOC_Os01g34350
Os01g0550100	ubiquitin specific protease 6	osubp6	Morphological trait	Shoot seedling	1	22238470	22246428	-	Mutant	Growth speed during seedling stage.	10.1007/s10059-009-0138-4	LOC_Os01g36930
Os01g0559600	Oryza sativa legumain 1	OsaLeg1	Others	Others	1	22887238	22891756	-	Others	&quot;wounding response, vegetative-related protease&quot;	10.1016/j.plantsci.2013.11.005.?	LOC_Os01g37910
Os01g0571300	heat shock transcription factor7	OsHsfA7	Resistance or Tolerance	Salinity tolerance	1	23595710	23598642	-	Overexpression	Drought and salinity tolerance.	10.5483/BMBRep.2013.46.1.090	LOC_Os01g39020
Os01g0571300	heat shock transcription factor7	OsHsfA7	Resistance or Tolerance	Drought tolerance	1	23595710	23598642	-	Overexpression	Drought and salinity tolerance.	10.5483/BMBRep.2013.46.1.090	LOC_Os01g39020
Os01g0578000	RAD51C	RAD51C	Resistance or Tolerance	Other stress resistance	1	24010037	24015250	-	Mutant	Male and female sterility. UV tolerance.	10.1093/jxb/ers190	LOC_Os01g39630
Os01g0578000	RAD51C	RAD51C	Physiological trait	Sterility	1	24010037	24015250	-	Mutant	Male and female sterility. UV tolerance.	10.1093/jxb/ers190	LOC_Os01g39630
Os01g0578500	SaF	SaF	Physiological trait	Sterility	1	24032420	24034152	-	Natural variation	Hybrid male sterility. Pollen development. Interaction with SaM	10.1073/pnas.0810108105	LOC_Os01g39670
Os01g0578700	SaM	SaM	Physiological trait	Sterility	1	24035904	24039721	-	Natural variation	Hybrid male sterility. Pollen development. Interaction with SaF	10.1073/pnas.0810108105	LOC_Os01g39680
Os01g0580500	ACC oxidase 7	OsACO7	Resistance or Tolerance	Blast resistance	1	24146341	24147812	-	Knockdown	Ethylene and Cyanide production. Resistance to blast fungus via restriction of fungal growth.	10.1104/pp.110.162412	LOC_Os01g39860
Os01g0588900	LONELY GUY	log	Morphological trait	Panicle flower	1	24611916	24615994	-	Mutant	Panicle size and branching patterns. Number of floral organs. Maintenance of shoot meristems. Cytokinin activation.	10.1038/nature05504	LOC_Os01g40630
Os01g0612700	LSD1 ortholog 2	OsLOL2	Morphological trait	Dwarf	1	25951136	25956346	-	Knockdown Overexpression	Bacterial blight resistance. Dwafism restored by exogenous GA3 treatment.	10.1007/s00438-007-0232-2	LOC_Os01g42710
Os01g0612700	LSD1 ortholog 2	OsLOL2	Resistance or Tolerance	Bacterial blight resistance	1	25951136	25956346	-	Knockdown Overexpression	Bacterial blight resistance. Dwafism restored by exogenous GA3 treatment.	10.1007/s00438-007-0232-2	LOC_Os01g42710
Os01g0614900	autophagy associated gene 7	OsATG7	Morphological trait	Dwarf	1	26043346	26037483	-	Knockdown	growth retardation of cultured cells under sucrose starvation	10.4161/auto.28279	LOC_Os01g42850
Os01g0614900	autophagy associated gene 7	OsATG7	Physiological trait	Sterility	1	26043346	26037483	-	Knockdown	&quot;pollen maturation, degradation of ingracellular components in the tapetum, lipid metabolism of pollen grains through Lands cycle-mediated phosphatidylcholine&quot;	10.4161/auto.28279	LOC_Os01g42850
Os01g0614900	autophagy associated gene 7	OsATG7	Morphological trait	Panicle flower	1	26043346	26037483	-	Knockdown	&quot;delay of anther development, pollen maturation, larger spikelets&quot;	10.4161/auto.28279	LOC_Os01g42850
Os01g0614900	autophagy associated gene 7	OsATG7	Physiological trait	Flowering	1	26043346	26037483	-	Knockdown	slower heading and flowering	10.4161/auto.28279	LOC_Os01g42850
Os01g0617600	amino acid transporter5	OsAAT5	Physiological trait	Source activity	1	26208906	26210836	-	Mutant	Carbon and nitrogen content.	10.1007/s11738-012-0995-x	LOC_Os01g43040
Os01g0626400	OsWRKY11	OsWRKY11	Resistance or Tolerance	Drought tolerance	1	26666360	26669079	-	Overexpression	Drought and heat tolerance.	10.1007/s00299-008-0614-x	LOC_Os01g43650
Os01g0626400	OsWRKY11	OsWRKY11	Resistance or Tolerance	Other stress resistance	1	26666360	26669079	-	Overexpression	Drought and heat tolerance.	10.1007/s00299-008-0614-x	LOC_Os01g43650
Os01g0626400	semi-dwarf and late flowering	DIF1	Physiological trait	Seed	1	26666426	26669079	-	Knockdown Overexpression	grain weight	10.1371/journal.pone.0102529	LOC_Os01g43650
Os01g0626400	semi-dwarf and late flowering	DIF1	Morphological trait	Panicle flower	1	26666426	26669079	-	Knockdown Overexpression	number of spikelets per panicles	10.1371/journal.pone.0102529	LOC_Os01g43650
Os01g0626400	semi-dwarf and late flowering	DIF1	Physiological trait	Flowering	1	26666426	26669079	-	Knockdown Overexpression	flowering time	10.1371/journal.pone.0102529	LOC_Os01g43650
Os01g0626400	semi-dwarf and late flowering	DIF1	Morphological trait	Dwarf	1	26666426	26669079	-	Knockdown Overexpression	plant height through control of cell size	10.1371/journal.pone.0102529	LOC_Os01g43650
Os01g0633100	AGP LUS 2	osagpl2	Physiological trait	Eating quality	1	27010651	27018729	-	Mutant	Starch biosynthesis.	10.1007/s11103-007-9153-z	LOC_Os01g44220
Os01g0633100	rice ADPglucose pyrophosphorylase large subunit 2	OsAGPL2	Morphological trait	Seed	1	27011364	27018729	-	Mutant	&quot;glassy/vitreous, shrunken grain&quot;	10.1093/pcp/pcu057	LOC_Os01g44220
Os01g0633500	Rd	Rd	Morphological trait	Seed	1	27039544	27041524	-	Natural variation	Pericarp color. Proanthocyanidin biosynthesis.	10.1111/j.1365-313X.2006.02958.x	LOC_Os01g44260
Os01g0639200	suppressor of NH1-mediated lesion formation and resistance 6	snl6	Resistance or Tolerance	Bacterial blight resistance	1	27396786	27403118	-	Mutant	NH1-mediated resistance to Xanthomonas oryzae pv. oryzae. Lignin content. Sugar extractability for the production of cellulosic biofuels.	10.1371/journal.pgen.1001123	LOC_Os01g45200
Os01g0643300	PIN-FORMED 3t	OsPIN3t	Morphological trait	Root	1	27619548	27624190	-	Knockdown Overexpression	Tiller angle. Crown root development. Root gravitropism. Drought tolerance.	10.1111/j.1365-313X.2012.05121.x	LOC_Os01g45550
Os01g0643300	PIN-FORMED 3t	OsPIN3t	Resistance or Tolerance	Drought tolerance	1	27619548	27624190	-	Knockdown Overexpression	Tiller angle. Crown root development. Root gravitropism. Drought tolerance.	10.1111/j.1365-313X.2012.05121.x	LOC_Os01g45550
Os01g0643300	PIN-FORMED 3t	OsPIN3t	Morphological trait	Culm leaf	1	27619548	27624190	-	Knockdown Overexpression	Tiller angle. Crown root development. Root gravitropism. Drought tolerance.	10.1111/j.1365-313X.2012.05121.x	LOC_Os01g45550
Os01g0645400	OsYUCCA1	OsYUCCA1	Morphological trait	Root	1	27750515	27752683	-	Knockdown Overexpression	Dwarfism. Root development. Auxin biosynthesis.	10.1104/pp.106.091561	LOC_Os01g45760
Os01g0645400	OsYUCCA1	OsYUCCA1	Morphological trait	Dwarf	1	27750515	27752683	-	Knockdown Overexpression	Dwarfism. Root development. Auxin biosynthesis.	10.1104/pp.106.091561	LOC_Os01g45760
Os01g0646300	SLR1-like1	SLRL1	Morphological trait	Dwarf	1	27800014	27801689	-	Overexpression	Dwarfism. Gibberellin sensitivity.	10.1111/j.1365-313X.2005.02562.x	LOC_Os01g45860
Os01g0657100	PHOSPHATE TRANSPORTER1;11	PT11	Resistance or Tolerance	Other soil stress tolerance	1	28480719	28482878	-	Mutant	Mycorrhizal symbiosis.	10.1105/tpc.112.104901	LOC_Os01g46860
Os01g0667400	DWARF TILLER1	DWT1	Morphological trait	Panicle flower	1	29047653	29046116	-	Mutant	&quot;panicle size, the number of spikelets&quot;	10.1371/journal.pgen.1004154	LOC_Os01g47710
Os01g0667400	DWARF TILLER1	DWT1	Morphological trait	Culm leaf	1	29047653	29046116	-	Mutant	&quot;internode elongation, cell division and elongation, tiller growth&quot;	10.1371/journal.pgen.1004154	LOC_Os01g47710
Os01g0670800	OsETTIN2	OsETT2	Resistance or Tolerance	Panicle flower	1	29262500	29257409	-	Knockdown	awn development	10.1111/tpj/12411	LOC_Os01g48060
Os01g0678500	two-pore channel 1	Ostpc1	Resistance or Tolerance	Other soil stress tolerance	1	29662506	29676795	-	Mutant	Sensitivity to Ca+ in growth rate.	10.1093/pcp/pch082	LOC_Os01g48680
Os01g0678500	two-pore channel 1	Ostpc1	Morphological trait	Dwarf	1	29662506	29676795	-	Mutant	Sensitivity to Ca+ in growth rate.	10.1093/pcp/pch082	LOC_Os01g48680
Os01g0678600	albino seedling lethality1	ASL1	Physiological trait	Source activity	1	29678076	29680191	-	Mutant	Chloroplast development.	10.1534/g3.113.007856	LOC_Os01g48690
Os01g0682001	-	nadh-gogat1	Morphological trait	Dwarf	1	29854693	29858776	-	Mutant	Ammonium assimilation in roots.	10.1007/s00726-010-0531-5	LOC_Os01g48960
Os01g0682001	-	nadh-gogat1	Resistance or Tolerance	Other soil stress tolerance	1	29854693	29858776	-	Mutant	Ammonium assimilation in roots.	10.1007/s00726-010-0531-5	LOC_Os01g48960
Os01g0683100	dwarf and gladius leaf 1	dgl1	Morphological trait	Dwarf	1	29892213	29899185	-	Mutant	Dwarfism. Microtubule organization.	10.1104/pp.105.062968	LOC_Os01g49000
Os01g0686800	rice receptor for activated C kinase 1A	OsRACK1A	Physiological trait	Seed	1	30086646	30089163	-	Knockdown Overexpression	seed germination by controlling endogenous levels of ABA and H2O2	10.1371/journal.pone.0097120	LOC_Os01g49290
Os01g0686800	Receptor for Activated C-Kinase 1A	RACK1A	Resistance or Tolerance	Blast resistance	1	30086646	30089163	-	Overexpression	Production of reactive oxygen species. Resistance to blast infection.	10.1105/tpc.107.054395	LOC_Os01g49290
Os01g0689451	Oryza sativa Haemerythrin motif-containing Really Interesting New Gene (RING)-and Zinc-finger protein 1	OsHRZ1	Resistance or Tolerance	Other soil stress tolerance	1	30203733	30214833	-	Knockdown	Fe acquisition.	10.1038/ncomms3792	LOC_Os01g49470
Os01g0703600	spotted leaf28	spl28*	Morphological trait	Culm leaf	1	30922266	30926206	-	Mutant	&quot;Spotted leaf. Bacterial blight and blast resistance. Chlorophyll content. Soluble protein content. Photosystem II efficiency. Concentrations of reactive oxygen species, phytoalexin, callose, and autofluorescent phenolic compounds.&quot;	10.1111/j.1469-8137.2009.03047.x	LOC_Os01g50770
Os01g0703600	spotted leaf28	spl28*	Physiological trait	Source activity	1	30922266	30926206	-	Mutant	&quot;Spotted leaf. Bacterial blight and blast resistance. Chlorophyll content. Soluble protein content. Photosystem II efficiency. Concentrations of reactive oxygen species, phytoalexin, callose, and autofluorescent phenolic compounds.&quot;	10.1111/j.1469-8137.2009.03047.x	LOC_Os01g50770
Os01g0703600	spotted leaf28	spl28*	Resistance or Tolerance	Bacterial blight resistance	1	30922266	30926206	-	Mutant	&quot;Spotted leaf. Bacterial blight and blast resistance. Chlorophyll content. Soluble protein content. Photosystem II efficiency. Concentrations of reactive oxygen species, phytoalexin, callose, and autofluorescent phenolic compounds.&quot;	10.1111/j.1469-8137.2009.03047.x	LOC_Os01g50770
Os01g0704100	high affinity NRT2 family 3a	OsNRT2.3a	Resistance or Tolerance	Other soil stress tolerance	1	30944695	30946783	-	Knockdown	Nitrate translocation.	10.1104/pp.112.204461	LOC_Os01g50820
Os01g0713600	LEC2 and FUSCA3 Like 1	OsLFL	Physiological trait	Flowering	1	31393920	31398707	-	Mutant	Flowering time.	10.1016/j.jplph.2007.07.010	LOC_Os01g51610
Os01g0718300	dwarf 61	d61	Morphological trait	Culm leaf	1	31683432	31687297	-	Mutant	Brassinosteroid sensitivity. Dwarfism. Leaf angle. Skotomorphogenesis.	10.1105/tpc.12.9.1591	LOC_Os01g52050
Os01g0718300	dwarf 61	d61	Morphological trait	Dwarf	1	31683432	31687297	-	Mutant	Brassinosteroid sensitivity. Dwarfism. Leaf angle. Skotomorphogenesis.	10.1105/tpc.12.9.1591	LOC_Os01g52050
Os01g0719100	rice RING zinc-finger protein 34	OsRZFP34	Physiological trait	Culm leaf	1	31725019	31721157	-	Knockdown Overexpression	&quot;regulating leaf temperature under heat and ABA treatment, stomatal opening and transpiration cooling under high temperature&quot;	10.1007/s11103-014-0217-6	LOC_Os01g52110
Os01g0726400	CHIMERIC FLORAL ORGANS 1	CFO1	Morphological trait	Panicle flower	1	32034244	32036422	-	Mutant	Floral organ formation.	10.1104/pp.112.200980	LOC_Os01g52680
Os01g0734466	respiratory burst oxidase homologsA	OsrbohA	Resistance or Tolerance	Other stress resistance	1	32386687	32390164	-	Knockdown	Reactive oxygen species production after treatment with flagellin in cultured cell.	10.5511/plantbiotechnology.22.127	LOC_Os01g53294
Os01g0746400	dwarf 10	d10	Morphological trait	Culm leaf	1	32981304	32984412	-	Mutant	Tillering dwarf. Tiller bud outgrowth.	10.1111/j.1365-313X.2007.03210.x	LOC_Os01g54270
Os01g0746400	dwarf10	d10	Morphological trait	Root	1	32981304	32984412	-	Mutant	Strigolactone biosynthesis. Crown root length.	10.1007/s00344-011-9228-6	LOC_Os01g54270
Os01g0746400	dwarf 10	d10	Morphological trait	Dwarf	1	32981304	32984412	-	Mutant	Tillering dwarf. Tiller bud outgrowth.	10.1111/j.1365-313X.2007.03210.x	LOC_Os01g54270
Os01g0749200	white leaf and panicles 1	WLP1	Morphological trait	Culm leaf	1	33123116	33125245	-	Knockdown	&quot;chloroplast development, thermo-sensitivity albino phenotype&quot;	10.1007/s11103-013-0134-0	LOC_Os01g54540
Os01g0750100	OsWRKY13	OsWRKY13	Resistance or Tolerance	Blast resistance	1	33164978	33166582	-	Overexpression	Bacterial blight and blast resistance.	10.1094/MPMI-20-5-0492	LOC_Os01g54600
Os01g0750100	OsWRKY13	OsWRKY13	Resistance or Tolerance	Bacterial blight resistance	1	33164978	33166582	-	Overexpression	Bacterial blight and blast resistance.	10.1094/MPMI-20-5-0492	LOC_Os01g54600
Os01g0750100	OsWRKY13	OsWRKY13	Resistance or Tolerance	Drought tolerance	1	33164978	33166582	-	Overexpression	Drought tolerance.	10.1104/pp.113.226019	LOC_Os01g54600
Os01g0750300	cellulose synthase catalytic subunit A4	OsCesA4	Morphological trait	Culm leaf	1	33178792	33184516	-	Mutant	Brittle culm. Cellulose contents in culm.	10.1104/pp.103.022442	LOC_Os01g54620
Os01g0750300	cellulose synthase catalytic subunit A4	OsCesA4	Morphological trait	Dwarf	1	33178792	33184516	-	Mutant	Brittle culm. Cellulose contents in culm.	10.1104/pp.103.022442	LOC_Os01g54620
Os01g0750300	brittle culm 7(t)	Bc7(t)	Morphological trait	Dwarf	1	33178792	33184516	-	Mutant	Brittle culm. Cellulose contents in culm.	10.1016/S1673-8527(07)60115-5	LOC_Os01g54620
Os01g0750300	brittle culm 7(t)	Bc7(t)	Resistance or Tolerance	Lodging resistance	1	33178792	33184516	-	Mutant	Brittle culm. Cellulose contents in culm.	10.1016/S1673-8527(07)60115-5	LOC_Os01g54620
Os01g0750300	cellulose synthase catalytic subunit A4	OsCesA4	Resistance or Tolerance	Lodging resistance	1	33178792	33184516	-	Mutant	Brittle culm. Cellulose contents in culm.	10.1104/pp.103.022442	LOC_Os01g54620
Os01g0750300	brittle culm 7(t)	Bc7(t)	Morphological trait	Culm leaf	1	33178792	33184516	-	Mutant	Brittle culm. Cellulose contents in culm.	10.1016/S1673-8527(07)60115-5	LOC_Os01g54620
Os01g0751600	&quot;high tillering, reduced height, and infertile spikelets 1&quot;	this1	Physiological trait	Sterility	1	33280010	33283023	-	Mutant	Tillering. Pollen development.	10.1093/jxb/ert256	LOC_Os01g54810
Os01g0751600	&quot;high tillering, reduced height, and infertile spikelets 1&quot;	this1	Morphological trait	Culm leaf	1	33280010	33283023	-	Mutant	Tillering. Pollen development.	10.1093/jxb/ert256	LOC_Os01g54810
Os01g0756700	-	OsKAT1	Resistance or Tolerance	Salinity tolerance	1	33517069	33519733	-	Overexpression	Salinity tolerance in protoplast. Maintenance of cytosolic cation homeostasis.	10.1104/pp.107.101154	LOC_Os01g55200
Os01g0757200	Gibberellin 2-Oxidase 3	GA2ox3	Morphological trait	Dwarf	1	33550951	33553486	-	Others	Dwarfism. Gibberellin catabolism.	10.1105/tpc.108.060913	LOC_Os01g55240
Os01g0759400	calcineurin B-like protein-interacting protein kinase12	OsCIPK12	Resistance or Tolerance	Drought tolerance	1	33699375	33704426	-	Overexpression	Drought tolerance.	10.1104/pp.107.101295	LOC_Os01g55450
Os01g0760600	Aspartate aminotransferase 2	OsAAT2	Physiological trait	Eating quality	1	33754723	33759536	-	Overexpression	Seed amino acid and protein content.	10.1007/s00122-009-0988-3	LOC_Os01g55540
Os01g0762500	glutelin a-2 subunit 4a	glu4a	Physiological trait	Eating quality	1	33832578	33834589	-	Mutant	Seed glutelin quality.	10.1007/s00122-003-1228-x	LOC_Os01g55690
Os01g0764800	OsGH3-2	OsGH3-2	Morphological trait	Culm leaf	1	33977224	33980967	-	Overexpression	Dwarfism. Tillering. Leaf size. Crown root development. Root hair development. Cold and drought tolerance.	10.1093/jxb/ers300	LOC_Os01g55940
Os01g0764800	-	GH3-2	Resistance or Tolerance	Bacterial blight resistance	1	33977224	33980967	-	Overexpression	Basal resistance by suppressing pathogen-induced IAA accumulation.	10.1104/pp.110.163774	LOC_Os01g55940
Os01g0764800	-	GH3-2	Resistance or Tolerance	Blast resistance	1	33977224	33980967	-	Overexpression	Basal resistance by suppressing pathogen-induced IAA accumulation.	10.1104/pp.110.163774	LOC_Os01g55940
Os01g0764800	OsGH3-2	OsGH3-2	Resistance or Tolerance	Cold tolerance	1	33977224	33980967	-	Overexpression	Dwarfism. Tillering. Leaf size. Crown root development. Root hair development. Cold and drought tolerance.	10.1093/jxb/ers300	LOC_Os01g55940
Os01g0764800	OsGH3-2	OsGH3-2	Morphological trait	Dwarf	1	33977224	33980967	-	Overexpression	Dwarfism. Tillering. Leaf size. Crown root development. Root hair development. Cold and drought tolerance.	10.1093/jxb/ers300	LOC_Os01g55940
Os01g0764800	OsGH3-2	OsGH3-2	Resistance or Tolerance	Drought tolerance	1	33977224	33980967	-	Overexpression	Dwarfism. Tillering. Leaf size. Crown root development. Root hair development. Cold and drought tolerance.	10.1093/jxb/ers300	LOC_Os01g55940
Os01g0764800	OsGH3-2	OsGH3-2	Morphological trait	Root	1	33977224	33980967	-	Overexpression	Dwarfism. Tillering. Leaf size. Crown root development. Root hair development. Cold and drought tolerance.	10.1093/jxb/ers300	LOC_Os01g55940
Os01g0776600	Oryza sativa purple acid phosphatase 10a	OsPAP10a	Resistance or Tolerance	Other soil stress tolerance	1	34604130	34608385	-	Overexpression	Phosphate uptake and translocation.	10.1111/j.1744-7909.2012.01143.x	LOC_Os01g56880
Os01g0777300	-	OsExo1	Others	Others	1	34649248	34655629	-	Overexpression	Processing of double-strand break sites.	10.1093/pcp/pcs155	LOC_Os01g56940
Os01g0781700	Pi37	Pi37	Resistance or Tolerance	Blast resistance	1	34876344	34880255	-	Natural variation	Blast resistance.	10.1534/genetics.107.080648	LOC_Os01g57310
Os01g0785400	LEAF INCLINATION1	LC1	Morphological trait	Culm leaf	1	35064294	35066779	-	Mutant	Leaf angle.	10.1093/mp/sss064	LOC_Os01g57610
Os01g0785400	-	OsGH3.1	Resistance or Tolerance	Blast resistance	1	35064294	35066779	-	Overexpression	&quot;Auxin content. Cell elongation. Resistance to infection of Magnaporthe grisea strains.&quot;	10.1094/MPMI-22-2-0201	LOC_Os01g57610
Os01g0785400	-	OsGH3.1	Morphological trait	Dwarf	1	35064294	35066779	-	Overexpression	&quot;Auxin content. Cell elongation. Resistance to infection of Magnaporthe grisea strains.&quot;	10.1094/MPMI-22-2-0201	LOC_Os01g57610
Os01g0788400	pectin methylesterase1	PME1	Physiological trait	Source activity	1	35209281	35215925	-	Knockdown Overexpression	Leaf senescence. MeOH-induced Trp and Trp-derived secondary metabolite biosynthesis.	10.1111/j.1365-313X.2011.04486.x	LOC_Os01g57854
Os01g0795400	Hybrid weakness	Hwi2	Resistance or Tolerance	Others	1	35447657	35452194	-	Others	activate Hwi1-perceived downstream defense responses	10.1038/ncomms4357	LOC_Os01g58290
Os01g0797600	ethylene response factor 3	OsERF3	Resistance or Tolerance	Drought tolerance	1	35522825	35523930	-	Overexpression	Drought tolerance through controlling the ethylene biosynthesis.	10.1371/journal.pone.0025216	LOC_Os01g58420
Os01g0797600	AP2 domain37	AP37	Resistance or Tolerance	Drought tolerance	1	35522830	35523890	-	Overexpression	Grain yield under drought conditions.	10.1104/pp.109.137554	LOC_Os01g58420
Os01g0805600	Cyclin B1;1	Orysa;CycB1;1	Morphological trait	Seed	1	35905304	35908263	-	Knockdown	Endosperm formation. Embryo size.	10.1007/s00425-009-1051-y	LOC_Os01g59120
Os01g0812000	GAMYB	gamyb	Physiological trait	Sterility	1	36264299	36268623	-	Mutant	Pollen development.	10.1105/tpc.017327	LOC_Os01g59660
Os01g0816100	NAM-ATAF-CUC family 4	OsNAC4	Resistance or Tolerance	Bacterial blight resistance	1	36448724	36450238	-	Knockdown	Bacterial blight resistance. HR cell death.	10.1038/emboj.2009.39	LOC_Os01g60020
Os01g0825800	amino acid transporter7	OsAAT7	Physiological trait	Source activity	1	37076685	37083011	-	Mutant	Carbon and nitrogen content.	10.1007/s11738-012-0995-x	LOC_Os01g61044
Os01g0831000	LAX PANICLE	lax	Morphological trait	Panicle flower	1	37313995	37315072	-	Mutant	Lateral organ development. Axillary meristem formation.	10.1073/pnas.1932414100	LOC_Os01g61480
Os01g0831000	LAX PANICLE	lax	Morphological trait	Culm leaf	1	37313995	37315072	-	Mutant	Lateral organ development. Axillary meristem formation.	10.1073/pnas.1932414100	LOC_Os01g61480
Os01g0834400	-	OsHAP3A	Physiological trait	Source activity	1	37512183	37514517	-	Knockdown	Chloroplast development.	10.1046/j.1365-313X.2003.01897.x	LOC_Os01g61810
Os01g0839100	zinc finger protein179	ZFP179	Resistance or Tolerance	Other soil stress tolerance	1	37757089	37757948	-	Overexpression	Salinity and oxidative stress tolerance.	10.1093/jxb/erq120	LOC_Os01g62190
Os01g0839100	zinc finger protein179	ZFP179	Resistance or Tolerance	Salinity tolerance	1	37757089	37757948	-	Overexpression	Salinity and oxidative stress tolerance.	10.1093/jxb/erq120	LOC_Os01g62190
Os01g0839200	DUF966-stress repressive gene 2	OsDSR2	Resistance or Tolerance	Drought tolerance	1	37760948	37758103	-	Overexpression	resistance to salt and drought stress	10.1007/s00299-013-1532-0	LOC_Os01g62200
Os01g0841500	-	OsMYB3R-2	Resistance or Tolerance	Cold tolerance	1	37878633	37884288	-	Overexpression	Cold tolerance.	10.1104/pp.108.133454	LOC_Os01g62410
Os01g0848400	QTL of seed shattering in chromosome 1	qSH1	Morphological trait	Panicle flower	1	38201228	38203575	-	Natural variation	Seed shattering.	10.1126/science.1126410	LOC_Os01g62920
Os01g0853400	CORONATINE INSENSITIVE1	OsCOI1	Resistance or Tolerance	Insect resistance	1	38502654	38506809	-	Knockdown	Resistance to rice leaf folder (Cnaphalocrocis medinalis) .	10.1371/journal.pone.0036214	LOC_Os01g63420
Os01g0854500	Quiescent center specific homeobox	QHB	Morphological trait	Shoot seedling	1	38569583	38570870	-	Overexpression	Crown root formation. Shoot formation	10.1046/j.1365-313X.2003.01816.x	LOC_Os01g63510
Os01g0854500	Quiescent center specific homeobox	QHB	Morphological trait	Root	1	38569583	38570870	-	Overexpression	Crown root formation. Shoot formation	10.1046/j.1365-313X.2003.01816.x	LOC_Os01g63510
Os01g0859300	ABA insensitive 5	OsABI5	Physiological trait	Sterility	1	38930394	38932235	-	Knockdown Overexpression	Salinity tolerance. Fertility.	10.1007/s11103-008-9298-4	LOC_Os01g64000
Os01g0859300	ABA insensitive 5	OsABI5	Resistance or Tolerance	Salinity tolerance	1	38930394	38932235	-	Knockdown Overexpression	Salinity tolerance. Fertility.	10.1007/s11103-008-9298-4	LOC_Os01g64000
Os01g0866400	monoculm2	moc2	Morphological trait	Culm leaf	1	39275370	39278460	-	Mutant	Tiller bud outgrowth. Tillering.	10.5511/plantbiotechnology.12.1210a	LOC_Os01g64660
Os01g0866400	&quot;cytosolic fructose-1,6-bisphosphatase1&quot;	oscfbp1	Physiological trait	Source activity	1	39275432	39278261	-	Mutant	Photosynthetic sucrose biosynthesis. Growth retardation.	10.1111/j.1365-3040.2008.01890.x	LOC_Os01g64660
Os01g0867300	ABA responsive element binding factor 1	Osabf1	Resistance or Tolerance	Salinity tolerance	1	39312554	39315951	-	Mutant	Drought and salinity tolerance.	10.1007/s11103-009-9592-9	LOC_Os01g64730
Os01g0867300	ABA responsive element binding factor 1	Osabf1	Resistance or Tolerance	Drought tolerance	1	39312554	39315951	-	Mutant	Drought and salinity tolerance.	10.1007/s11103-009-9592-9	LOC_Os01g64730
Os01g0869200	Oryza sativa Magnesium Transporter 1	OsMGT1	Resistance or Tolerance	Other soil stress tolerance	1	39419964	39423182	-	Mutant	&quot;Magnesium uptake. Aluminium, cadmium andã€€lanthanum tolerance. &quot;	10.1104/pp.112.199778	LOC_Os01g64890
Os01g0869800	PsbS	PsbS	Physiological trait	Source activity	1	39452625	39455599	-	Knockdown Overexpression	Nonphotochemical quenching capacity. Photosynthetic rate in fluctuating light conditions.	10.1111/j.1365-313X.2012.04995.x	LOC_Os01g64960
Os01g0869800	Nonphotochemical quenching	qNPQ1-2	Physiological trait	Source activity	1	39452625	39455599	-	Natural variation	Nonphotochemical quenching capacity. Protection from photoinhibition.	10.1073/pnas.1104809108	LOC_Os01g64960
Os01g0869900	SNF1-type serine-threonine protein kinase4	SAPK4	Resistance or Tolerance	Salinity tolerance	1	39467820	39470728	-	Overexpression	Salinity tolerance. Ion homeostasis. Oxidative stress tolerance.	10.1186/1471-2229-8-49	LOC_Os01g64970
Os01g0870100	-	Os-pollux	Resistance or Tolerance	Other soil stress tolerance	1	39470704	39476499	-	Mutant	Mycorrhizal symbiosis.	10.1104/pp.108.131540	LOC_Os01g64980
Os01g0870300	ammonium transporter 3;1	OsAMT3;1	Physiological trait	Root	1	39490662	39492085	-	Others	involvement in mycorrhizal N uptake pathway	10.1016/j.plaphy.2013.11.029.	LOC_Os01g64990
Os01g0872800	3-phosphoinositide-dependent proteinã€€kinase 1	OsPdk1	Resistance or Tolerance	Blast resistance	1	39609260	39613356	-	Mutant	Bacterial blight and blast resistance. Basal resistance.	10.1093/pcp/pcq167	LOC_Os01g65230
Os01g0872800	-	OsPdk1	Resistance or Tolerance	Bacterial blight resistance	1	39609260	39613356	-	Mutant	Bacterial blight and blast resistance. Basal resistance.	10.1093/pcp/pcq167	LOC_Os01g65230
Os01g0878700	amino acid permease	OsAAP6	Physiological trait	Eating quality	1	39893617	39889322	-	Knockdown Overexpression	starch and storage protein biosynthesis in developing rice grain	10.1038/ncomms5847	LOC_Os01g65670
Os01g0883800	semi-dwarf 1	sd1	Morphological trait	Dwarf	1	40138232	40141316	-	Natural variation	Semi-dwarf. Gibberellin biosynthesis.	10.1038/416701a	LOC_Os01g66100
Os01g0884300	NAM-ATAF-CUC family 6	OsNAC6	Morphological trait	Root	1	40154765	40157332	-	Knockdown Overexpression	Seedling root growth	10.1111/j.1365-313X.2009.03908.x	LOC_Os01g66120
Os01g0884300	stress-responsive NAC gene2	SNAC2	Resistance or Tolerance	Salinity tolerance	1	40154843	40157328	-	Overexpression	Cold and salinity tolerance.	10.1007/s11103-008-9309-5	LOC_Os01g66120
Os01g0884300	NAM-ATAF-CUC family 6	OsNAC6	Resistance or Tolerance	Salinity tolerance	1	40154843	40157328	-	Overexpression	Drought and salinity tolerance. Blast resistance. Growth retardation.	10.1111/j.1365-313X.2007.03168.x	LOC_Os01g66120
Os01g0884300	NAM-ATAF-CUC family 6	OsNAC6	Resistance or Tolerance	Drought tolerance	1	40154843	40157328	-	Overexpression	Drought and salinity tolerance. Blast resistance. Growth retardation.	10.1111/j.1365-313X.2007.03168.x	LOC_Os01g66120
Os01g0884300	stress-responsive NAC gene2	SNAC2	Resistance or Tolerance	Cold tolerance	1	40154843	40157328	-	Overexpression	Cold and salinity tolerance.	10.1007/s11103-008-9309-5	LOC_Os01g66120
Os01g0884300	NAM-ATAF-CUC family 6	OsNAC6	Resistance or Tolerance	Cold tolerance	1	40154843	40157328	-	Overexpression	Drought and salinity tolerance. Blast resistance. Growth retardation.	10.1111/j.1365-313X.2007.03168.x	LOC_Os01g66120
Os01g0884300	NAM-ATAF-CUC family 6	OsNAC6	Resistance or Tolerance	Blast resistance	1	40154843	40157328	-	Overexpression	Drought and salinity tolerance. Blast resistance. Growth retardation.	10.1111/j.1365-313X.2007.03168.x	LOC_Os01g66120
Os01g0897700	Formin homology 1	OsFH1	Morphological trait	Root	1	40769670	40773798	-	Mutant	Root hair elongation.	10.1007-s00425-013-1838-8	LOC_Os01g67240
Os01g0898300	Short postembryonic roots 1	Osspr1	Physiological trait	Source activity	1	40808134	40814376	-	Mutant	Root elongation. Fe uptake.	10.1111/j.1469-8137.2010.03513.x	LOC_Os01g67290
Os01g0898300	Short postembryonic roots 1	Osspr1	Morphological trait	Root	1	40808134	40814376	-	Mutant	Root elongation. Fe uptake.	10.1111/j.1469-8137.2010.03513.x	LOC_Os01g67290
Os01g0900400	EXTRA GLUME1	eg1	Morphological trait	Panicle flower	1	40933233	40934523	-	Mutant	Spikelet development.	10.1111/j.1365-313X.2008.03710.x	LOC_Os01g67430
Os01g0907400	Jumonji C protein 705	JMJ705	Resistance or Tolerance	Bacterial blight resistance	1	41249020	41255785	-	Mutant	Resistance to Xanthomonas oryzae pv oryzae.	10.1105/tpc.113.118802	LOC_Os01g67970
Os01g0907600	senescence associated gene 12-1	OsSAG12-1	Physiological trait	Source activity	1	41257177	41258774	-	Knockdown	Leaf senescence. Resistance to Xanthomonas oryzae pv. oryzae.	10.1007/s12038-013-9334-7	LOC_Os01g67980
Os01g0907600	senescence associated gene 12-1	OsSAG12-1	Resistance or Tolerance	Bacterial blight resistance	1	41257177	41258774	-	Knockdown	Leaf senescence. Resistance to Xanthomonas oryzae pv. oryzae.	10.1007/s12038-013-9334-7	LOC_Os01g67980
Os01g0907900	LEAFY HEAD2	lhd2	Morphological trait	Culm leaf	1	41279485	41283041	-	Mutant	Plastochron. Tiller bud outgrowth. Dwarfism.	10.1038/sj.cr.7310034	LOC_Os01g68000
Os01g0907900	PLASTOCHRON2	pla2	Morphological trait	Panicle flower	1	41279485	41283041	-	Mutant	Plastochron. Leaf size. Dwarfism. Conversion of inflorescence to vegetative shoots.	10.1105/tpc.105.037622	LOC_Os01g68000
Os01g0907900	LEAFY HEAD2	lhd2	Morphological trait	Dwarf	1	41279485	41283041	-	Mutant	Plastochron. Tiller bud outgrowth. Dwarfism.	10.1038/sj.cr.7310034	LOC_Os01g68000
Os01g0907900	PLASTOCHRON2	pla2	Morphological trait	Dwarf	1	41279485	41283041	-	Mutant	Plastochron. Leaf size. Dwarfism. Conversion of inflorescence to vegetative shoots.	10.1105/tpc.105.037622	LOC_Os01g68000
Os01g0907900	PLASTOCHRON2	pla2	Morphological trait	Culm leaf	1	41279485	41283041	-	Mutant	Plastochron. Leaf size. Dwarfism. Conversion of inflorescence to vegetative shoots.	10.1105/tpc.105.037622	LOC_Os01g68000
Os01g0909100	-	HDT702	Physiological trait	Sterility	1	41344121	41347086	-	Knockdown	Narrowed leaf. Dwarfism. Fertility.	10.1016/j.bbrc.2009.07.162	LOC_Os01g68104
Os01g0909100	-	HDT702	Morphological trait	Dwarf	1	41344121	41347086	-	Knockdown	Narrowed leaf. Dwarfism. Fertility.	10.1016/j.bbrc.2009.07.162	LOC_Os01g68104
Os01g0909100	-	HDT702	Morphological trait	Culm leaf	1	41344121	41347086	-	Knockdown	Narrowed leaf. Dwarfism. Fertility.	10.1016/j.bbrc.2009.07.162	LOC_Os01g68104
Os01g0909200	Dicer-like 1	OsDCL1	Others	Others	1	41351529	41362074	-	Knockdown	Pleiotropic developmental defect. Developmental arrest during seedling stage.	10.1104/pp.105.063420	LOC_Os01g68120
Os01g0909200	Dicer-like 1	OsDCL1	Morphological trait	Shoot seedling	1	41351529	41362074	-	Knockdown	Pleiotropic developmental defect. Developmental arrest during seedling stage.	10.1104/pp.105.063420	LOC_Os01g68120
Os01g0909200	rice Dicer-like 3	OsDCL3a	Morphological trait	Dwarf	1	41360199	41351529	-	Knockdown	dwarfism	10.1073/pnas.1318131111	LOC_Os01g68120
Os01g0909200	rice Dicer-like 3	OsDCL3a	Morphological trait	Culm leaf	1	41360199	41351529	-	Knockdown	&quot;larger flag leaf angle, fewer secondary branches&quot;	10.1073/pnas.1318131111	LOC_Os01g68120
Os01g0916400	selenium-binding protein	OsSBP	Resistance or Tolerance	Blast resistance	1	41703961	41707951	-	Overexpression	Bacterial blight and blast resistance.	10.1271/bbb.68.873	LOC_Os01g68770
Os01g0916400	selenium-binding protein	OsSBP	Resistance or Tolerance	Bacterial blight resistance	1	41703961	41707951	-	Overexpression	Bacterial blight and blast resistance.	10.1271/bbb.68.873	LOC_Os01g68770
Os01g0917400	&quot;rice CCCH-type zinc finger proteins, C3H12&quot;	C3H12	Resistance or Tolerance	Bacterial blight resistance	1	41761914	41766771	-	Mutant	Resistance to Xanthomonas oryzae pv. oryzae. JA level.	10.1104/pp.111.191379	LOC_Os01g68860
Os01g0917500	MULTIPLE SPOROCYTE 1	msp1	Physiological trait	Sterility	1	41776916	41779658	-	Mutant	Number of male and female sporocytes. Development of pollen mother cells.	10.1105/tpc.012401	LOC_Os01g68870
Os01g0919100	OsFRDL4	OsFRDL4	Resistance or Tolerance	Other soil stress tolerance	1	41849560	41852830	-	Mutant	Aluminium tolerance.	10.1111/j.1365-313X.2011.04757.x	LOC_Os01g69010
Os01g0919400	sucrose phosphate synthase 1	OsSPS1	Physiological trait	Panicle flower	1	41862442	41861510	-	Mutant	pollen germination through sucrose synthesis	10.1016/j.plantsci.2014.05.018	LOC_Os01g69030
Os01g0919900	suppressor of salicylate insensitivity of npr1-5 2	OsSSI2	Resistance or Tolerance	Bacterial blight resistance	1	41902665	41906463	-	Mutant	Resistance to Magnaporthe grisea and Xanthomonas oryzae pv. oryzae. Spotted leaf. Growth retardation.	10.1094/MPMI-22-7-0820	LOC_Os01g69080
Os01g0919900	suppressor of salicylate insensitivity of npr1-5 2	OsSSI2	Resistance or Tolerance	Blast resistance	1	41902665	41906463	-	Mutant	Resistance to Magnaporthe grisea and Xanthomonas oryzae pv. oryzae. Spotted leaf. Growth retardation.	10.1094/MPMI-22-7-0820	LOC_Os01g69080
Os01g0919900	suppressor of salicylate insensitivity of npr1-5 2	OsSSI2	Morphological trait	Culm leaf	1	41902665	41906463	-	Mutant	Resistance to Magnaporthe grisea and Xanthomonas oryzae pv. oryzae. Spotted leaf. Growth retardation.	10.1094/MPMI-22-7-0820	LOC_Os01g69080
Os01g0920200	yellow2-like and ubiquitin hydrolase	-	Physiological trait	Others	1	41929137	41926773	-	Others	DNA methylation	10.1111/tpj.12553	LOC_Os01g69110
Os01g0921200	mannosyl-oligosaccharide glucosidase	OsMOGS	Physiological trait	Root	1	41976946	41984958	-	Mutant	&quot;N-glycan formation dependent cellulose synthetic activity and cell wall establishment, cell wall thickness&quot;	10.1111/tpj.12497	LOC_Os01g69210
Os01g0921200	mannosyl-oligosaccharide glucosidase	OsMOGS	Morphological trait	Root	1	41976946	41984958	-	Mutant	&quot;auxin-mediated root development, shortened root (decreased primary root and lateral root elongation and cell division), root hair initiation and elongation, &quot;	10.1111/tpj.12497	LOC_Os01g69210
Os01g0922800	OsMADS51	OsMADS51	Physiological trait	Flowering	1	42139221	42159209	-	Mutant	Flowering time under short day condition.	10.1104/pp.107.103291	LOC_Os01g69850
Os01g0926700	-	OsIRX10	Morphological trait	Culm leaf	1	42427937	42430956	-	Mutant	Cellulose content.	10.1093/mp/sss135	LOC_Os01g70200
Os01g0927000	SET Domain Group Protein714	SDG714	Morphological trait	Culm leaf	1	42449035	42459242	-	Knockdown	Glabrous. DNA methylation.	10.1105/tpc.106.048124	LOC_Os01g70220
Os01g0928000	OrbHLH001	OrbHLH001	Resistance or Tolerance	Salinity tolerance	1	42509061	42512026	-	Overexpression	Salinity tolerance. Regulation of Na and K homeostasis.	10.1016/j.jplph.2012.08.019	LOC_Os01g70310
Os01g0929600	rice tapetum-specific gene	rtS	Physiological trait	Sterility	1	42592739	42593372	-	Knockdown	Pollen development. Anther development.	10.1007/s11103-006-9031-0	LOC_Os01g70440
Os01g0940000	cytokinin oxidase/dehydrogenase (CKX) family gene 4	OsCKX4	Morphological trait	Dwarf	1	43095050	43097830	-	Knockdown Overexpression	plant height	10.1104/pp.114.238584	LOC_Os01g71310
Os01g0940000	cytokinin oxidase/dehydrogenase (CKX) family gene 4	OsCKX4	Morphological trait	Root	1	43095050	43097830	-	Knockdown Overexpression	&quot;crown root growth (root length, No. of crown roots, root weight, average root tip angles) by integrating the interaction between cytokinin and auxin&quot;	10.1104/pp.114.238584	LOC_Os01g71310
Os01g0947700	&quot;Beta_x0002_-1,3-glucanase 1&quot;	Osg1	Physiological trait	Sterility	1	43472730	43476650	-	Knockdown	Callose degradation during pollen development.	10.1007/s00425-010-1301-z	LOC_Os01g71930
Os01g0949400	Photoperiod sensitivity 13	se13	Physiological trait	Flowering	1	43617116	43619934	-	Mutant	Photoperiodic response.	10.1007/s00122-010-1426-2	LOC_Os01g72090
Os01g0952800	-	OsIRO2	Resistance or Tolerance	Other soil stress tolerance	1	43766291	43773255	-	Knockdown Overexpression	Fe uptake. Fe transport during germination stage. Fe translocation to grain during seed maturation.	10.1007/s11103-011-9752-6	LOC_Os01g72370
Os01g0952800	-	OsIRO2	Resistance or Tolerance	Other soil stress tolerance	1	43766291	43773255	-	Knockdown Overexpression	Fe uptake under Fe-deficient conditions. Secretion of mugineic acid family phytosiderophores.	10.1111/j.1365-313X.2007.03149.x	LOC_Os01g72370
Os01g0956700	Low cadmium	LCD	Resistance or Tolerance	Other soil stress tolerance	1	43957330	43961308	-	Mutant	Cadmium tolerance. Cadmium content in leaf blade.	10.1093/jxb/err300	LOC_Os01g72670
Os01g0968800	Dehydration-Responsive Element Binding transcription factor1F	OsDREB1F	Resistance or Tolerance	Salinity tolerance	1	44522272	44523111	-	Overexpression	&quot;Cold, drought and salinity tolerance.&quot;	10.1007/s11103-008-9340-6	LOC_Os01g73770
Os01g0968800	Dehydration-Responsive Element Binding transcription factor1F	OsDREB1F	Resistance or Tolerance	Cold tolerance	1	44522272	44523111	-	Overexpression	&quot;Cold, drought and salinity tolerance.&quot;	10.1007/s11103-008-9340-6	LOC_Os01g73770
Os01g0968800	Dehydration-Responsive Element Binding transcription factor1F	OsDREB1F	Resistance or Tolerance	Drought tolerance	1	44522272	44523111	-	Overexpression	&quot;Cold, drought and salinity tolerance.&quot;	10.1007/s11103-008-9340-6	LOC_Os01g73770
Os02g0561800	Elicitor 5	EL5	Morphological trait	Root	2	0	0	-	Others	Maintenance of cell viability of root primordia.	10.1111/j.1365-313X.2007.03120.x	LOC_Os02g35347
Os02g0101500	peroxisomal hydroxypyruvate reductase 1	OsHPR1	Physiological trait	Others	2	82952	80699	-	Knockdown Overexpression	photorespiratory pathway	10.1111/jipb.12125	LOC_Os02g01150
Os02g0104700	NITRIC OXIDE-ASSOCIATED1	NOA1	Physiological trait	Source activity	2	261405	265160	-	Knockdown	Chlorophyll and Rubisco level.	10.1371/journal.pone.0020015	LOC_Os02g01440
Os02g0104700	NITRIC OXIDE ASSOCIATED PROTEIN1/	OsNOA1?RIF1	Physiological trait	Source activity	2	261405	265160	-	Knockdown	Photo system II efficiency. Chlorophyll content.	10.1111/j.1469-8137.2010.03264.x	LOC_Os02g01440
Os02g0110200	hydroperoxide lyase 3	OsHPL3	Resistance or Tolerance	Bacterial blight resistance	2	554579	556320	-	Mutant	&quot;Lesion mimic. Resistance to rice brown planthopper, rice striped stem borer and Xanthomonas oryzae pv. oryzae.&quot;	10.1111/j.1365-313X.2012.05027.x	LOC_Os02g02000
Os02g0110200	hydroperoxide lyase 3	OsHPL3	Others	Others	2	554579	556320	-	Mutant	&quot;Lesion mimic. Resistance to rice brown planthopper, rice striped stem borer and Xanthomonas oryzae pv. oryzae.&quot;	10.1111/j.1365-313X.2012.05027.x	LOC_Os02g02000
Os02g0115900	binding protein 1	BiP1	Physiological trait	Eating quality	2	838730	842672	-	Knockdown Overexpression	Seed storage protein and starch content.	10.1111/j.1365-313X.2010.04453.x	LOC_Os02g02410
Os02g0115900	binding protein	BiP	Physiological trait	Eating quality	2	838730	842672	-	Overexpression	Seed storage protein and starch content.	10.1093/pcp/pcp098	LOC_Os02g02410
Os02g0115900	binding protein 3	BiP3	Resistance or Tolerance	Bacterial blight resistance	2	838730	842672	-	Overexpression	XA21 medated resistance to Xanthomonas oryzae pv. oryzae.	10.1371/journal.pone.0009262	LOC_Os02g02410
Os02g0120800	RacB	OsRacB	Resistance or Tolerance	Blast resistance	2	1080513	1084821	-	Overexpression	Blast resistance.	10.1016/j.plaphy.2005.12.001	LOC_Os02g02840
Os02g0121000	chlorophyll deficient 1	cde1(t)	Morphological trait	Dwarf	2	1090428	1095969	-	Mutant	Chlorophyll content.	10.1007/s00425-007-0525-z	LOC_Os02g02860
Os02g0121300	Cyclophilin 2	OsCYP2	Physiological trait	Sterility	2	1116061	1116972	-	Mutant	Lateral root development. Sterility. Auxin sensitivity.	10.1111/tpj.12106	LOC_Os02g02890
Os02g0121300	Cyclophilin 2	OsCYP2	Morphological trait	Root	2	1116061	1116972	-	Mutant	Lateral root development. Sterility. Auxin sensitivity.	10.1111/tpj.12106	LOC_Os02g02890
Os02g0121300	cyclophilin 2	OsCYP2	Resistance or Tolerance	Salinity tolerance	2	1116066	1116952	-	Overexpression	Salinity tolerance.	10.1186/1471-2229-11-34	LOC_Os02g02890
Os02g0121700	linalool synthase	OsLIS	Resistance or Tolerance	Blast resistance	2	1147130	1151052	-	Overexpression	resistance to Xanthomonas oryzae pv.oryzae (Xoo)	10.1111/pce.12169	LOC_Os02g02930
Os02g0126400	Ca2+-dependent protein kinase 4	OsCPK4	Physiological trait	Root	2	1387966	1394276	-	Overexpression	regulation of Na+ accumulation	10.1104/pp.113.230268	LOC_Os02g03410
Os02g0126400	Ca2+-dependent protein kinase 4	OsCPK4	Resistance or Tolerance	Salinity tolerance	2	1387966	1394276	-	Knockdown	protection of cellular membrane from salt stress	10.1104/pp.113.230268	LOC_Os02g03410
Os02g0126400	Ca2+-dependent protein kinase 4	OsCPK4	Morphological trait	Dwarf	2	1387966	1394276	-	Knockdown	dwarfism	10.1104/pp.113.230268	LOC_Os02g03410
Os02g0126400	Ca2+-dependent protein kinase 4	OsCPK4	Resistance or Tolerance	Drought tolerance	2	1387966	1394276	-	Knockdown	protection of cellular membrane from drought stress	10.1104/pp.113.230268	LOC_Os02g03410
Os02g0131800	Nramp aluminum transporter 1	nrat1	Resistance or Tolerance	Other soil stress tolerance	2	1658576	1662644	-	Mutant	Aluminium uptake.	10.1073/pnas.1004949107	LOC_Os02g03900
Os02g0131800	Al transporter	Nrat1	Resistance or Tolerance	Other stress resistance	2	1660892	1659211	-	Natural variation	aluminium (Al) tolerance	10.1093/jxb/eru201	LOC_Os02g03900
Os02g0138900	autoinhibited calcium ATPase 4	OsCAX4	Resistance or Tolerance	Salinity tolerance	2	2073173	2075673	-	Natural variation	salinity tolerance	10.1007/s00709-014-0615-2	LOC_Os02g04630
Os02g0141300	collapsed abnormal pollen1	CAP1	Physiological trait	Sterility	2	2230672	2239525	-	Mutant	Pollen development.	10.1104/pp.113.216523	LOC_Os02g04840
Os02g0148100	Mitogen-activated protein kinase33	OsMAPK33	Resistance or Tolerance	Salinity tolerance	2	2643054	2646358	-	Overexpression	Salinity tolerance. Sodium uptake.	10.1007/s12038-011-9002-8	LOC_Os02g05480
Os02g0148100	TEY-type rice mitogen-activated protein kinase 3	OsMPK3	Physiological trait	Others	2	2646358	2643054	-	Others	phosphorylates OsbHLH65 in nucleus	10.1007/s00299-014-1620-9	LOC_Os02g05480
Os02g0148100	TEY-type rice mitogen-activated protein kinase 3	OsMPK3	Resistance or Tolerance	Blast resistance	2	2646358	2643054	-	Others	defense resistance against rice blast	10.1007/s00299-014-1620-9	LOC_Os02g05480
Os02g0152500	VIN3-LIKE 2	OsVIL2	Physiological trait	Flowering	2	2875587	2882175	-	Mutant	Flowering time independent of day length.	10.1111/tpj.12057	LOC_Os02g05840
Os02g0152500	leaf inclinationã€€2	lc2	Morphological trait	Culm leaf	2	2876557	2882175	-	Mutant	Leaf angle. Cell division in lamina joint.	10.1038/cr.2010.109	LOC_Os02g05840
Os02g0154200	leucine-rich repeat receptor-like kinase1	LRK1	Morphological trait	Dwarf	2	2978853	2982354	-	Overexpression	Cell division. Panicle number. Spikelet number per panicle. Grain weight.	10.1111/j.1467-7652.2009.00428.x	LOC_Os02g05980
Os02g0154200	leucine-rich repeat receptor-like kinase1	LRK1	Morphological trait	Culm leaf	2	2978853	2982354	-	Overexpression	Cell division. Panicle number. Spikelet number per panicle. Grain weight.	10.1111/j.1467-7652.2009.00428.x	LOC_Os02g05980
Os02g0154200	leucine-rich repeat receptor-like kinase1	LRK1	Morphological trait	Panicle flower	2	2978853	2982354	-	Overexpression	Cell division. Panicle number. Spikelet number per panicle. Grain weight.	10.1111/j.1467-7652.2009.00428.x	LOC_Os02g05980
Os02g0154200	Leucine-rich repeat receptor-like kinase 1	LRK1	Morphological trait	Dwarf	2	2978853	2982354	-	Overexpression	Internode elongation. Regulation of gibberellin biosynthesis.	10.1007/s10529-012-1054-9	LOC_Os02g05980
Os02g0154200	Leucine-rich repeat receptor-like kinase 1	LRK1	Morphological trait	Culm leaf	2	2978853	2982354	-	Overexpression	Internode elongation. Regulation of gibberellin biosynthesis.	10.1007/s10529-012-1054-9	LOC_Os02g05980
Os02g0167700	Cullin-associated and neddylation-dissociated 1	Oscand1	Morphological trait	Root	2	3659296	3669320	-	Mutant	Crown root development. Auxin sensitivity.	10.1093/mp/ssq068	LOC_Os02g07120
Os02g0170300	OsMADS29	OsMADS29	Morphological trait	Seed	2	3833127	3837132	-	Knockdown	Seed development.	10.1371/journal.pone.0051435	LOC_Os02g07430
Os02g0170300	MADS29	MADS29	Morphological trait	Seed	2	3833127	3837132	-	Mutant	Seed amylose content. Grain filling.	10.1105/tpc.111.094854	LOC_Os02g07430
Os02g0170300	MADS29	MADS29	Physiological trait	Eating quality	2	3833127	3837132	-	Mutant	Seed amylose content. Grain filling.	10.1105/tpc.111.094854	LOC_Os02g07430
Os02g0177600	4-Coumarate:coenzyme A ligase	Os4CL3	Resistance or Tolerance	Lodging resistance	2	4280496	4285927	-	Knockdown	Lignin content. Dwarfism. Culm length. Anther development.	10.1104/pp.111.178301	LOC_Os02g08100
Os02g0177600	4-Coumarate:coenzyme A ligase	Os4CL3	Physiological trait	Sterility	2	4280496	4285927	-	Knockdown	Lignin content. Dwarfism. Culm length. Anther development.	10.1104/pp.111.178301	LOC_Os02g08100
Os02g0177600	4-Coumarate:coenzyme A ligase	Os4CL3	Morphological trait	Dwarf	2	4280496	4285927	-	Knockdown	Lignin content. Dwarfism. Culm length. Anther development.	10.1104/pp.111.178301	LOC_Os02g08100
Os02g0178800	Glossy 1	osgl1-2	Resistance or Tolerance	Drought tolerance	2	4355042	4362385	-	Mutant	Leaf wax crystallization. Formation of cuticular layer. Drought tolerance.	10.1007/s11103-009-9483-0	LOC_Os02g08230
Os02g0178800	Glossy 1	osgl1-2	Morphological trait	Culm leaf	2	4355042	4362385	-	Mutant	Leaf wax crystallization. Formation of cuticular layer. Drought tolerance.	10.1007/s11103-009-9483-0	LOC_Os02g08230
Os02g0181300	OsWRKY71	OsWRKY71	Resistance or Tolerance	Bacterial blight resistance	2	4542911	4544911	-	Overexpression	Resistance to Xanthomonas oryzae pv. oryzae.	10.1016/j.jplph.2006.07.006	LOC_Os02g08440
Os02g0187800	GOLDHULLANDINTERNODE2	gh2	Morphological trait	Culm leaf	2	4870148	4874035	-	Mutant	Lignin content. Seed color. Internode color.	10.1104/pp.105.073007	LOC_Os02g09490
Os02g0187800	GOLDHULLANDINTERNODE2	gh2	Morphological trait	Seed	2	4870148	4874035	-	Mutant	Lignin content. Seed color. Internode color.	10.1104/pp.105.073007	LOC_Os02g09490
Os02g0187800	cinnamyl-alcohol dehydrogenase 2	OsCAD2	Morphological trait	Culm leaf	2	4873149	4870148	-	Natural variation	&quot;culm stiffness, culm strength, lignin concentrations of cell walls &quot;	10.1038/srep06567	LOC_Os02g09490
Os02g0190600	lycopene b-cyclase	b-OsLCY	Physiological trait	Germination dormancy	2	5028608	5029713	-	Mutant	Pre-harvest sprouting. Photo bleaching.	10.1111/j.1365-313X.2008.03411.x	LOC_Os02g09750
Os02g0190600	lycopene b-cyclase	b-OsLCY	Resistance or Tolerance	Other stress resistance	2	5028608	5029713	-	Mutant	Pre-harvest sprouting. Photo bleaching.	10.1111/j.1365-313X.2008.03411.x	LOC_Os02g09750
Os02g0198300	ARF-GTPase-activating protein	OsAGAP	Morphological trait	Root	2	5505067	5508425	-	Overexpression	Primary and lateral root development. Auxin dependent root growth.	10.1111/j.1365-313X.2006.02898.x	LOC_Os02g10480
Os02g0202200	suppressor of yeast gpa2	SPK2(SYG2)	Physiological trait	Others	2	5706908	5709080	-	Knockdown Overexpression	Pi-dependent inhibitor of Phosphate starvation response regulator 2 (PHR)	10.1073/pnas.1404680111	LOC_Os02g10780
Os02g0204700	cytochrome P450 monooxygenase 734A2	CYP734A2	Morphological trait	Dwarf	2	5863278	5865569	-	Overexpression	Brassinosteroid catabolism. Dwarfism. Abnormal leaf morphology.	10.1111/j.1365-313X.2011.04567.x	LOC_Os02g11020
Os02g0214300	ribonuclease Z (RNase Z)	tms5	Physiological trait	Sterility	2	6426332	6428266	-	Knockdown Overexpression	defective pollen production and male sterility through over accumulated RNase ZS1-mediated UbL40 mRNA in high temperature	10.1038/srep06567	LOC_Os02g12290
Os02g0214900	Histone deacetylases 703	HDA703	Morphological trait	Panicle flower	2	6453555	6459620	-	Knockdown	Elongated uppermost internode. Fertility. Grain size. Awn development.	10.1016/j.bbrc.2009.07.162	LOC_Os02g12350
Os02g0214900	Histone deacetylases 703	HDA703	Morphological trait	Seed	2	6453555	6459620	-	Knockdown	Elongated uppermost internode. Fertility. Grain size. Awn development.	10.1016/j.bbrc.2009.07.162	LOC_Os02g12350
Os02g0214900	Histone deacetylases 703	HDA703	Physiological trait	Sterility	2	6453555	6459620	-	Knockdown	Elongated uppermost internode. Fertility. Grain size. Awn development.	10.1016/j.bbrc.2009.07.162	LOC_Os02g12350
Os02g0215200	Histone deacetylases 710	HDA710	Morphological trait	Panicle flower	2	6476078	6482167	-	Knockdown	Flag leaf morphology. Semi-dwarf. Awn development.	10.1016/j.bbrc.2009.07.162	LOC_Os02g12380
Os02g0215200	Histone deacetylases 710	HDA710	Morphological trait	Dwarf	2	6476078	6482167	-	Knockdown	Flag leaf morphology. Semi-dwarf. Awn development.	10.1016/j.bbrc.2009.07.162	LOC_Os02g12380
Os02g0215200	Histone deacetylases 710	HDA710	Morphological trait	Culm leaf	2	6476078	6482167	-	Knockdown	Flag leaf morphology. Semi-dwarf. Awn development.	10.1016/j.bbrc.2009.07.162	LOC_Os02g12380
Os02g0218700	Hydroperoxide lyase 2	OsHPL2	Resistance or Tolerance	Bacterial blight resistance	2	6657383	6659103	-	Overexpression	White-backed planthopper induced resistance to bacterial blight.	10.1111/j.1365-313X.2009.04031.x	LOC_Os02g12680
Os02g0220400	CYTOKININRESPONSIVE GATA TRANSCRIPTION FACTOR1	Cga1	Morphological trait	Dwarf	2	6734753	6736433	-	Knockdown Overexpression	Dwarfism. Tillering. Chlorophyll content. Grain filling rate.	10.1104/pp.113.217265	LOC_Os02g12790
Os02g0220400	CYTOKININRESPONSIVE GATA TRANSCRIPTION FACTOR1	Cga1	Morphological trait	Culm leaf	2	6734753	6736433	-	Knockdown Overexpression	Dwarfism. Tillering. Chlorophyll content. Grain filling rate.	10.1104/pp.113.217265	LOC_Os02g12790
Os02g0220400	CYTOKININRESPONSIVE GATA TRANSCRIPTION FACTOR1	Cga1	Physiological trait	Sterility	2	6734753	6736433	-	Knockdown Overexpression	Dwarfism. Tillering. Chlorophyll content. Grain filling rate.	10.1104/pp.113.217265	LOC_Os02g12790
Os02g0220400	CYTOKININRESPONSIVE GATA TRANSCRIPTION FACTOR1	Cga1	Physiological trait	Source activity	2	6734753	6736433	-	Knockdown Overexpression	Dwarfism. Tillering. Chlorophyll content. Grain filling rate.	10.1104/pp.113.217265	LOC_Os02g12790
Os02g0236100	defective in outer cell layer specification 1	Docs1	Morphological trait	Root	2	7740096	7744744	-	Mutant	Development of root outer cell layers.	10.1111/j.1365-313X.2011.04824.x	LOC_Os02g14120
Os02g0244100	Grain weight 2	GW2	Morphological trait	Seed	2	8144222	8150650	-	Natural variation	Grain width and weight.	10.1038/ng2014	LOC_Os02g14720
Os02g0252400	prolamin box binding factor	RPBF	Physiological trait	Eating quality	2	8619286	8622771	-	Knockdown	Seed storage protein and starch content.	10.1111/j.1365-313X.2009.03925.x	LOC_Os02g15350
Os02g0255100	down-regulated genes in CW-CMS 11	DCW11	Physiological trait	Sterility	2	8789018	8795267	-	Knockdown	Cytoplasmic male sterility. Pollen development.	10.1093/pcp/pcn036	LOC_Os02g15594
Os02g0256200	Histidine- and alanine-rich protein	OsHARP	Morphological trait	Dwarf	2	8871946	8873247	-	Knockdown	Dwarfism.	10.1007/s00726-008-0043-8	LOC_Os02g15700
Os02g0260200	erect panicle 3	ep3	Morphological trait	Panicle flower	2	9071132	9075127	-	Mutant	Erect panicle.	10.1007/s00122-009-1151-x	LOC_Os02g15950
Os02g0260200	larger panicle	lp	Morphological trait	Panicle flower	2	9071132	9075127	-	Mutant	Panicle branching. Tillering. Culm mechanical strength.	10.1111/j.1467-7652.2011.00610.x	LOC_Os02g15950
Os02g0260200	larger panicle	lp	Morphological trait	Culm leaf	2	9071132	9075127	-	Mutant	Panicle branching. Tillering. Culm mechanical strength.	10.1111/j.1467-7652.2011.00610.x	LOC_Os02g15950
Os02g0260200	larger panicle	lp	Resistance or Tolerance	Lodging resistance	2	9071132	9075127	-	Mutant	Panicle branching. Tillering. Culm mechanical strength.	10.1111/j.1467-7652.2011.00610.x	LOC_Os02g15950
Os02g0274000	Rf2	Rf2	Physiological trait	Sterility	2	10023090	10027201	-	Natural variation	Lead Rice-type cytoplasmic male sterility.	10.1111/j.1365-313X.2010.04427.x	LOC_Os02g17380
Os02g0274900	Golgi localized monosaccharide transporter1	OsGMST1	Resistance or Tolerance	Salinity tolerance	2	10103579	10110496	-	Knockdown	Salinity tolerance.	10.1093/jxb/err178	LOC_Os02g17500
Os02g0278700	ent-copalyl diphosphate synthase1	oscps1	Morphological trait	Dwarf	2	10302717	10312725	-	Mutant	Dwarfism. Gibberellin biosynthesis.	10.1104/pp.103.033696	LOC_Os02g17780
Os02g0282000	tapetum degeneration retardation gene	TDR (ms-IR36)	Morphological trait	Sterility	2	10532047	10537539	-	Others	&quot;delated/non-degradation of tapetum tissue, collapse of the haploid microspores&quot;	10.1007/s11032-013-9972-3	LOC_Os02g18080
Os02g0306401	Nicotianamine aminotransferase1	naat1	Resistance or Tolerance	Other soil stress tolerance	2	12026212	12031621	-	Mutant	Fe acquisition strategy.	10.1104/pp.107.107912	LOC_Os02g20360
Os02g0313400	APOPTOSIS INHIBITOR5	api5	Physiological trait	Sterility	2	12394554	12404176	-	Mutant	Pollen development. Tapetal programmed cell death.	10.1105/tpc.110.082636	LOC_Os02g20930
Os02g0462800	WRKY gene 42	OsWRKY42	Morphological trait	Culm leaf	2	16300357	16301582	-	Overexpression	&quot;promotion of leaf senescence through ROS accumulation, plant death&quot;	10.14348/molcells.2014.0128	LOC_Os02g26430
Os02g0462800	WRKY gene 42	OsWRKY42	Physiological trait	Culm leaf	2	16300357	16301582	-	Overexpression	&quot;directly regulate ROS accumulation, chlorophyll contents, repress OsMT1d expression&quot;	10.14348/molcells.2014.0128	LOC_Os02g26430
Os02g0491300	MICROSPORE AND TAPETUM REGULATOR1	MTR1	Physiological trait	Sterility	2	17929370	17931369	-	Mutant	Pollen development.	10.1016/j.devcel.2012.04.011	LOC_Os02g28970
Os02g0510200	Acetolactate synthase	ALS	Resistance or Tolerance	Other stress resistance	2	19014886	19017232	-	Others	Bispyribac sodium resistance.	10.1007/s00299-010-0915-8	LOC_Os02g30630
Os02g0512400	Glutaredoxin 8	OsGRX8	Resistance or Tolerance	Salinity tolerance	2	19193158	19194181	-	Knockdown	Salinity tolerance.	10.1007/s00425-013-1940-y	LOC_Os02g30850
Os02g0516400	curly flag leaf1	cfl1	Morphological trait	Culm leaf	2	19418357	19420749	-	Mutant	Curly leaf. Leaf cuticle development.	10.1105/tpc.111.088625	LOC_Os02g31140
Os02g0523500	-	OsTudor-SN	Physiological trait	Eating quality	2	19956716	19963395	-	Knockdown	Seed prolamine content.	10.1111/j.1365-313X.2008.03516.x	LOC_Os02g32350
Os02g0527600	CONSTITUTIVE TRIPLE-RESPONSE2	OsCTR2	Physiological trait	Flowering	2	20182343	20189818	-	Mutant	Ethylene sensitivity. Flowering time. Tillering.	10.1093/jxb/ert272	LOC_Os02g32610
Os02g0527600	CONSTITUTIVE TRIPLE-RESPONSE2	OsCTR2	Morphological trait	Shoot seedling	2	20182343	20189818	-	Mutant	Ethylene sensitivity. Flowering time. Tillering.	10.1093/jxb/ert272	LOC_Os02g32610
Os02g0527600	CONSTITUTIVE TRIPLE-RESPONSE2	OsCTR2	Morphological trait	Culm leaf	2	20182343	20189818	-	Mutant	Ethylene sensitivity. Flowering time. Tillering.	10.1093/jxb/ert272	LOC_Os02g32610
Os02g0528200	Branch enzyme isozyme	BE2b	Physiological trait	Source activity	2	20216088	20213673	-	Others	&quot;starch biosynthesis in endosperm,amlyopectin biosynthesis, branch formation&quot;	10.1186/1471-2229-14-80	LOC_Os02g32660
Os02g0531600	RICE TERMINAL FLOWER 1/CENTRORADIALIS HOMOLOG 1	RCN2	Physiological trait	Flowering	2	20424908	20426830	-	Overexpression	Transition to reproductive phase. Panicle branching.	10.1046/j.1365-313X.2002.01255.x	LOC_Os02g32950
Os02g0531600	RICE TERMINAL FLOWER 1/CENTRORADIALIS HOMOLOG 1	RCN2	Morphological trait	Panicle flower	2	20424908	20426830	-	Overexpression	Transition to reproductive phase. Panicle branching.	10.1046/j.1365-313X.2002.01255.x	LOC_Os02g32950
Os02g0531600	DENSE PANICLE 2	DP2	Morphological trait	Panicle flower	2	20426830	20425487	-	Mutant	&quot;number of spikelets, number of primary and secondary branches, panicle length&quot;	10.1007/s13258-013-0169-2	LOC_Os02g32950
Os02g0535400	-	RAR1	Resistance or Tolerance	Bacterial blight resistance	2	20584982	20587748	-	Knockdown	Resistance to Xanthomonas oryzae and Magnaporthe grisea.	10.1105/tpc.107.055517	LOC_Os02g33180
Os02g0535400	-	RAR1	Resistance or Tolerance	Blast resistance	2	20584982	20587748	-	Knockdown	Resistance to Xanthomonas oryzae and Magnaporthe grisea.	10.1105/tpc.107.055517	LOC_Os02g33180
Os02g0542400	-	osgtgamma-1	Resistance or Tolerance	Salinity tolerance	2	21005728	21007865	-	Mutant	Salinity tolerance.	10.1007/s00438-009-0507-x	LOC_Os02g33770
Os02g0543000	&quot;ABA, osmotic stress, and ripening3&quot;	ASR3	Resistance or Tolerance	Cold tolerance	2	21023450	21024511	-	Overexpression	Cold and drought tolerance.	10.1007/s10059-013-0036-7	LOC_Os02g33820
Os02g0543000	&quot;ABA, osmotic stress, and ripening3&quot;	ASR3	Resistance or Tolerance	Drought tolerance	2	21023450	21024511	-	Overexpression	Cold and drought tolerance.	10.1007/s10059-013-0036-7	LOC_Os02g33820
Os02g0550600	-	Oscyt-inv1	Physiological trait	Flowering	2	21575760	21579593	-	Mutant	Root cell development. Flowering time. Fertility.	10.1007/s00425-008-0718-0	LOC_Os02g34560
Os02g0550600	-	Oscyt-inv1	Morphological trait	Root	2	21575760	21579593	-	Mutant	Root cell development. Flowering time. Fertility.	10.1007/s00425-008-0718-0	LOC_Os02g34560
Os02g0550600	-	Oscyt-inv1	Physiological trait	Sterility	2	21575760	21579593	-	Mutant	Root cell development. Flowering time. Fertility.	10.1007/s00425-008-0718-0	LOC_Os02g34560
Os02g0553200	chloroplast ascorbate peroxidase 8	OsAPX8	Physiological trait	Source activity	2	21726180	21729939	-	Knockdown	Photosynthesis and protection underphoto-oxidative stress.	10.1016/j.plantsci.2013.10.001	LOC_Os02g34810
Os02g0559800	Elicitor 5	EL5	Morphological trait	Root	2	22107945	22118231	-	Others	Maintenance of cell viability of root primordia.	10.1111/j.1365-313X.2007.03120.x	LOC_Os02g35329
Os02g0560600	Elicitor 5	EL5	Morphological trait	Root	2	22135276	22136220	-	Others	Maintenance of cell viability of root primordia.	10.1111/j.1365-313X.2007.03120.x	LOC_Os02g35365
Os02g0568200	Coleoptile phototropism 1	cpt1	Morphological trait	Root	2	22466026	22471133	-	Mutant	Root and seedling phototropism. Auxin translocation.	10.1105/tpc.104.028357	LOC_Os02g35970
Os02g0568200	Coleoptile phototropism 1	cpt1	Morphological trait	Shoot seedling	2	22466026	22471133	-	Mutant	Root and seedling phototropism. Auxin translocation.	10.1105/tpc.104.028357	LOC_Os02g35970
Os02g0573200	cryptochrome 1a	cry1a	Morphological trait	Shoot seedling	2	22834405	22838152	-	Knockdown	Leaf sheath elongation during seedling stage. Gibberellin metabolism.	10.1093/pcp/pcs097	LOC_Os02g36380
Os02g0575500	activity of bc1 complex 1-2	OsABC1-2	Resistance or Tolerance	Other stress resistance	2	22935350	22942918	-	Mutant	Dwarfism. Grain size. Chlorophyll content in dark condition.	10.1016/j.gene.2012.02.017	LOC_Os02g36570
Os02g0575500	activity of bc1 complex 1-2	OsABC1-2	Physiological trait	Source activity	2	22935350	22942918	-	Mutant	Dwarfism. Grain size. Chlorophyll content in dark condition.	10.1016/j.gene.2012.02.017	LOC_Os02g36570
Os02g0575500	activity of bc1 complex 1-2	OsABC1-2	Morphological trait	Dwarf	2	22935350	22942918	-	Mutant	Dwarfism. Grain size. Chlorophyll content in dark condition.	10.1016/j.gene.2012.02.017	LOC_Os02g36570
Os02g0575500	activity of bc1 complex 1-2	OsABC1-2	Morphological trait	Seed	2	22935350	22942918	-	Mutant	Dwarfism. Grain size. Chlorophyll content in dark condition.	10.1016/j.gene.2012.02.017	LOC_Os02g36570
Os02g0580300	-	GF14e	Resistance or Tolerance	Bacterial blight resistance	2	23191143	23195537	-	Knockdown	Resistance to Xanthomonas oryzae pv. oryzae. Lesion mimic.	10.1111/j.1365-313X.2011.04728.x	LOC_Os02g36974
Os02g0595900	-	OsNAR2.1	Resistance or Tolerance	Other stress resistance	2	23979002	23981010	-	Knockdown	Nitrogen uptake.	10.1111/j.1365-3040.2011.02335.x	LOC_Os02g38230
Os02g0606000	Oryza sativa delayed greening 2	OsDG2	Morphological trait	Culm leaf	2	24603691	24606812	-	Mutant	chlorophyll content and chloroplast development in early seedling stage	10.1007/s00299-013-1549-4	LOC_Os02g39340
Os02g0606700	rice salt sensitive 1	rss1	Resistance or Tolerance	Salinity tolerance	2	24627261	24630654	-	Mutant	Salinity tolerance.	10.1038/ncomms1279	LOC_Os02g39390
Os02g0610500	CONSTANS-like 4	OsCOL4	Physiological trait	Flowering	2	24847664	24849132	-	Mutant	Flowering time independent of day length.	10.1111/j.1365-313X.2010.04226.x	LOC_Os02g39710
Os02g0610600	-	RSZp23	Others	Others	2	24850365	24854217	-	Overexpression	Pre-mRNA splicing.	10.1105/tpc.105.037069	LOC_Os02g39720
Os02g0612300	dull3	du3	Physiological trait	Eating quality	2	24957939	24961346	-	Mutant	Seed amylose content.	10.5511/plantbiotechnology.25.483	LOC_Os02g39890
Os02g0614100	brittle culm14	bc14	Morphological trait	Culm leaf	2	25093529	25097641	-	Mutant	Brittle culm. Cell wall biosynthesis	10.1073/pnas.1016144108	LOC_Os02g40030
Os02g0614100	brittle culm14	bc14	Resistance or Tolerance	Lodging resistance	2	25093529	25097641	-	Mutant	Brittle culm. Cell wall biosynthesis	10.1073/pnas.1016144108	LOC_Os02g40030
Os02g0617500	-	mer3	Physiological trait	Sterility	2	25376202	25382207	-	Mutant	Germ cell development. Meiotic crossover formation.	10.1242/?jcs.049080	LOC_Os02g40450
Os02g0618400	MULTIPASS	OsMPS	Morphological trait	Seed	2	25438318	25440388	-	Knockdown Overexpression	Grain size. Total biomass.	10.1111/tpj.12286	LOC_Os02g40530
Os02g0618400	MULTIPASS	OsMPS	Morphological trait	Dwarf	2	25438318	25440388	-	Knockdown Overexpression	Grain size. Total biomass.	10.1111/tpj.12286	LOC_Os02g40530
Os02g0622100	hybrid breakdown 2	hbd2	Physiological trait	Lethality	2	25624670	25630611	-	Natural variation	Hybrid weakness. Growth retardation. Interaction wiith hbd3.	10.1007/s00438-010-0514-y	LOC_Os02g40860
Os02g0622100	Casein Kinase I	OsCKI1	Morphological trait	Root	2	25624670	25630611	-	Knockdown	Root length. Lateral root development.	10.1046/j.1365-313X.2003.01866.x	LOC_Os02g40860
Os02g0622100	Low Temperature Growth 1	LTG1	Morphological trait	Dwarf	2	25624787	25630611	-	Others	&quot;plant height via auxin, vegetative growth of the shoot&quot;	10.1111/tpj.12487	LOC_Os02g40860
Os02g0622100	Low Temperature Growth 1	LTG1	Physiological trait	Flowering	2	25624787	25630611	-	Others	heading date	10.1111/tpj.12487	LOC_Os02g40860
Os02g0622100	Low Temperature Growth 1	LTG1	Morphological trait	Culm leaf	2	25624787	25630611	-	Others	&quot;tiller number at heading stage, yield &quot;	10.1111/tpj.12487	LOC_Os02g40860
Os02g0625000	cryptochrome2	Oscry2	Morphological trait	Shoot seedling	2	25802722	25808944	-	Knockdown	Blue light mediated de-etiolation and seedling growth. Flowering time independent of daylength .	10.1093/pcp/pcj064	LOC_Os02g41550
Os02g0625000	cryptochrome2	Oscry2	Physiological trait	Flowering	2	25802722	25808944	-	Knockdown	Blue light mediated de-etiolation and seedling growth. Flowering time independent of daylength .	10.1093/pcp/pcj064	LOC_Os02g41550
Os02g0630300	Gibberellin 2-Oxidases9	GA2ox9	Morphological trait	Dwarf	2	26086366	26090603	-	Others	Dwarfism. Gibberellin catabolism.	10.1105/tpc.108.060913	LOC_Os02g41954
Os02g0640500	Salt Intolerance 1	SIT1	Resistance or Tolerance	Salinity tolerance	2	26612941	26610817	-	Knockdown Overexpression	&quot;mediates salt sensitivity by affecting ethylene and ROS homeostasis through MPK3/MPK6 activation, &quot;	10.1105/tpc.114.125187	LOC_Os02g42780
Os02g0644000	Oryza sativa legumain 2	OsaLeg2	Others	Others	2	26777305	26787779	-	Others	&quot;wounding response, salt triggering ABA direct response, seed-related legumains&quot;	10.1016/j.plantsci.2013.11.005.?	LOC_Os02g43010
Os02g0649300	stress largely induced 1	OsSLI1	Resistance or Tolerance	Other stress resistance	2	27030473	27031590	-	Others	abiotic stress response	10.1155/2014/809353	LOC_Os02g43330
Os02g0649300	stress largely induced 1	OsSLI1	Physiological trait	Panicle flower	2	27030473	27031590	-	Others	panicle development	10.1155/2014/809353	LOC_Os02g43330
Os02g0649900	yellow stripe 1 like 2	OsYSL2	Resistance or Tolerance	Other soil stress tolerance	2	27058478	27061460	-	Knockdown Overexpression	Fe and Mn translocation from root to shoot and endosperm.	10.1111/j.1365-313X.2010.04158.x	LOC_Os02g43370
Os02g0649900	yellow stripe 1 like 2	OsYSL2	Physiological trait	Eating quality	2	27058478	27061460	-	Knockdown Overexpression	Fe and Mn translocation from root to shoot and endosperm.	10.1111/j.1365-313X.2010.04158.x	LOC_Os02g43370
Os02g0650300	yellow stripe 1 like 15	OsYSL15	Physiological trait	Germination dormancy	2	27086997	27091329	-	Knockdown	Fe uptake. Sensitivity to Fe during germination and seedling stage.	10.1074/jbc.M806042200	LOC_Os02g43410
Os02g0650300	yellow stripe 1 like 15	OsYSL15	Resistance or Tolerance	Other soil stress tolerance	2	27086997	27091329	-	Knockdown	Fe uptake. Sensitivity to Fe during germination and seedling stage.	10.1074/jbc.M806042200	LOC_Os02g43410
Os02g0657000	ABA responsive AP2-like gene 1	ARAG1	Physiological trait	Germination dormancy	2	27437826	27438863	-	Knockdown Overexpression	Drought tolerance during seedling stage. ABA sensitivity during germination.	10.1093/aob/mcp303	LOC_Os02g43970
Os02g0657000	ABA responsive AP2-like gene 1	ARAG1	Resistance or Tolerance	Drought tolerance	2	27437826	27438863	-	Knockdown Overexpression	Drought tolerance during seedling stage. ABA sensitivity during germination.	10.1093/aob/mcp303	LOC_Os02g43970
Os02g0661100	trehalose-6-phosphate phosphatase1	OsTPP1	Resistance or Tolerance	Cold tolerance	2	27654468	27658494	-	Overexpression	Cold and salinity tolerance.	10.1007/s00425-008-0729-x	LOC_Os02g44230
Os02g0661100	trehalose-6-phosphate phosphatase1	OsTPP1	Resistance or Tolerance	Salinity tolerance	2	27654468	27658494	-	Overexpression	Cold and salinity tolerance.	10.1007/s00425-008-0729-x	LOC_Os02g44230
Os02g0664000	glutathione peroxidase 3	OsGPX3	Morphological trait	Root	2	27816576	27819264	-	Knockdown	Root development. Dwarfism. Hydrogen peroxide homeostasis.	10.1016/j.plantsci.2013.03.017	LOC_Os02g44500
Os02g0664000	glutathione peroxidase 3	OsGPX3	Morphological trait	Dwarf	2	27816576	27819264	-	Knockdown	Root development. Dwarfism. Hydrogen peroxide homeostasis.	10.1016/j.plantsci.2013.03.017	LOC_Os02g44500
Os02g0666200	plasma membrane intrinsic protein 1;1	OsPIP1;1	Physiological trait	Germination dormancy	2	27931202	27934242	-	Knockdown Overexpression	Seed germination.	10.1038/cr.2007.34	LOC_Os02g44630
Os02g0671100	miRNAs regulated and abiotic stress induced F-box gene 1	MAIF1	Morphological trait	Root	2	28135691	28138331	-	Overexpression	Seed germination. ABA sensitivity. Root growth.	10.1093/mp/ssq066	LOC_Os02g44990
Os02g0671100	miRNAs regulated and abiotic stress induced F-box gene 1	MAIF1	Physiological trait	Germination dormancy	2	28135691	28138331	-	Overexpression	Seed germination. ABA sensitivity. Root growth.	10.1093/mp/ssq066	LOC_Os02g44990
Os02g0674800	outcurved leaf 1	oul1	Morphological trait	Culm leaf	2	28374727	28381774	-	Mutant	Leaf rolling. Bulliform cell size and number.	10.1104/pp.111.176016	LOC_Os02g45250
Os02g0674800	Rice outermost cell-specific gene5	Roc5	Morphological trait	Culm leaf	2	28374727	28381774	-	Mutant	Leaf rolling. Bulliform cell size and number.	10.1104/pp.111.176016	LOC_Os02g45250
Os02g0674800	rice outer-most cell-specific gene 5	Roc5(rl(t))	Morphological trait	Culm leaf	2	28379045	28374727	-	Knockdown Overexpression	adaxial leaf rolling phenotype	10.1007/s11434-014-0357-8	LOC_Os02g45250
Os02g0682200	osmads6	osmads6	Morphological trait	Panicle flower	2	28762840	28770807	-	Mutant	Floral organ identity. Seed starch filling.	10.1111/j.1365-313X.2010.04354.x	LOC_Os02g45770
Os02g0682200	MOSAIC FLORAL ORGANS1	mfo1	Morphological trait	Panicle flower	2	28762840	28770807	-	Mutant	Floral organ identity.	10.1105/tpc.109.068742	LOC_Os02g45770
Os02g0682200	osmads6	osmads6	Physiological trait	Eating quality	2	28762840	28770807	-	Mutant	Floral organ identity. Seed starch filling.	10.1111/j.1365-313X.2010.04354.x	LOC_Os02g45770
Os02g0698000	&quot;sedoheptulose-1,7-bisphosphatase&quot;	SBPase	Resistance or Tolerance	Other stress resistance	2	29588711	29591252	-	Overexpression	Photosynthetic ability under high tenperature condition.	10.1007/s00299-006-0299-y	LOC_Os02g47020
Os02g0702000	organelle transcript processing 51	OSOTP51	Physiological trait	Source activity	2	29804661	29807618	-	Mutant	Chlorophyll development. Structure and function of photosystem I.	10.1111/j.1744-7909.2011.01094.x	LOC_Os02g47360
Os02g0709400	adaxialized leaf 1	adl1	Morphological trait	Culm leaf	2	30228115	30244751	-	Mutant	Leaf rolling. Identity of adaxial and abaxial of leaf. Shoot organization.	10.1016/j.ydbio.2009.07.042	LOC_Os02g47970
Os02g0709400	adaxialized leaf 1	adl1	Morphological trait	Shoot seedling	2	30228115	30244751	-	Mutant	Leaf rolling. Identity of adaxial and abaxial of leaf. Shoot organization.	10.1016/j.ydbio.2009.07.042	LOC_Os02g47970
Os02g0716500	fatty acid desaturase 2	OsFAD2	Resistance or Tolerance	Cold tolerance	2	30612181	30617216	-	Overexpression	Cold tolerance at the vegetative and reproductive stage.	10.1007/s11032-011-9587-5	LOC_Os02g48560
Os02g0722400	amino acid transporter24	OsAAT24	Physiological trait	Source activity	2	30878647	30885234	-	Mutant	Carbon and nitrogen content.	10.1007/s11738-012-0995-x	LOC_Os02g49060
Os02g0724000	Days to heading on chromosome 2	DTH2	Physiological trait	Flowering	2	30981132	30986033	-	Natural variation	Flowering time under long day condition. Seed maturity.	10.1073/pnas.1213962110	LOC_Os02g49230
Os02g0725700	-	OsHAP3E	Morphological trait	Culm leaf	2	31051161	31052302	-	Overexpression	Dwarfism. Leaf angle. Floral organ formation	10.1016/j.plantsci.2011.04.009	LOC_Os02g49370
Os02g0725700	-	OsHAP3E	Morphological trait	Panicle flower	2	31051161	31052302	-	Overexpression	Dwarfism. Leaf angle. Floral organ formation	10.1016/j.plantsci.2011.04.009	LOC_Os02g49370
Os02g0725700	-	OsHAP3E	Morphological trait	Dwarf	2	31051161	31052302	-	Overexpression	Dwarfism. Leaf angle. Floral organ formation	10.1016/j.plantsci.2011.04.009	LOC_Os02g49370
Os02g0731200	OsMADS57	OsMADS57	Morphological trait	Culm leaf	2	31343527	31349620	-	Knockdown Overexpression	Tillering.	10.1038/ncomms2542	LOC_Os02g49840
Os02g0735200	glutamine synthetase1;1	Osgs1;1	Morphological trait	Dwarf	2	31561641	31565520	-	Mutant	Dwarfism. Growth retardation.	10.1111/j.1365-313X.2005.02406.x	LOC_Os02g50240
Os02g0735200	glutamine synthetase1;1	OsGS1;1	Resistance or Tolerance	Other soil stress tolerance	2	31561641	31565520	-	Mutant	Ammonium assimilation. Growth retardation.	10.1111/j.1365-313X.2011.04506.x	LOC_Os02g50240
Os02g0736200	RNA-dependent RNA polymerase 1	OsRDR1	Resistance or Tolerance	Other stress resistance	2	31617109	31621563	-	Knockdown	abiotic stress response	10.1186/1471-2229-14-177	LOC_Os02g50330
Os02g0736200	RNA-dependent RNA polymerase 1	OsRDR1	Resistance or Tolerance	Salinity tolerance	2	31617109	31621563	-	Knockdown	salt stress response	10.1186/1471-2229-14-177	LOC_Os02g50330
Os02g0736200	RNA-dependent RNA polymerase 1	OsRDR1	Physiological trait	Others	2	31617109	31621563	-	Knockdown	DNA methylation	10.1186/1471-2229-14-177	LOC_Os02g50330
Os02g0736400	dihydroorotate dehydrogenase	OsDHODH1	Resistance or Tolerance	Drought tolerance	2	31632631	31636232	-	Knockdown Overexpression	Drought and salinity tolerance.	10.1111/j.1744-7909.2009.00853.x	LOC_Os02g50350
Os02g0736400	dihydroorotate dehydrogenase	OsDHODH1	Resistance or Tolerance	Salinity tolerance	2	31632631	31636232	-	Knockdown Overexpression	Drought and salinity tolerance.	10.1111/j.1744-7909.2009.00853.x	LOC_Os02g50350
Os02g0738400	Histidine kinase 6	OsHk6	Others	Others	2	31710406	31715914	-	Overexpression	Cytokinin-dependent green pigmentation in calli.	10.1093/pcp/pcs079	LOC_Os02g50480
Os02g0738900	brittle culm 3	bc3	Morphological trait	Dwarf	2	31748536	31758032	-	Mutant	Brittle culm. Secondary cell wall synthesis.	10.1007/s00425-010-1145-6	LOC_Os02g50550
Os02g0738900	brittle culm 3	bc3	Resistance or Tolerance	Lodging resistance	2	31748536	31758032	-	Mutant	Brittle culm. Secondary cell wall synthesis.	10.1007/s00425-010-1145-6	LOC_Os02g50550
Os02g0738900	brittle culm 3	bc3	Morphological trait	Culm leaf	2	31748536	31758032	-	Mutant	Brittle culm. Secondary cell wall synthesis.	10.1007/s00425-010-1145-6	LOC_Os02g50550
Os02g0743400	pin-formed 1	OsPIN1	Morphological trait	Root	2	32045781	32048923	-	Knockdown Overexpression	Tiller angle. Crown root development. Auxin transport.	10.1093/pcp/pci183	LOC_Os02g50960
Os02g0743400	pin-formed 1	OsPIN1	Morphological trait	Culm leaf	2	32045781	32048923	-	Knockdown Overexpression	Tiller angle. Crown root development. Auxin transport.	10.1093/pcp/pci183	LOC_Os02g50960
Os02g0743500	drought-hypersensitive mutant1	dsm1	Resistance or Tolerance	Other stress resistance	2	32058836	32066940	-	Mutant	Drought tolerance during seedling stage. Oxidative stress resistance.	10.1104/pp.109.149856	LOC_Os02g50970
Os02g0743500	drought-hypersensitive mutant1	dsm1	Resistance or Tolerance	Drought tolerance	2	32058836	32066940	-	Mutant	Drought tolerance during seedling stage. Oxidative stress resistance.	10.1104/pp.109.149856	LOC_Os02g50970
Os02g0744900	light-induced yellow leaf 1	LYL1	Physiological trait	Source activity	2	32133086	32135662	-	Mutant	Chlorophyll synthesis. Photosynthesis and protection underphoto-oxidative stress.	10.1371/journal.pone.0075299	LOC_Os02g51080
Os02g0745100	Low silicon rice 1	lsi1	Resistance or Tolerance	Other soil stress tolerance	2	32153189	32156796	-	Mutant	Si uptake. Pests resistance.	10.1038/nature04590	LOC_Os02g51110
Os02g0745100	Low silicon rice 1	lsi1	Resistance or Tolerance	Insect resistance	2	32153189	32156796	-	Mutant	Si uptake. Pests resistance.	10.1038/nature04590	LOC_Os02g51110
Os02g0751900	DWARF50	D50	Morphological trait	Dwarf	2	32488227	32491252	-	Mutant	Dwarfism. Cell wall component.	10.1111/j.1365-3040.2012.02534.x	LOC_Os02g51600
Os02g0757100	phosphate-induced protein 1	OsPHI-1	Morphological trait	Culm leaf	2	32738324	32739505	-	Knockdown	cell size and number in culm (increased number of smaller parenchyma cells)	10.1093/pcp/pcu023	LOC_Os02g52040
Os02g0757100	phosphate-induced protein 1	OsPHI-1	Morphological trait	Dwarf	2	32738324	32739505	-	Knockdown	dwarfism	10.1093/pcp/pcu023	LOC_Os02g52040
Os02g0759800	Ski-interacting protein a	OsSKIPa	Resistance or Tolerance	Other stress resistance	2	32882191	32884557	-	Overexpression	&quot;ABA, drought, mannitol and salinity tolerance.&quot;	10.1073/pnas.0901940106	LOC_Os02g52250
Os02g0759800	Ski-interacting protein a	OsSKIPa	Resistance or Tolerance	Salinity tolerance	2	32882191	32884557	-	Overexpression	&quot;ABA, drought, mannitol and salinity tolerance.&quot;	10.1073/pnas.0901940106	LOC_Os02g52250
Os02g0759800	Ski-interacting protein a	OsSKIPa	Resistance or Tolerance	Drought tolerance	2	32882191	32884557	-	Overexpression	&quot;ABA, drought, mannitol and salinity tolerance.&quot;	10.1073/pnas.0901940106	LOC_Os02g52250
Os02g0761000	OsMADS22	OsMADS22	Morphological trait	Dwarf	2	32925763	32931706	-	Knockdown Overexpression	Dwarfism. Leaf angle. Brassinosteroid sensitivity.	10.1111/j.1365-313X.2008.03406.x	LOC_Os02g52340
Os02g0761000	OsMADS22	OsMADS22	Morphological trait	Culm leaf	2	32925763	32931706	-	Knockdown Overexpression	Dwarfism. Leaf angle. Brassinosteroid sensitivity.	10.1111/j.1365-313X.2008.03406.x	LOC_Os02g52340
Os02g0761000	OsMADS22	OsMADS22	Morphological trait	Panicle flower	2	32925796	32931701	-	Overexpression	Floral organ formation.	10.1007/s00438-004-1093-6	LOC_Os02g52340
Os02g0762400	Kip-related protein1	Orysa;KRP1	Morphological trait	Seed	2	32998172	32999809	-	Overexpression	Reduced cell production and increased cell size. Seed maturation.	10.1104/pp.106.087056	LOC_Os02g52480
Os02g0762600	SG1-Like protein 1	SGL1	Morphological trait	Seed	2	33005871	33007658	-	Knockdown	Culm and rachis internode elongation. Seed development. Cell proliferation. Leaf angle. Brassinolide sensitivity.	10.1104/pp.111.187567	LOC_Os02g52490
Os02g0762600	SG1-Like protein 1	SGL1	Morphological trait	Panicle flower	2	33005871	33007658	-	Knockdown	Culm and rachis internode elongation. Seed development. Cell proliferation. Leaf angle. Brassinolide sensitivity.	10.1104/pp.111.187567	LOC_Os02g52490
Os02g0762600	SG1-Like protein 1	SGL1	Morphological trait	Culm leaf	2	33005871	33007658	-	Knockdown	Culm and rachis internode elongation. Seed development. Cell proliferation. Leaf angle. Brassinolide sensitivity.	10.1104/pp.111.187567	LOC_Os02g52490
Os02g0762600	SG1-Like protein 1	SGL1	Morphological trait	Dwarf	2	33005871	33007658	-	Knockdown	Culm and rachis internode elongation. Seed development. Cell proliferation. Leaf angle. Brassinolide sensitivity.	10.1104/pp.111.187567	LOC_Os02g52490
Os02g0765600	a-amylase 1A	Amy1A	Physiological trait	Eating quality	2	33135140	33137038	-	Knockdown	Seed starch content. High temperature-triggered grain chalkiness.	10.1111/j.1467-7652.2012.00741.x	LOC_Os02g52710
Os02g0765600	Î±-amylase I-1	AmyI-1	Physiological trait	Germination dormancy	2	33135190	33137035	-	Knockdown Overexpression	Starch degradation. Seed germination. Seedling growth.	10.1093/pcp/pci091	LOC_Os02g52710
Os02g0765600	Î±-amylase I-1	AmyI-1	Morphological trait	Shoot seedling	2	33135190	33137035	-	Knockdown Overexpression	Starch degradation. Seed germination. Seedling growth.	10.1093/pcp/pci091	LOC_Os02g52710
Os02g0766700	basic leucine zipper23	OsbZIP23	Resistance or Tolerance	Drought tolerance	2	33163523	33168441	-	Mutant	Drought and salinity tolerance. ABA sensitivity.	10.1104/pp.108.128199	LOC_Os02g52780
Os02g0766700	basic leucine zipper23	OsbZIP23	Resistance or Tolerance	Salinity tolerance	2	33163523	33168441	-	Mutant	Drought and salinity tolerance. ABA sensitivity.	10.1104/pp.108.128199	LOC_Os02g52780
Os02g0771100	peter pan syndrome	pps	Morphological trait	Dwarf	2	33414939	33420444	-	Mutant	Juvenile to adult phase change. Flowering time independent of daylength. Dwarfism.	10.1105/tpc.111.083436	LOC_Os02g53140
Os02g0771100	peter pan syndrome	pps	Physiological trait	Flowering	2	33414939	33420444	-	Mutant	Juvenile to adult phase change. Flowering time independent of daylength. Dwarfism.	10.1105/tpc.111.083436	LOC_Os02g53140
Os02g0774300	mitochondrial heat shock protein 70	mtHsp70	Resistance or Tolerance	Other stress resistance	2	33575560	33579991	-	Overexpression	Heat and redox induced programmed cell death in protoplast.	10.1016/j.febslet.2010.11.051	LOC_Os02g53420
Os02g0796300	rice carbon catabolite repressor 4(CCR4)-associated factor 1H	OsCAF1H	Resistance or Tolerance	Other stress resistance	2	34741088	34743908	-	Others	heat stress tolerance	10.1007/s11103-014-0196-7	LOC_Os02g55300
Os02g0797500	Aspartate aminotransferase 1	OsAAT1	Physiological trait	Eating quality	2	34828885	34833249	-	Overexpression	Seed amino acid content.	10.1007/s00122-009-0988-3	LOC_Os02g55420
Os02g0799100	shugoshin protein1	Ossgo1	Physiological trait	Sterility	2	34917690	34921218	-	Mutant	Germ cell development. Centromeric cohesion.	10.1111/j.1365-313X.2011.04615.x	LOC_Os02g55570
Os02g0809800	-	Ospho1;2	Resistance or Tolerance	Other soil stress tolerance	2	35496326	35501884	-	Mutant	Translocation of phosphate from root to shoot.	10.1104/pp.109.149872	LOC_Os02g56510
Os02g0810900	NAC domain-containing protein 32	NAC32	Resistance or Tolerance	Salinity tolerance	2	35560221	35562582	-	Natural variation	regulation of NaCl stress responses	10.1007/s11738-014-1569-x	LOC_Os02g56600
Os02g0811000	beak like spikelet1	bls1	Morphological trait	Panicle flower	2	35574485	35576584	-	Mutant	Development of lemma and palea.	10.1007/s11105-012-0480-0	LOC_Os02g56610
Os02g0811000	triangular hull1	th1	Morphological trait	Panicle flower	2	35574485	35576584	-	Mutant	Lemma and palea development.	10.1007/s11103-011-9868-8	LOC_Os02g56610
Os02g0811000	triangular hull 1	th1	Morphological trait	Panicle flower	2	35575779	35574485	-	Mutant	&quot;tubercles size, convex structures on the surface of the lemma and palea&quot;	10.1266/ggs.89.61	LOC_Os02g56610
Os02g0816900	myosin XI B	osmyoXIB	Physiological trait	Sterility	2	35913069	35927326	-	Mutant	Male sterility under short day condition.	10.1016/j.ydbio.2007.01.008	LOC_Os02g57190
Os02g0817800	RICE TELOMERE BINDING PROTEIN1	rtbp1	Others	Others	2	35972525	35977552	-	Mutant	Germ cell development. Pleiotropic developmental defect. Regulation of telomere length.	10.1105/tpc.107.051953	LOC_Os02g57270
Os02g0818000	30-UTR-interacting protein 1	UIP1	Resistance or Tolerance	Drought tolerance	2	35978345	35981176	-	Overexpression	Drought tolerance.	10.1007/s11816-012-0239-y	LOC_Os02g57280
Os02g0818450	Pib	Pib	Resistance or Tolerance	Blast resistance	2	35995907	35998676	-	Natural variation	Resistance to Magnaporthe grisea.	10.1046/j.1365-313X.1999.00498.x	LOC_Os02g57305
Os02g0819400	low phytic acid 1	lpa1	Physiological trait	Eating quality	2	36057276	36062115	-	Mutant	Seed phytic acid content.	10.1007/s00122-008-0818-z	LOC_Os02g57400
Os02g0820500	degenerated hull 1	dh1	Morphological trait	Panicle flower	2	36114364	36115470	-	Mutant	Glume formation.	10.1007/s11103-007-9283-3	LOC_Os02g57490
Os02g0823100	plasma membrane intrinsic protein 1;3	OsPIP1;3	Physiological trait	Germination dormancy	2	36236534	36238082	-	Knockdown Overexpression	Seed germination.	10.1038/cr.2007.34	LOC_Os02g57720
Os02g0823100	Rice water channel 3	RWC3	Resistance or Tolerance	Drought tolerance	2	36236534	36238082	-	Overexpression	Drought tolerance.	10.1093/pcp/pch058	LOC_Os02g57720
Os02g0823400	O-methyltransferase	-	Others	Others	2	36257696	36260380	-	Overexpression	catalyzes the key step of trigonelline biosynthesis	10.1038/ng.3007	LOC_Os02g57760
Os02g0833000	N-acetylglucosaminyltransferase I	GnTI	Physiological trait	Source activity	2	36708547	36709832	-	Mutant	Cellulose contents. Dwarfism. Shoot regeneration. Dark-induced leaf senescence.	10.1111/tpj.12087	LOC_Os02g58610
Os02g0833000	N-acetylglucosaminyltransferase I	GnTI	Morphological trait	Culm leaf	2	36708547	36709832	-	Mutant	Cellulose contents. Dwarfism. Shoot regeneration. Dark-induced leaf senescence.	10.1111/tpj.12087	LOC_Os02g58610
Os02g0833000	N-acetylglucosaminyltransferase I	GnTI	Morphological trait	Dwarf	2	36708547	36709832	-	Mutant	Cellulose contents. Dwarfism. Shoot regeneration. Dark-induced leaf senescence.	10.1111/tpj.12087	LOC_Os02g58610
Os03g0150600	PHOSPHATE TRANSPORTER 1	OsPT1	Resistance or Tolerance	Other soil stress tolerance	3	0	0	-	Knockdown Overexpression	Phosphate starvation tolerance. Phosphate uptake.	10.1104/pp.112.196345	LOC_Os03g05620
Os03g0100800	-	Osa8	Resistance or Tolerance	Other soil stress tolerance	3	67390	77636	-	Mutant	Phospate uptake and translocation.	10.1093/jxb/ern298	LOC_Os03g01120
Os03g0103300	QTL of low-temperature germinability in chromosome3 -1	qLTG3?1	Physiological trait	Germination dormancy	3	198743	199200	-	Natural variation	Cold tolerance at germination stage.	10.1073/pnas.0805303105	LOC_Os03g01320
Os03g0103300	QTL of low-temperature germinability in chromosome3 -1	qLTG3?1	Resistance or Tolerance	Cold tolerance	3	198743	199200	-	Natural variation	Cold tolerance at germination stage.	10.1073/pnas.0805303105	LOC_Os03g01320
Os03g0106300	HOMOLOGOUS PAIRING ABERRATION IN RICE MEIOSIS1	pair1	Physiological trait	Sterility	3	348672	353037	-	Mutant	Germ cell development. Homologous pairing.	10.1105/tpc.020701	LOC_Os03g01590
Os03g0107300	Low silicon rice 2	lsi2	Resistance or Tolerance	Other soil stress tolerance	3	409044	411221	-	Mutant	Si transport.	10.1038/nature05964	LOC_Os03g01700
Os03g0110800	DOMAINS REARRANGED METHYLASE 2	osdrm2	Others	Others	3	610981	614719	-	Mutant	Pleiotropic developmental defect. de novo and non-CG methylation.	10.1111/j.1365-313X.2012.04974.x	LOC_Os03g02010
Os03g0112700	early heading date 4	Ehd4	Physiological trait	Flowering	3	696186	698721	-	Mutant	Flowering time. Grain number.	10.1371/journal.pgen.1003281	LOC_Os03g02160
Os03g0119966	rice dwarf virus multiplication 1	rim1	Resistance or Tolerance	Other disease resistance	3	1067800	1071757	-	Mutant	Rice dwarf virus resistance.	10.1111/j.1365-313X.2008.03712.x	LOC_Os03g02800
Os03g0122600	osmads50	osmads50	Physiological trait	Flowering	3	1248667	1278620	-	Mutant	Flowering time.	10.1111/j.1365-313X.2004.02082.x	LOC_Os03g03070
Os03g0122600	days to heading on chromosome 3	dth3	Physiological trait	Flowering	3	1248667	1278620	-	Natural variation	Flowering time independent of day length.	10.1007/s00299-011-1129-4	LOC_Os03g03070
Os03g0123300	tiller enhancer	te	Morphological trait	Culm leaf	3	1305760	1309549	-	Mutant	Tillering. Dwarfism. Twisted flag leaf.	10.1038/ncomms1716	LOC_Os03g03150
Os03g0123300	tiller enhancer	te	Morphological trait	Dwarf	3	1305760	1309549	-	Mutant	Tillering. Dwarfism. Twisted flag leaf.	10.1038/ncomms1716	LOC_Os03g03150
Os03g0125100	drought sensitive mutant2	dsm2	Resistance or Tolerance	Drought tolerance	3	1414980	1417378	-	Mutant	Drought and oxidative stress tolerance.	10.1104/pp.110.163741	LOC_Os03g03370
Os03g0125100	drought sensitive mutant2	dsm2	Resistance or Tolerance	Other stress resistance	3	1414980	1417378	-	Mutant	Drought and oxidative stress tolerance.	10.1104/pp.110.163741	LOC_Os03g03370
Os03g0128700	calcium-dependent protein kinase 1	OsCDPK1	Morphological trait	Shoot seedling	3	1603441	1607872	-	Knockdown Overexpression	Drought tolerance. Seedling elongation. Grain size.	10.1007/s11103-012-0006-z	LOC_Os03g03660
Os03g0128700	calcium-dependent protein kinase 1	OsCDPK1	Morphological trait	Seed	3	1603441	1607872	-	Knockdown Overexpression	Drought tolerance. Seedling elongation. Grain size.	10.1007/s11103-012-0006-z	LOC_Os03g03660
Os03g0128700	calcium-dependent protein kinase 1	OsCDPK1	Resistance or Tolerance	Drought tolerance	3	1603441	1607872	-	Knockdown Overexpression	Drought tolerance. Seedling elongation.	10.1007/s11103-012-0006-z	LOC_Os03g03660
Os03g0128700	calcium-dependent protein kinase 13	OsCDPK13	Resistance or Tolerance	Cold tolerance	3	1603443	1607872	-	Overexpression	Cold tolerance.	10.1007/s11103-004-1178-y	LOC_Os03g03660
Os03g0128700	calcium-dependent protein kinase 13	CDPK13	Resistance or Tolerance	Cold tolerance	3	1603443	1607872	-	Overexpression	Cold tolerance.	10.1007/s00438-007-0220-6	LOC_Os03g03660
Os03g0129300	glyceraldehyde-3-phosphate dehydrogenase B	OsGAPDHB	Physiological trait	Eating quality	3	1640545	1643916	-	Knockdown	Fragrance rice.	10.1016/j.plantsci.2013.09.010	LOC_Os03g03720
Os03g0133400	Chitin elicitor binding protein	CEBiP	Resistance or Tolerance	Blast resistance	3	1857242	1860045	-	Knockdown	&quot;major CE-binding protein, resistance against Magnaporthe oryzae&quot;	10.1007/s11103-013-0149-6	LOC_Os03g04110
Os03g0133400	-	CEBiP	Resistance or Tolerance	Blast resistance	3	1857247	1860045	-	Knockdown	Resistance to Magnaporthe oryzae.	10.1111/j.1365-313X.2010.04328.x	LOC_Os03g04110
Os03g0140400	Cytochrome P450 96B subfamily	CYP96B4	Morphological trait	Dwarf	3	2201645	2203538	-	Mutant	&quot;dwarfism, internode cell number of shoot apical meristem&quot;	10.1371/journal.pone.0088068	LOC_Os03g04680
Os03g0140400	OsCYP96B4	OsCYP96B4	Physiological trait	Sterility	3	2201645	2203538	-	Mutant	Dwarfism. Cell elongation. Pollen germination.	10.1371/journal.pone.0028069	LOC_Os03g04680
Os03g0140400	OsCYP96B4	OsCYP96B4	Morphological trait	Dwarf	3	2201645	2203538	-	Mutant	Dwarfism. Cell elongation. Pollen germination.	10.1371/journal.pone.0028069	LOC_Os03g04680
Os03g0142800	low phytic acid 2	XS-lpa2-1	Physiological trait	Eating quality	3	2346192	2352773	-	Mutant	Seed phytic acid content.	10.1007/s00122-009-1018-1	LOC_Os03g04920
Os03g0142800	multi-drug resistance-associated protein ABC transporter gene 5	OsMRP5	Morphological trait	Seed	3	2349865	2352773	-	Knockdown	&quot;seed weight, seed germination&quot;	10.1007/s11248-014-9792-1	LOC_Os03g04920
Os03g0142800	multi-drug resistance-associated protein ABC transporter gene 5	OsMRP5	Physiological trait	Shoot seedling	3	2349865	2352773	-	Knockdown	seedling emergence	10.1007/s11248-014-9792-1	LOC_Os03g04920
Os03g0142800	multi-drug resistance-associated protein ABC transporter gene 5	OsMRP5	Physiological trait	Seed	3	2349865	2352773	-	Knockdown	Phytic acid (PA) biosynthesis	10.1007/s11248-014-9792-1	LOC_Os03g04920
Os03g0146400	Pheophorbide a oxygenase	OsPAO	Physiological trait	Source activity	3	2554945	2558741	-	Knockdown	Lesion mimic. Leaf senescence.	10.1016/j.jplph.2011.05.026	LOC_Os03g05310
Os03g0146400	Pheophorbide a oxygenase	OsPAO	Others	Others	3	2554945	2558741	-	Knockdown	Lesion mimic. Leaf senescence.	10.1016/j.jplph.2011.05.026	LOC_Os03g05310
Os03g0149100	adventitious rootless 1	arl1	Morphological trait	Root	3	2705032	2705895	-	Mutant	Crown root formation. Auxin sensitivity.	10.1111/j.1365-313X.2005.02434.x	LOC_Os03g05510
Os03g0149100	crown rootless 1	crl1	Morphological trait	Root	3	2705032	2705895	-	Mutant	Crown root formation. Root gravitropism. Auxin sensitivity.	10.1105/tpc.105.030981	LOC_Os03g05510
Os03g0150800	phosphate transporter2	OsPT2	Resistance or Tolerance	Other soil stress tolerance	3	2793838	2795658	-	Knockdown	Phosphate uptake and translocation.	10.1111/j.1365-313X.2008.03726.x	LOC_Os03g05640
Os03g0150800	phosphate transporter 2	OsPT2	Physiological trait	Root	3	2795658	2793838	-	Knockdown Overexpression	selenite uptake	10.1111/nph.12596	LOC_Os03g05640
Os03g0150800	phosphate transporter 2	OsPT2	Physiological trait	Seed	3	2795658	2793838	-	Knockdown Overexpression	grain weight through selenite uptake	10.1111/nph.12596	LOC_Os03g05640
Os03g0151300	photoperiod sensitivity-14	Se14	Physiological trait	Flowering	3	2811957	2813757	-	Mutant	delay flowering through the repression of RFT1 by red-light signal mediated H3K4me3 demethylation under long day-length conditions	10.1371/journal.pone.0096064	LOC_Os03g05680
Os03g0160100	enhanced disease resistance 1	OsEDR1	Resistance or Tolerance	Bacterial blight resistance	3	3179681	3186612	-	Mutant	&quot;Resistance to Xanthomonas oryzae pv. Oryzae. Regulation of SA, JA and ethylene.&quot;	10.1111/j.1365-3040.2010.02219.x	LOC_Os03g06410
Os03g0160100	accelerated cell death and resistance 1	OsACDR1	Resistance or Tolerance	Blast resistance	3	3179681	3186612	-	Knockdown Overexpression	Resistance to Magnaporthe grisea.	10.1007/s10059-009-0161-5	LOC_Os03g06410
Os03g0162000	narrow leaf 7	nal7	Morphological trait	Culm leaf	3	3333377	3338784	-	Mutant	Narrowed leaf.	10.1007/s00438-008-0328-3	LOC_Os03g06654
Os03g0162000	constitutivve eilted 1	oscow1	Morphological trait	Culm leaf	3	3333377	3338784	-	Mutant	Dwarfism. Narrowed and rolled leaf. Root growth.	10.1007/s11103-007-9203-6	LOC_Os03g06654
Os03g0162000	constitutivve eilted 1	oscow1	Morphological trait	Dwarf	3	3333377	3338784	-	Mutant	Dwarfism. Narrowed and rolled leaf. Root growth.	10.1007/s11103-007-9203-6	LOC_Os03g06654
Os03g0162000	constitutivve eilted 1	oscow1	Morphological trait	Root	3	3333377	3338784	-	Mutant	Dwarfism. Narrowed and rolled leaf. Root growth.	10.1007/s11103-007-9203-6	LOC_Os03g06654
Os03g0167600	defective pollen wall	dpw	Physiological trait	Sterility	3	3632045	3635508	-	Mutant	Pollen wall development.	10.1105/tpc.111.087528	LOC_Os03g07140
Os03g0168600	cyp704B2	cyp704B2	Physiological trait	Sterility	3	3680274	3682418	-	Mutant	Anther cuticle formation. Pollen exine formation.	10.1105/tpc.109.070326	LOC_Os03g07250
Os03g0169600	DNA-binding with one finger12	OsDof12	Physiological trait	Flowering	3	3717204	3719947	-	Overexpression	Flowering time under long day condition.	10.1007/s00425-009-0893-7	LOC_Os03g07360
Os03g0170900	Sucrose transporter 1	OsSUT1	Resistance or Tolerance	Salinity tolerance	3	3776031	3782468	-	Knockdown	Salinity tolerance.	10.1016/j.plantsci.2011.01.001	LOC_Os03g07480
Os03g0170900	Sucrose transporter 1	OsSUT1	Morphological trait	Dwarf	3	3776031	3782468	-	Knockdown	Dwarfism. Flowering time.	10.1093/pcp/pce148	LOC_Os03g07480
Os03g0170900	Sucrose transporter 1	OsSUT1	Physiological trait	Flowering	3	3776031	3782468	-	Knockdown	Dwarfism. Flowering time.	10.1093/pcp/pce148	LOC_Os03g07480
Os03g0170900	rice sucrose transporter 1	OsSUT1	Resistance or Tolerance	Insect resistance	3	3781505	3776034	-	Others	&quot;up-regulation by aphid feeding, transfer sucrose from the xylem to xylem parenchyma and then towards the phloem cells&quot;	10.1111/plb.12117	LOC_Os03g07480
Os03g0180800	-	OsTIFY11a	Resistance or Tolerance	Drought tolerance	3	4210340	4211374	-	Overexpression	Drought and salinity tolerance.	10.1007/s11103-009-9524-8	LOC_Os03g08310
Os03g0180800	-	OsTIFY11a	Resistance or Tolerance	Salinity tolerance	3	4210340	4211374	-	Overexpression	Drought and salinity tolerance.	10.1007/s11103-009-9524-8	LOC_Os03g08310
Os03g0181100	-	TIFY11b	Morphological trait	Dwarf	3	4227220	4228321	-	Overexpression	Grain size. Plant height	10.1271/bbb.120545	LOC_Os03g08330
Os03g0181100	-	TIFY11b	Morphological trait	Seed	3	4227220	4228321	-	Overexpression	Grain size. Plant height	10.1271/bbb.120545	LOC_Os03g08330
Os03g0181500	onion 1	oni1	Morphological trait	Shoot seedling	3	4245314	4250117	-	Mutant	Shoot organization.	10.1111/j.1365-313X.2011.04530.x	LOC_Os03g08360
Os03g0183100	bHLH protein-73	OsBP-73	Morphological trait	Dwarf	3	4334965	4341555	-	Knockdown	Dwarfism.	10.1023/A:1024854101965	LOC_Os03g08480
Os03g0184000	phytoene desaturase	OsPDS	Physiological trait	Germination dormancy	3	4388489	4393138	-	Mutant	Pre-harvest sprouting.	10.1111/j.1365-313X.2008.03411.x	LOC_Os03g08570
Os03g0186600	MADSdomain-containing protein 1	OsMDP1	Morphological trait	Culm leaf	3	4497741	4504095	-	Knockdown	Primary root elongation. Coleoptile elongation. Leaf angle. Brassinosteroid sensitivity.	10.1111/j.1365-313X.2006.02804.x	LOC_Os03g08754
Os03g0186600	MADSdomain-containing protein 1	OsMDP1	Morphological trait	Shoot seedling	3	4497741	4504095	-	Knockdown	Primary root elongation. Coleoptile elongation. Leaf angle. Brassinosteroid sensitivity.	10.1111/j.1365-313X.2006.02804.x	LOC_Os03g08754
Os03g0186600	MADSdomain-containing protein 1	OsMDP1	Morphological trait	Root	3	4497741	4504095	-	Knockdown	Primary root elongation. Coleoptile elongation. Leaf angle. Brassinosteroid sensitivity.	10.1111/j.1365-313X.2006.02804.x	LOC_Os03g08754
Os03g0192700	rice Ins(3)P1 synthase1	RINO1	Physiological trait	Eating quality	3	4804030	4808013	-	Knockdown	Seed phytic acid content.	10.1111/j.1467-7652.2008.00375.x	LOC_Os03g09250
Os03g0192700	rice myo -inositol 3-phosphate synthase 1	RINO1	Physiological trait	Eating quality	3	4804030	4808013	-	Knockdown	Seed phytic acid content.	10.1093/pcp/pcp071	LOC_Os03g09250
Os03g0196500	gibberellin insensitive dwarf2	gid2	Morphological trait	Dwarf	3	5076461	5077237	-	Mutant	Dwarfism. Gibberellin sensitivity.	10.1126/science.1081077	LOC_Os03g10040
Os03g0203200	high tillering and dwarf 2	htd2	Morphological trait	Culm leaf	3	5449542	5451116	-	Mutant	Tillering dwarf. Tiller bud outgrowth.	10.1007/s00425-009-0975-6	LOC_Os03g10620
Os03g0203200	dwarf 14	d14	Morphological trait	Culm leaf	3	5449542	5451116	-	Mutant	Tillering dwarf. Tiller bud outgrowth. Strigolactone sensitivity.	10.1093/pcp/pcp091	LOC_Os03g10620
Os03g0203200	dwarf 88	d88	Morphological trait	Dwarf	3	5449542	5451116	-	Mutant	Tillering dwarf. Tiller bud outgrowth.	10.1007/s11103-009-9522-x	LOC_Os03g10620
Os03g0203200	dwarf14	d14	Morphological trait	Root	3	5449542	5451116	-	Mutant	Strigolactone sensitivity. Crown root length.	10.1007/s00344-011-9228-6	LOC_Os03g10620
Os03g0203200	dwarf 88	d88	Morphological trait	Culm leaf	3	5449542	5451116	-	Mutant	Tillering dwarf. Tiller bud outgrowth.	10.1007/s11103-009-9522-x	LOC_Os03g10620
Os03g0203200	dwarf 14	d14	Morphological trait	Dwarf	3	5449542	5451116	-	Mutant	Tillering dwarf. Tiller bud outgrowth. Strigolactone sensitivity.	10.1093/pcp/pcp091	LOC_Os03g10620
Os03g0203200	high tillering and dwarf 2	htd2	Morphological trait	Dwarf	3	5449542	5451116	-	Mutant	Tillering dwarf. Tiller bud outgrowth.	10.1007/s00425-009-0975-6	LOC_Os03g10620
Os03g0215200	DROOPING LEAF	dl	Morphological trait	Culm leaf	3	6068424	6075696	-	Mutant	Drooping leaf.Midrib development. Carpel identity.	10.1105/tpc.018044	LOC_Os03g11600
Os03g0215200	DROOPING LEAF	dl	Morphological trait	Panicle flower	3	6068424	6075696	-	Mutant	Drooping leaf.Midrib development. Carpel identity.	10.1105/tpc.018044	LOC_Os03g11600
Os03g0215200	DROOPING LEAF	DL	Resistance or Tolerance	Panicle flower	3	6072127	6075693	-	Knockdown	promote awn formation in a non-cell-autonomous manner	10.1111/tpj/12411	LOC_Os03g11600
Os03g0215400	OsMADS1	OsMADS1	Morphological trait	Panicle flower	3	6080181	6088701	-	Knockdown	Floral organ formation.	10.1111/j.1365-313X.2009.04101.x	LOC_Os03g11614
Os03g0215400	leafy hull sterile1	lhs1	Physiological trait	Flowering	3	6080198	6088701	-	Mutant	Floral organ identity. Flowering time.	10.1105/tpc.12.6.871	LOC_Os03g11614
Os03g0215400	leafy hull sterile1	lhs1	Morphological trait	Panicle flower	3	6080198	6088701	-	Mutant	Floral organ identity. Flowering time.	10.1105/tpc.12.6.871	LOC_Os03g11614
Os03g0216700	-	OsFRDL1	Resistance or Tolerance	Other soil stress tolerance	3	6159182	6170117	-	Mutant	Translocation of Fe to shoot.	10.1104/pp.108.128132	LOC_Os03g11734
Os03g0223400	glutamine synthetase1;2	GS1;2	Resistance or Tolerance	Drought tolerance	3	6485246	6490063	-	Overexpression	&quot;Leaf nitrogen conten. Cold, drought and salinity tolerance. Basta selection resistance.&quot;	10.1007/s00299-008-0665-z	LOC_Os03g12290
Os03g0223400	glutamine synthetase 1	GS1	Physiological trait	Source activity	3	6485246	6490063	-	Overexpression	Nitrogen use efficiency. Spikelet-yield/shoot N content.	10.1111/j.1399-3054.2011.01443.x	LOC_Os03g12290
Os03g0223400	glutamine synthetase1;2	GS1;2	Resistance or Tolerance	Salinity tolerance	3	6485246	6490063	-	Overexpression	&quot;Leaf nitrogen conten. Cold, drought and salinity tolerance. Basta selection resistance.&quot;	10.1007/s00299-008-0665-z	LOC_Os03g12290
Os03g0223400	glutamine synthetase1;2	GS1;2	Resistance or Tolerance	Cold tolerance	3	6485246	6490063	-	Overexpression	&quot;Leaf nitrogen conten. Cold, drought and salinity tolerance. Basta selection resistance.&quot;	10.1007/s00299-008-0665-z	LOC_Os03g12290
Os03g0223400	glutamine synthetase 1;2	OsGS1;2	Morphological trait	Culm leaf	3	6485246	6490063	-	Mutant	Tillering. Ammonium assimilation.	10.1093/pcp/pct046	LOC_Os03g12290
Os03g0223400	glutamine synthetase 1;2	OsGS1;2	Resistance or Tolerance	Other soil stress tolerance	3	6485246	6490063	-	Mutant	Tillering. Ammonium assimilation.	10.1093/pcp/pct046	LOC_Os03g12290
Os03g0223400	glutamine synthetase1;2	GS1;2	Physiological trait	Source activity	3	6485246	6490063	-	Overexpression	&quot;Leaf nitrogen conten. Cold, drought and salinity tolerance. Basta selection resistance.&quot;	10.1007/s00299-008-0665-z	LOC_Os03g12290
Os03g0223400	glutamine synthetase1;2	GS1;2	Resistance or Tolerance	Other stress resistance	3	6485246	6490063	-	Overexpression	&quot;Leaf nitrogen conten. Cold, drought and salinity tolerance. Basta selection resistance.&quot;	10.1007/s00299-008-0665-z	LOC_Os03g12290
Os03g0225900	Allene Oxide Synthase	OsAOS2	Resistance or Tolerance	Blast resistance	3	6635913	6637885	-	Overexpression	Resistance to Magnaporthe grisea.	10.1094/MPMI-19-1127	LOC_Os03g12500
Os03g0226400	-	OsMTP8.1	Resistance or Tolerance	Other soil stress tolerance	3	6663914	6668886	-	Mutant	High manganese tolerance.	10.1093/jxb/ert243	LOC_Os03g12530
Os03g0228800	blast resistance-related 1	OsBRR1	Resistance or Tolerance	Blast resistance	3	6853292	6849565	-	Knockdown Overexpression	Resistance to Magnaporthe oryzae.	10.1007/s00425-009-0951-1	LOC_Os03g12730
Os03g0230300	Similar to RCD One 1c	OsSRO1c	Resistance or Tolerance	Other stress resistance	3	6944503	6947753	-	Mutant	&quot;apoplastic and chloroplastic oxidative stress tolerance, temperature stress tolerance&quot;	10.1007/s11103-013-0163-8	LOC_Os03g12820
Os03g0230300	Similar to RCD One 1c	OsSRO1c	Resistance or Tolerance	Drought tolerance	3	6944503	6947753	-	Mutant	Stomatal control. Oxidative stress resistance.	10.1093/jxb/ers349	LOC_Os03g12820
Os03g0230500	drought- and salt-hypersensitive mutant 3	dsm3	Morphological trait	Root	3	6951438	6956734	-	Mutant	Drought and salinity tolerance. Fertility. Root growth.	10.1007/s11103-011-9830-9	LOC_Os03g12840
Os03g0230500	drought- and salt-hypersensitive mutant 3	dsm3	Physiological trait	Sterility	3	6951438	6956734	-	Mutant	Drought and salinity tolerance. Fertility. Root growth.	10.1007/s11103-011-9830-9	LOC_Os03g12840
Os03g0230500	drought- and salt-hypersensitive mutant 3	dsm3	Resistance or Tolerance	Salinity tolerance	3	6951438	6956734	-	Mutant	Drought and salinity tolerance. Fertility. Root growth.	10.1007/s11103-011-9830-9	LOC_Os03g12840
Os03g0230500	drought- and salt-hypersensitive mutant 3	dsm3	Resistance or Tolerance	Drought tolerance	3	6951438	6956734	-	Mutant	Drought and salinity tolerance. Fertility. Root growth.	10.1007/s11103-011-9830-9	LOC_Os03g12840
Os03g0232600	Taihu Dwarf1	TUD1	Morphological trait	Dwarf	3	7078498	7080936	-	Mutant	Dwarfism. Grain size. Leaf morphology.	10.1371/journal.pgen.1003391	LOC_Os03g13010
Os03g0232600	Taihu Dwarf1	TUD1	Morphological trait	Seed	3	7078498	7080936	-	Mutant	Dwarfism. Grain size. Leaf morphology.	10.1371/journal.pgen.1003391	LOC_Os03g13010
Os03g0232600	Taihu Dwarf1	TUD1	Morphological trait	Culm leaf	3	7078498	7080936	-	Mutant	Dwarfism. Grain size. Leaf morphology.	10.1371/journal.pgen.1003391	LOC_Os03g13010
Os03g0232600	small-grain dwarf rice mutant	D1352	Morphological trait	Panicle flower	3	7080454	7079497	-	Mutant	erect panicle architecture	10.1007/s11032-014-0021-7	LOC_Os03g13010
Os03g0232600	small-grain dwarf rice mutant	D1352	Morphological trait	Dwarf	3	7080454	7079497	-	Mutant	&quot;plant height, sharply shortened internodes, cell elongation by brassinosteroid insensitivity&quot;	10.1007/s11032-014-0021-7	LOC_Os03g13010
Os03g0232600	small-grain dwarf rice mutant	D1352	Morphological trait	Seed	3	7080454	7079497	-	Mutant	&quot;grain shape (short, round)&quot;	10.1007/s11032-014-0021-7	LOC_Os03g13010
Os03g0232600	small-grain dwarf rice mutant	D1352	Morphological trait	Culm leaf	3	7080454	7079497	-	Mutant	wider and shorter leaves	10.1007/s11032-014-0021-7	LOC_Os03g13010
Os03g0236966	anaphase-promoting complex6	Osapc6	Morphological trait	Dwarf	3	7261911	7270354	-	Mutant	Dwarfism.	10.1007/s10142-009-0155-6	LOC_Os03g13370
Os03g0237250	Loose Plant Architecture1	LPA1	Morphological trait	Culm leaf	3	7289669	7290505	-	Mutant	Tiller angle. Leaf angle. Shoot gravitropism.	10.1104/pp.112.208496	LOC_Os03g13400
Os03g0243300	-	RPN10	Resistance or Tolerance	Other soil stress tolerance	3	7628772	7633071	-	Overexpression	Canavanine resistance.	10.5511/plantbiotechnology.21.233	LOC_Os03g13970
Os03g0260100	NON-YELLOW COLORING4	NYC4	Physiological trait	Source activity	3	8488024	8492614	-	Mutant	Chlorophyll degradation during senescence.	10.1111/tpj.12154	LOC_Os03g15430
Os03g0262900	glutelin precursor accumulation 2	gpa2	Physiological trait	Eating quality	3	8680451	8685823	-	Mutant	Seed storage protein. Intracellular transport of proglutelin and a-globulin from the Golgi to PSVs	10.1093/mp/sst081	LOC_Os03g15650
Os03g0262900	glutelin precursor mutant6	glup6	Physiological trait	Eating quality	3	8680451	8685823	-	Mutant	Seed storage protein. Intracellular transport of proglutelin and a-globulin from the Golgi to PSVs	10.1104/pp.113.217869	LOC_Os03g15650
LOC_Os03g15680	NODULATION SIGNALING PATHWAY2	NSP2	Resistance or Tolerance	Other stress resistance	3	8699495	8701222	-	Knockdown	Striga resistance. Regulation of strigolactone biosynthesis.	10.1105/tpc.111.089771	LOC_Os03g15680
LOC_Os03g15680	NODULATION SIGNALING PATHWAY2	NSP2	Morphological trait	Culm leaf	3	8699495	8701222	-	Knockdown	Striga resistance. Regulation of strigolactone biosynthesis.	10.1105/tpc.111.089771	LOC_Os03g15680
Os03g0264400	Anthranilate synthase a-subunit 2	OASA2	Physiological trait	Eating quality	3	8752968	8758130	-	Others	Tryptophan content in seed and shoot.	10.1104/pp.111.175778	LOC_Os03g15780
Os03g0267200	small heat-shock protein17.7	sHSP17.7	Resistance or Tolerance	Other stress resistance	3	8888472	8889295	-	Overexpression	Heat and UV tolerance.	10.1023/B:MOLB.0000018764.30795.c1	LOC_Os03g16040
Os03g0267200	small heat-shock protein17.7	sHSP17.7	Resistance or Tolerance	Drought tolerance	3	8888472	8889295	-	Overexpression	Drought tolerance.	10.1007/s00299-007-0470-0	LOC_Os03g16040
Os03g0272300	SALT-AND DROUGHT-INDUCED RING FINGER 1	OsSDIR1	Resistance or Tolerance	Drought tolerance	3	9183459	9187361	-	Overexpression	Drought tolerance. Stomatal control.	10.1007/s11103-011-9775-z	LOC_Os03g16570
Os03g0281900	reduced culm number 1	rcn1	Morphological trait	Culm leaf	3	9704996	9707687	-	Mutant	Tillering bud outgrowth.	10.1111/j.1469-8137.2008.02724.x	LOC_Os03g17350
Os03g0281900	reduced culm number 1	rcn1	Resistance or Tolerance	Salinity tolerance	3	9704996	9707677	-	Mutant	salinity tolerance in part by reducing the Na/K ratio	10.1016/j.plantsci.2014.04.011	LOC_Os03g17350
Os03g0281900	reduced culm number 1	rcn1	Morphological trait	Root	3	9704996	9707677	-	Mutant	root length and flexible under hypoxic conditions	10.1111/tpj.12614	LOC_Os03g17350
Os03g0281900	reduced culm number 1	rcn1	Physiological trait	Root	3	9704996	9707677	-	Mutant	formation of the apolpastic barrier through suberization of the hypodermis of roots	10.1111/tpj.12614	LOC_Os03g17350
Os03g0285700	Ascorbate peroxidase 1	OsApx1	Resistance or Tolerance	Other soil stress tolerance	3	9893991	9897377	-	Knockdown	Aluminium tolerance. Dwarfism.	10.1016/j.phytochem.2010.01.003	LOC_Os03g17690
Os03g0285700	ascorbate peroxidase1	APx1	Resistance or Tolerance	Other stress resistance	3	9893991	9897377	-	Knockdown	Oxidative stress resistance.	10.1111/j.1365-3040.2011.02366.x	LOC_Os03g17690
Os03g0285700	Ascorbate peroxidase 1	OsApx1	Morphological trait	Dwarf	3	9893991	9897377	-	Knockdown	Aluminium tolerance. Dwarfism.	10.1016/j.phytochem.2010.01.003	LOC_Os03g17690
Os03g0285700	Ascorbate peroxidase 1	OsAPXa	Resistance or Tolerance	Cold tolerance	3	9893999	9897333	-	Overexpression	Cold tolerance at booting stage.	10.1007/s00299-010-0985-7	LOC_Os03g17690
Os03g0285800	Mitogen-activated protein kinase5	OsMAPK5	Resistance or Tolerance	Drought tolerance	3	9898386	9901047	-	Knockdown Overexpression	&quot;Resistance to Magnaporthe grisea and Burkholderia glumae. Cold, drought and salinity tolerance.&quot;	10.1105/tpc.008714	LOC_Os03g17700
Os03g0285800	Mitogen-activated protein kinase5	OsMAPK5	Resistance or Tolerance	Bacterial blight resistance	3	9898386	9901047	-	Knockdown Overexpression	&quot;Resistance to Magnaporthe grisea and Burkholderia glumae. Cold, drought and salinity tolerance.&quot;	10.1105/tpc.008714	LOC_Os03g17700
Os03g0285800	Mitogen-activated protein kinase5	OsMAPK5	Resistance or Tolerance	Blast resistance	3	9898386	9901047	-	Knockdown Overexpression	&quot;Resistance to Magnaporthe grisea and Burkholderia glumae. Cold, drought and salinity tolerance.&quot;	10.1105/tpc.008714	LOC_Os03g17700
Os03g0285800	Mitogen-activated protein kinase5	OsMAPK5	Resistance or Tolerance	Salinity tolerance	3	9898386	9901047	-	Knockdown Overexpression	&quot;Resistance to Magnaporthe grisea and Burkholderia glumae. Cold, drought and salinity tolerance.&quot;	10.1105/tpc.008714	LOC_Os03g17700
Os03g0285800	Mitogen-activated protein kinase5	OsMAPK5	Resistance or Tolerance	Cold tolerance	3	9898386	9901047	-	Knockdown Overexpression	&quot;Resistance to Magnaporthe grisea and Burkholderia glumae. Cold, drought and salinity tolerance.&quot;	10.1105/tpc.008714	LOC_Os03g17700
Os03g0285800	Mitogen-activated protein kinase5	OsMAPK5	Resistance or Tolerance	Other disease resistance	3	9898386	9901047	-	Knockdown Overexpression	&quot;Resistance to Magnaporthe grisea and Burkholderia glumae. Cold, drought and salinity tolerance.&quot;	10.1105/tpc.008714	LOC_Os03g17700
Os03g0290300	fatty acid desaturase7	OsFAD7	Resistance or Tolerance	Blast resistance	3	10130997	10133342	-	Knockdown	Resistance to Magnaporthe grisea.	10.1093/pcp/pcm107	LOC_Os03g18070
Os03g0294700	ETHYLENE OVERPRODUCER 1-like	OsETOL1	Physiological trait	Others	3	10338564	10342193	-	Knockdown Overexpression	&quot;plant growth, soluble sugar content for energy metabolism during submergence stress, biomass, ACC and ethylene biosynthesis by interacting with OsACS2&quot;	10.1111/tpj.12508	LOC_Os03g18360
Os03g0294700	ETHYLENE OVERPRODUCER 1-like	OsETOL1	Resistance or Tolerance	Submergency tolerance	3	10338564	10342193	-	Knockdown Overexpression	submergence tolerance	10.1111/tpj.12508	LOC_Os03g18360
Os03g0294700	ETHYLENE OVERPRODUCER 1-like	OsETOL1	Physiological trait	Panicle flower	3	10338564	10342193	-	Knockdown Overexpression	spikelet fertility	10.1111/tpj.12508	LOC_Os03g18360
Os03g0294700	ETHYLENE OVERPRODUCER 1-like	OsETOL1	Resistance or Tolerance	Drought tolerance	3	10338564	10342193	-	Knockdown Overexpression	negative role in drought tolerance at the reproductive stage	10.1111/tpj.12508	LOC_Os03g18360
Os03g0296800	mitochondrial iron transporter	mit	Resistance or Tolerance	Other soil stress tolerance	3	10438693	10441586	-	Mutant	Fe uptake.	10.1038/ncomms1326	LOC_Os03g18550
Os03g0300000	xyloglucan (XyG) 6-xylosyltransferase 1	OsXXT1	Morphological trait	Root	3	10599377	10598134	-	Mutant	&quot;maintaining cell wall structure and tensile strength, root hair development&quot;	10.1093/jxb/eru189	LOC_Os03g18820
Os03g0302900	sword shape dwarf1	ssd1	Morphological trait	Dwarf	3	10734978	10739431	-	Mutant	Dwarfism. Cell division and expansion.	10.2183/pjab.86.265	LOC_Os03g19080
Os03g0309200	phytochrome B	phyB	Morphological trait	Culm leaf	3	11070815	11078848	-	Mutant	Drought tolerance. Stomatal density.	10.1007/s11103-011-9860-3	LOC_Os03g19590
Os03g0309200	phytochrome B	phyB	Resistance or Tolerance	Drought tolerance	3	11070815	11078848	-	Mutant	Drought tolerance. Stomatal density.	10.1007/s11103-011-9860-3	LOC_Os03g19590
Os03g0309200	phytochromeB	phyB	Resistance or Tolerance	Blast resistance	3	11070815	11078848	-	Mutant	Resistance to Magnaporthe grisea.	10.1093/mp/ssr005	LOC_Os03g19590
Os03g0309200	phytochromeB	phyB	Morphological trait	Shoot seedling	3	11070815	11078848	-	Mutant	Leaf sheath elongation during seedling stage. Gibberellin metabolism.	10.1093/pcp/pcs097	LOC_Os03g19590
Os03g0309200	phytochromeB	phyB	Physiological trait	Flowering	3	11070815	11078848	-	Mutant	Flowering time. Deetiolation response. Sensitivity to red and far-red light.	10.1105/tpc.105.035899	LOC_Os03g19590
Os03g0315400	OsMYB2	OsMYB2	Resistance or Tolerance	Cold tolerance	3	11376742	11378885	-	Overexpression	&quot;Cold, drought and salinity tolerance. ABA sensitivity.&quot;	10.1093/jxb/err431	LOC_Os03g20090
Os03g0315400	OsMYB2	OsMYB2	Resistance or Tolerance	Drought tolerance	3	11376742	11378885	-	Overexpression	&quot;Cold, drought and salinity tolerance. ABA sensitivity.&quot;	10.1093/jxb/err431	LOC_Os03g20090
Os03g0315400	OsMYB2	OsMYB2	Resistance or Tolerance	Salinity tolerance	3	11376742	11378885	-	Overexpression	&quot;Cold, drought and salinity tolerance. ABA sensitivity.&quot;	10.1093/jxb/err431	LOC_Os03g20090
Os03g0319300	OsCam1-1	OsCam1-1	Resistance or Tolerance	Salinity tolerance	3	11573337	11575120	-	Overexpression	Salinity tolerance. Regulation of ABA biosynthesis.	10.1007/s12374-011-0154-8	LOC_Os03g20370
Os03g0319400	Calcineurin B-like protein-interacting protein kinases 31	oscipk31	Physiological trait	Germination dormancy	3	11576936	11582632	-	Mutant	&quot;Sensitivity to ABA, salt, mannitol and glucose during germination and seedling stage.&quot;	10.1007/s10059-010-0084-1	LOC_Os03g20380
Os03g0319400	Calcineurin B-like protein-interacting protein kinases 31	oscipk31	Morphological trait	Shoot seedling	3	11576936	11582632	-	Mutant	&quot;Sensitivity to ABA, salt, mannitol and glucose during germination and seedling stage.&quot;	10.1007/s10059-010-0084-1	LOC_Os03g20380
Os03g0319400	Calcineurin B-like protein-interacting protein kinases 31	oscipk31	Resistance or Tolerance	Salinity tolerance	3	11576936	11582632	-	Mutant	&quot;Sensitivity to ABA, salt, mannitol and glucose during germination and seedling stage.&quot;	10.1007/s10059-010-0084-1	LOC_Os03g20380
Os03g0319400	calcineurin B-like protein-interacting protein kinase03	OsCIPK03	Resistance or Tolerance	Cold tolerance	3	11576936	11582632	-	Overexpression	Cold tolerance.	10.1104/pp.107.101295	LOC_Os03g20380
Os03g0320900	VIRESCENT 2	v2	Physiological trait	Source activity	3	11646117	11649720	-	Mutant	Chloroplast development.	10.1111/j.1365-313X.2007.03251.x	LOC_Os03g20460
Os03g0321700	WRKY31	OsWRKY31	Morphological trait	Root	3	11701554	11702807	-	Knockdown Overexpression	Resistance to Magnaporthe grisea. Lateral root growth.	10.1038/cr.2007.104	LOC_Os03g20550
Os03g0321700	WRKY31	OsWRKY31	Resistance or Tolerance	Blast resistance	3	11701554	11702807	-	Knockdown Overexpression	Resistance to Magnaporthe grisea. Lateral root growth.	10.1038/cr.2007.104	LOC_Os03g20550
Os03g0322900	Oryza sativa Late embryogenesis abundant 3-2	OsLEA3-2	Resistance or Tolerance	Drought tolerance	3	11749941	11751335	-	Overexpression	Drought and salinity tolerance.	10.1371/journal.pone.0045117	LOC_Os03g20680
Os03g0322900	Oryza sativa Late embryogenesis abundant 3-2	OsLEA3-2	Resistance or Tolerance	Salinity tolerance	3	11749941	11751335	-	Overexpression	Drought and salinity tolerance.	10.1371/journal.pone.0045117	LOC_Os03g20680
Os03g0323200	-	OschlH	Physiological trait	Source activity	3	11762832	11770250	-	Mutant	Chlorophyll development.	10.1093/pcp/pcg064	LOC_Os03g20700
Os03g0324300	EIN3-like gene 1	OsEIL1	Morphological trait	Dwarf	3	11820061	11829617	-	Overexpression	Dwarfism. Root length. Ethylene sensitivity.	10.1007/s11103-005-6184-1	LOC_Os03g20790
Os03g0324300	EIN3-like gene 1	OsEIL1	Morphological trait	Root	3	11820061	11829617	-	Overexpression	Dwarfism. Root length. Ethylene sensitivity.	10.1007/s11103-005-6184-1	LOC_Os03g20790
Os03g0327800	-	OsNAP	Physiological trait	Source activity	3	12024635	12027052	-	Overexpression	Leaf senescence at the grain-filling stage.	10.1186/1471-2229-13-132	LOC_Os03g21060
Os03g0327800	&quot;Oryza sativa NAC-like, activated by apetala3/pistillata&quot;	OsNAP	Physiological trait	Culm leaf	3	12027044	12024652	-	Knockdown Overexpression	&quot;leaf senescence by controlling ABA synthesis, endosperm maturation, argument translocation of nutrients during the senescing process &quot;	10.1073/pnas.1321568111	LOC_Os03g21060
Os03g0329500	&quot;endo-1,4-b-D-glucanase1&quot;	glu1	Morphological trait	Dwarf	3	12154756	12159097	-	Mutant	Dwarfism. Cell elongation. Cellulose and pectin content.	10.1007/s11103-005-2972-x	LOC_Os03g21210
Os03g0356414	drought-induced SINA protein 1	OsDIS1	Resistance or Tolerance	Drought tolerance	3	14184730	14188489	-	Knockdown Overexpression	Drought tolerance.	10.1104/pp.111.180893	LOC_Os03g24040
Os03g0356900	isopentenyltransferase2	OsIPT2	Morphological trait	Root	3	14347253	14350653	-	Overexpression	Tiller growth. Root development. Cytokinin biosynthesis.	10.1104/pp.106.085811	LOC_Os03g24240
Os03g0356900	isopentenyltransferase2	OsIPT2	Morphological trait	Culm leaf	3	14347253	14350653	-	Overexpression	Tiller growth. Root development. Cytokinin biosynthesis.	10.1104/pp.106.085811	LOC_Os03g24240
Os03g0358900	isopentenyltransferase1	OsIPT1	Morphological trait	Root	3	14473780	14474766	-	Overexpression	Tiller growth. Root development. Cytokinin biosynthesis.	10.1104/pp.106.085811	LOC_Os03g24440
Os03g0358900	isopentenyltransferase1	OsIPT1	Morphological trait	Culm leaf	3	14473780	14474766	-	Overexpression	Tiller growth. Root development. Cytokinin biosynthesis.	10.1104/pp.106.085811	LOC_Os03g24440
Os03g0370000	pyruvate dehydrogenase kinase	pdhk	Physiological trait	Flowering	3	15077163	15081835	-	Knockdown	Flowering time. Grain number. Grain size.	10.2135/cropsci2011.07.0352	LOC_Os03g25400
Os03g0370000	pyruvate dehydrogenase kinase	pdhk	Morphological trait	Panicle flower	3	15077163	15081835	-	Knockdown	Flowering time. Grain number. Grain size.	10.2135/cropsci2011.07.0352	LOC_Os03g25400
Os03g0370000	pyruvate dehydrogenase kinase	pdhk	Morphological trait	Seed	3	15077163	15081835	-	Knockdown	Flowering time. Grain number. Grain size.	10.2135/cropsci2011.07.0352	LOC_Os03g25400
Os03g0377700	cellulose synthase A5	CESA5	Morphological trait	Dwarf	3	15477373	15481352	-	Others	O.glaberrima Dwarfism to Rice tungro sperical virus (RTVS) infection	10.3389/fmicb.2014.00026	LOC_Os03g26044
Os03g0379300	-	OsIRO3	Resistance or Tolerance	Other soil stress tolerance	3	15551019	15553161	-	Overexpression	Fe homeostasis. Response to Fe deficiency.	10.1186/1471-2229-10-166	LOC_Os03g26210
Os03g0395000	rice heme oxymenase 2	OsHO2	Morphological trait	Culm leaf	3	16477859	16475031	-	Mutant	&quot;pale color leaves with substantially reduced chlorophyll content, number of larger plastoglobules&quot;	10.1007/s00425-014-2116-0	LOC_Os03g27770
LOC_Os03g29480	NODULATION SIGNALING PATHWAY1	NSP1	Resistance or Tolerance	Other stress resistance	3	17436298	17437869	-	Knockdown	Striga resistance. Regulation of strigolactone biosynthesis.	10.1105/tpc.111.089771	LOC_Os03g29480
LOC_Os03g29480	NODULATION SIGNALING PATHWAY1	NSP1	Morphological trait	Culm leaf	3	17436298	17437869	-	Knockdown	Striga resistance. Regulation of strigolactone biosynthesis.	10.1105/tpc.111.089771	LOC_Os03g29480
Os03g0411500	virescent yellow leaf	vyl	Physiological trait	Source activity	3	17630229	17633682	-	Mutant	Chloroplast development.	10.1104/pp.113.217604	LOC_Os03g29810
Os03g0416200	cell wall architecture 1/brittle culm 1	cwa1/bc1	Resistance or Tolerance	Lodging resistance	3	17896368	17898397	-	Mutant	Brittle culm. Secondary cell wall synthesis.	10.1007/s00425-010-1171-4	LOC_Os03g30250
Os03g0416200	cell wall architecture 1/brittle culm 1	cwa1/bc1	Morphological trait	Culm leaf	3	17896368	17898397	-	Mutant	Brittle culm. Secondary cell wall synthesis.	10.1007/s00425-010-1171-4	LOC_Os03g30250
Os03g0427300	-	glup4	Physiological trait	Eating quality	3	18500241	18502208	-	Mutant	Seed storage protein content.	10.1270/jsbbs.60.556	LOC_Os03g31360
Os03g0438100	allene oxide cyclase	OsAOC	Resistance or Tolerance	Blast resistance	3	19121639	19122996	-	Mutant	Jasmonate mediated resistance to Magnaporthe oryzae.	10.1111/tpj.12115	LOC_Os03g32314
Os03g0449200	Argonaute 7	OsAGO7	Morphological trait	Culm leaf	3	19879867	19884462	-	Mutant	Leaf rolling.	10.1007/s00425-006-0472-0	LOC_Os03g33650
Os03g0449200	shootless 4/shoot organization 2	shl4/sho2	Morphological trait	Shoot seedling	3	19879867	19884462	-	Mutant	Shoot apical meristem formation.	10.1073/pnas.0704339104	LOC_Os03g33650
Os03g0563300	Chlorina-9	chl9	Physiological trait	Source activity	3	21007827	21010153	-	Mutant	Chlorophyll biosynthesis.	10.1007/s11103-006-9024-z	LOC_Os03g36540
Os03g0571900	phenolics efflux zero 1	pez1	Resistance or Tolerance	Other soil stress tolerance	3	21553344	21560048	-	Mutant	Cadmium uptake. Iron uptake.	10.1074/jbc.M111.221168	LOC_Os03g37490
Os03g0597200	young seedling albino	ysa	Morphological trait	Shoot seedling	3	22993430	22999056	-	Mutant	Albino leaves before the three-leaf stage	10.1104/pp.112.195081	LOC_Os03g40020
Os03g0602300	brassinosteroid-dependent 1	brd1	Morphological trait	Dwarf	3	23298503	23302596	-	Mutant	Dwarfism. Brassinosteroid biosynthesis.	10.1104/pp.007179	LOC_Os03g40540
Os03g0602300	-	OsDWARF	Morphological trait	Dwarf	3	23298503	23302596	-	Mutant	Dwarfism. Brassinosteroid biosynthesis.	10.1046/j.1365-313X.2002.01438.x	LOC_Os03g40540
Os03g0602300	cytochrome P450 85A1	CYP85A1	Morphological trait	Shoot seedling	3	23299230	23301098	-	Others	rice lamina bending and leaf unrolling by promoting castasterone(CS)	10.1016/j.phytochem.2014.04.017	LOC_Os03g40540
Os03g0633500	OsIAA11	OsIAA11	Morphological trait	Root	3	24959201	24962318	-	Mutant	Lateral root development.	10.1093/mp/ssr074	LOC_Os03g43400
Os03g0641300	Gly-rich protein encoding 162 amino acids	GRP162	Physiological trait	Sterility	3	25461365	25467030	-	Natural variation	Hong-Lian cytoplasmic male sterility.	10.1105/tpc.111.093211	LOC_Os03g43990
Os03g0643300	Ornithine ?-aminotransferase	OsOAT	Resistance or Tolerance	Drought tolerance	3	25570392	25578369	-	Overexpression	Drought and osmotic stress tolerance.	10.1016/j.plantsci.2012.09.002	LOC_Os03g44150
Os03g0643300	Ornithine ?-aminotransferase	OsOAT	Resistance or Tolerance	Other stress resistance	3	25570392	25578369	-	Overexpression	Drought and osmotic stress tolerance.	10.1016/j.plantsci.2012.09.002	LOC_Os03g44150
Os03g0646900	qGL3	qGL3	Morphological trait	Seed	3	25802666	25803122	-	Natural variation	Grain length. 1000-grain weight.	10.1073/pnas.1219776110	LOC_Os03g44500
LOC_Os03g44510	grain length 3.1	GL3.1	Morphological trait	Seed	3	25813874	25817132	-	Natural variation	Grain size.	10.1038/cr.2012.151	LOC_Os03g44510
Os03g0650000	OsShattering1	OsSh1	Morphological trait	Panicle flower	3	25957361	25967261	-	Mutant	Seed shattering.	10.1038/ng.2281	LOC_Os03g44710
Os03g0650400	AMEIOTIC1	Osam1	Physiological trait	Sterility	3	25994338	26000523	-	Mutant	Pollen development. Meiosis.	10.1038/cr.2011.7	LOC_Os03g44760
Os03g0654600	NYC1-LIKE1	nol1	Physiological trait	Source activity	3	26280583	26285646	-	Mutant	Leaf senescence. Chlorophyll b and light-harvesting complex II degradation.	10.1111/j.1365-313X.2008.03670.x	LOC_Os03g45194
Os03g0656900	virescent-1	v1	Resistance or Tolerance	Cold tolerance	3	26387406	26391441	-	Mutant	Chloroplast development under cold condition.	10.1111/j.1365-313X.2011.04755.x	LOC_Os03g45400
Os03g0666100	Osgnome1	Osgnome1	Morphological trait	Root	3	26962650	26968135	-	Mutant	Crown root formation. Auxin transport.	10.1038/cr.2009.70	LOC_Os03g46330
Os03g0666100	crown rootless 4	crl4	Morphological trait	Root	3	26962650	26968135	-	Mutant	Crown root formation.	10.3117/plantroot.2.19	LOC_Os03g46330
Os03g0666200	OsSWAP70A	OsSWAP70A	Resistance or Tolerance	Blast resistance	3	26968125	26972105	-	Knockdown	Chitin elicitor-induced defense response. ROS production.	10.1111/j.1365-313X.2011.04874.x	LOC_Os03g46340
Os03g0669100	G protein Î²subunit1	RGB1	Morphological trait	Dwarf	3	27156809	27157888	-	Knockdown	Dwarfism. Node and lamina joint color. Grain size. Fertility.	10.1111/j.1365-313X.2011.04643.x	LOC_Os03g46640
Os03g0669100	G protein Î²subunit1	RGB1	Physiological trait	Sterility	3	27156809	27157888	-	Knockdown	Dwarfism. Node and lamina joint color. Grain size. Fertility.	10.1111/j.1365-313X.2011.04643.x	LOC_Os03g46640
Os03g0669100	G protein Î²subunit1	RGB1	Morphological trait	Culm leaf	3	27156809	27157888	-	Knockdown	Dwarfism. Node and lamina joint color. Grain size. Fertility.	10.1111/j.1365-313X.2011.04643.x	LOC_Os03g46640
Os03g0669100	G protein Î²subunit1	RGB1	Morphological trait	Seed	3	27156809	27157888	-	Knockdown	Dwarfism. Node and lamina joint color. Grain size. Fertility.	10.1111/j.1365-313X.2011.04643.x	LOC_Os03g46640
Os03g0686900	FLUORY ENDOSPERM6	FLO6	Physiological trait	Source activity	3	28169240	28173652	-	Mutant	&quot;starch synthesis in rice endosperm, compound granule formation in rice endosperm, &quot;	10.1111/tpj.12444	LOC_Os03g48170
Os03g0693600	IAA-glucose synthase gene	OsIAGLU	Morphological trait	Dwarf	3	28535769	28538856	-	Overexpression	Dwarfism. Tillering. Auxin catabolism.	10.1007/s12374-012-0238-0	LOC_Os03g48740
Os03g0693600	IAA-glucose synthase gene	OsIAGLU	Morphological trait	Culm leaf	3	28535769	28538856	-	Overexpression	Dwarfism. Tillering. Auxin catabolism.	10.1007/s12374-012-0238-0	LOC_Os03g48740
Os03g0693700	oxalate oxidase 4	Osoxo4	Resistance or Tolerance	Sheath blight resistance	3	28539529	28540525	-	Overexpression	Resistance to Rhizoctonia solani.	10.1111/mpp.12055	LOC_Os03g48750
Os03g0700400	Lipoxygenase-3	LOX-3	Physiological trait	Eating quality	3	28850496	28854897	-	Natural variation	Stale flavor generation.	10.1270/jsbbs.58.169	LOC_Os03g49350
Os03g0700400	Lipoxygenase 3	LOX3	Physiological trait	Germination dormancy	3	28850496	28854897	-	Natural variation	Germination rate. Seed longevity.	10.1007/s12374-013-0085-7	LOC_Os03g49350
Os03g0700700	Lipoxygenase 1	OsLOX1	Resistance or Tolerance	Insect resistance	3	28867333	28873730	-	Knockdown Overexpression	Brown planthopper resistance.	10.1007/s11103-007-9278-0	LOC_Os03g49380
Os03g0701800	phosphatidylinositol 4-phosphate 5-kinase 1	OsPIPK1	Physiological trait	Flowering	3	28941973	28946534	-	Knockdown	Flowering time.	10.1023/B:PLAN.0000028796.14336.24	LOC_Os03g49510
Os03g0706500	fine culm 1/TEOSINTE BRANCHED 1	fc1/OsTB1	Morphological trait	Culm leaf	3	29188933	29190867	-	Mutant	Tiller growth.	10.1046/j.1365-313X.2003.01648.x	LOC_Os03g49880
Os03g0707600	slender rice1	slr1	Morphological trait	Dwarf	3	29273183	29275515	-	Mutant	Cell division and expansion. Gibberellin sensitivity.	10.1105/tpc.13.5.999	LOC_Os03g49990
Os03g0707600	slender rice1-d	Slr1-d	Morphological trait	Dwarf	3	29273183	29275515	-	Mutant	Dwarfism. Gibberellin sensitivity.	10.1007/s00438-008-0406-6	LOC_Os03g49990
Os03g0719800	phytochromeA	phyA	Resistance or Tolerance	Blast resistance	3	29930025	29937834	-	Mutant	Resistance to Magnaporthe grisea.	10.1093/mp/ssr005	LOC_Os03g51030
Os03g0719800	phytochromeA	phyA	Morphological trait	Shoot seedling	3	29930025	29937834	-	Mutant	Leaf sheath elongation during seedling stage. Gibberellin metabolism.	10.1093/pcp/pcs097	LOC_Os03g51030
Os03g0719800	phytochromeA	phyA	Physiological trait	Flowering	3	29930025	29937834	-	Mutant	Flowering time. Deetiolation response. Sensitivity to red and far-red light.	10.1105/tpc.105.035899	LOC_Os03g51030
Os03g0722400	Oryza sativa Decrease in DNA Methylation b	OsDDM1b	Others	Others	3	30067248	30073485	-	Knockdown	&quot;Dwarfism, DNA methylation&quot;	10.1007/s00438-012-0717-5	LOC_Os03g51230
Os03g0722400	Oryza sativa Decrease in DNA Methylation b	OsDDM1b	Morphological trait	Dwarf	3	30067248	30073485	-	Knockdown	&quot;Dwarfism, DNA methylation&quot;	10.1007/s00438-012-0717-5	LOC_Os03g51230
Os03g0723000	-	OsGRAS19	Morphological trait	Culm leaf	3	30132547	30135093	-	Knockdown Overexpression	Dwarfism. Leaf angle. Brassinolide sensitivity.	10.1093/mp/sst027	LOC_Os03g51330
Os03g0723000	-	OsGRAS19	Morphological trait	Dwarf	3	30132547	30135093	-	Knockdown Overexpression	Dwarfism. Leaf angle. Brassinolide sensitivity.	10.1093/mp/sst027	LOC_Os03g51330
Os03g0726100	rice panicle 3	rip-3 (a-tubulin)	Physiological trait	Panicle flower	3	30288045	30290829	-	Others	suppress panicle elongation during water deficit	10.1016/j.plaphy.2014.04.011	LOC_Os03g51600
Os03g0727000	Oryza sativa homeobox 1	OSH1	Morphological trait	Culm leaf	3	30358195	30367713	-	Overexpression	Shoot organization. Leaf blade formation.	10.1006/dbio.2000.9624	LOC_Os03g51690
Os03g0727000	Oryza sativa homeobox 1	OSH1	Morphological trait	Culm leaf	3	30358195	30367713	-	Overexpression	Knotted leaf.	10.1105/tpc.5.9.1039	LOC_Os03g51690
Os03g0727000	Oryza sativa homeobox 1	OSH1	Morphological trait	Shoot seedling	3	30358195	30367713	-	Overexpression	Shoot organization. Leaf blade formation.	10.1006/dbio.2000.9624	LOC_Os03g51690
Os03g0729500	Growth regulating factor	OsGRF6	Morphological trait	Panicle flower	3	30586607	30588974	-	Knockdown	&quot;open husk, long sterile lemma&quot;	10.1104/pp.114.235564	LOC_Os03g51970
Os03g0733800	-	ero1	Physiological trait	Eating quality	3	30825494	30829356	-	Knockdown	Seed storage protein. Disulfide bond formation in endosperm.	10.1073/pnas.0904429106	LOC_Os03g52340
LOC_Os03g52700	high expression of osmotically responsive gene 1	OsHOS1	Resistance or Tolerance	Cold tolerance	3	30978572	30986762	-	Knockdown	Cold tolerance.	10.1007/s11103-013-0092-6	LOC_Os03g52700
Os03g0737701	low phytic acid N15-186	lpaN15-186	Physiological trait	Eating quality	3	31007405	31010386	-	Mutant	Seed phytic acid content.	10.1007/s00122-008-0863-7	LOC_Os03g52760
Os03g0738600	rice Lipoxygenase 2(corresponding L-2)	OsLOX2 (L-2)	Physiological trait	Seed	3	31080803	31082117	-	Knockdown Overexpression	&quot;promoting early seed germination, seed longevity&quot;	10.1007/s11248-014-9803-2	LOC_Os03g52860
Os03g0741100	basic helix-loop-helix domain148	OsbHLH148	Resistance or Tolerance	Drought tolerance	3	31170066	31172297	-	Overexpression	Drought tolerance.	10.1111/j.1365-313X.2010.04477.x	LOC_Os03g53020
Os03g0746500	suppressor of Var 3	OsSUV3	Resistance or Tolerance	Salinity tolerance	3	31442841	31452381	-	Overexpression	Drought and salinity tolerance.	10.1111/tpj.12277	LOC_Os03g53500
Os03g0746500	suppressor of Var 3	OsSUV3	Resistance or Tolerance	Drought tolerance	3	31442841	31452381	-	Overexpression	Drought and salinity tolerance.	10.1111/tpj.12277	LOC_Os03g53500
Os03g0752100	phytochromeC	phyC	Physiological trait	Flowering	3	31770651	31772937	-	Mutant	Flowering time. Deetiolation response. Sensitivity to red and far-red light.	10.1105/tpc.105.035899	LOC_Os03g54084
Os03g0752100	phytochromeC	phyC	Resistance or Tolerance	Blast resistance	3	31770651	31772937	-	Mutant	Resistance to Magnaporthe grisea.	10.1093/mp/ssr005	LOC_Os03g54084
Os03g0752200	-	OsSPO11-1	Physiological trait	Sterility	3	31773181	31776890	-	Knockdown	Germ cell development. Homologous pairing.	10.1007/s00412-010-0284-7	LOC_Os03g54091
Os03g0752800	MADS14	MADS14	Morphological trait	Panicle flower	3	31794870	31804719	-	Knockdown	Floral organ formation.	10.1105/tpc.112.097105	LOC_Os03g54160
Os03g0753100	mads34	osmads34	Morphological trait	Panicle flower	3	31811507	31818173	-	Mutant	Regulation of floral organ identity.	10.1104/pp.110.156711	LOC_Os03g54170
Os03g0753100	panicle phytomer2	pap2	Morphological trait	Panicle flower	3	31811507	31818173	-	Mutant	Floral organ formation. Spikelet meristem identity.	10.1093/pcp/pcp166	LOC_Os03g54170
Os03g0758100	Plastidial phosphorylase1	pho1	Physiological trait	Eating quality	3	32182719	32189711	-	Mutant	Seed starch content. Grain maturation.	10.1105/tpc.107.054007	LOC_Os03g55090
Os03g0758100	Plastidial phosphorylase1	pho1	Morphological trait	Seed	3	32182719	32189711	-	Mutant	Seed starch content. Grain maturation.	10.1105/tpc.107.054007	LOC_Os03g55090
Os03g0760200	-	bel	Resistance or Tolerance	Other stress resistance	3	32294151	32296772	-	Mutant	Herbicide resistance.	10.1007/s11103-006-0058-z	LOC_Os03g55240
Os03g0762000	heading date 6	Hd6	Physiological trait	Flowering	3	32363155	32364873	-	Natural variation	Flowering time.	10.1073/pnas.111136798	LOC_Os03g55389
Os03g0766000	cysteine-rich 10 kDa molecular species	CysR10	Physiological trait	Eating quality	3	32576667	32583750	-	Knockdown	Protein body formation in seed.	10.1093/pcp/pcr053	LOC_Os03g55730
Os03g0771500	Oryza sativa homeobox 43	OSH43	Morphological trait	Culm leaf	3	32815278	32820957	-	Overexpression	Ligule formation.	10.1006/dbio.2000.9624	LOC_Os03g56110
Os03g0773600	NUTRITION RESPONSE AND ROOT GROWTH a	NRRa	Physiological trait	Flowering	3	32914947	32921800	-	Knockdown	Flowering time.	10.1093/mp/sss157	LOC_Os03g56260
Os03g0773700	NUTRITION RESPONSE AND ROOT GROWTH b	NRRb	Physiological trait	Flowering	3	32929338	32933134	-	Knockdown	Flowering time.	10.1093/mp/sss157	LOC_Os03g56270
Os03g0782500	Phytochrome-interacting factor-like protein 1	OsPIL1	Morphological trait	Dwarf	3	33283246	33286534	-	Knockdown Overexpression	Internode elogation.	10.1073/pnas.1207324109	LOC_Os03g56950
Os03g0786100	glycolate oxidase 1	OsGLO1	Physiological trait	Source activity	3	33479224	33483170	-	Knockdown	Photorespiration.	10.1093/jxb/erp056	LOC_Os03g57220
Os03g0786400	regulator of Gn1a 1	reg1	Morphological trait	Dwarf	3	33496391	33497595	-	Mutant	Plant height. Panicle size.	10.1073/pnas.1300359110	LOC_Os03g57240
Os03g0786400	drought and salt tolerance	DST	Resistance or Tolerance	Salinity tolerance	3	33496391	33497595	-	Mutant	Drought and salinity tolerance. Stomatal control through hydrogen peroxide.	10.1101/gad.1812409	LOC_Os03g57240
Os03g0786400	drought and salt tolerance	DST	Resistance or Tolerance	Drought tolerance	3	33496391	33497595	-	Mutant	Drought and salinity tolerance. Stomatal control through hydrogen peroxide.	10.1101/gad.1812409	LOC_Os03g57240
Os03g0786400	regulator of Gn1a 1	reg1	Morphological trait	Panicle flower	3	33496391	33497595	-	Mutant	Plant height. Panicle size.	10.1073/pnas.1300359110	LOC_Os03g57240
Os03g0788500	Calcium-dependent protein kinase 10	OsCPK10	Resistance or Tolerance	Blast resistance	3	33602424	33606345	-	Overexpression	Resistance to Magnaporthe grisea.	10.1016/j.plaphy.2013.10.004	LOC_Os03g57450
Os03g0790600	PLASTOCHRON3/GOLIATH	pla3/gp	Physiological trait	Germination dormancy	3	33710350	33719780	-	Mutant	Dwarfism. Panicle identity. Plastochron. Grain size. SAM maintainance. ABA sensitivity during germination stage.	10.1111/j.1365-313X.2009.03841.x	LOC_Os03g57660
Os03g0790600	PLASTOCHRON3/GOLIATH	pla3/gp	Morphological trait	Panicle flower	3	33710350	33719780	-	Mutant	Dwarfism. Panicle identity. Plastochron. Grain size. SAM maintainance. ABA sensitivity during germination stage.	10.1111/j.1365-313X.2009.03841.x	LOC_Os03g57660
Os03g0790600	PLASTOCHRON3/GOLIATH	pla3/gp	Morphological trait	Seed	3	33710350	33719780	-	Mutant	Dwarfism. Panicle identity. Plastochron. Grain size. SAM maintainance. ABA sensitivity during germination stage.	10.1111/j.1365-313X.2009.03841.x	LOC_Os03g57660
Os03g0790600	PLASTOCHRON3/GOLIATH	pla3/gp	Morphological trait	Dwarf	3	33710350	33719780	-	Mutant	Dwarfism. Panicle identity. Plastochron. Grain size. SAM maintainance. ABA sensitivity during germination stage.	10.1111/j.1365-313X.2009.03841.x	LOC_Os03g57660
Os03g0793500	earlier flowering1	el1	Physiological trait	Flowering	3	33850197	33857593	-	Mutant	Flowering time. Gibberellin sensitivity.	10.1038/emboj.2010.75	LOC_Os03g57940
Os03g0793500	Heading date 16	Hd16	Physiological trait	Flowering	3	33850197	33857593	-	Natural variation	Flowering time.	10.1111/tpj.12268	LOC_Os03g57940
Os03g0798300	METHYLTRANSGERASE 1a	MET1a	Physiological trait	Seed	3	34129617	34131861	-	Knockdown	genetic backup mechanism on MET1b	10.1007/s11103-014-0178-9	LOC_Os03g58400
Os03g0798300	Methyltransferase 1	OsMet1	Others	Others	3	34129617	34131861	-	Knockdown	DNA methylation.	10.1111/j.1365-313X.2008.03624.x	LOC_Os03g58400
Os03g0809900	putative EJC core subunits (OsY14)	OsY14b	Morphological trait	Culm leaf	3	34748431	34748576	-	Knockdown	&quot;culm length can be attributed the length of each internode, lack of V internode&quot;	10.1104/pp.114.237958	LOC_Os03g59550
Os03g0809900	putative EJC core subunits (OsY14)	OsY14b	Physiological trait	Shoot seedling	3	34748431	34748576	-	Knockdown	&quot;shoot formation in early shoot development, lethal growth&quot;	10.1104/pp.114.237958	LOC_Os03g59550
Os03g0809900	putative EJC core subunits (OsY14)	OsY14b	Morphological trait	Panicle flower	3	34748431	34748576	-	Knockdown	&quot;panicle length, lemma size through cell expansion, stamen and filament size&quot;	10.1104/pp.114.237958	LOC_Os03g59550
Os03g0809900	putative EJC core subunits (OsY14)	OsY14b	Physiological trait	Panicle flower	3	34748431	34748576	-	Knockdown	pollen maturation	10.1104/pp.114.237958	LOC_Os03g59550
Os03g0810100	isopentenyltransferase4	OsIPT4	Morphological trait	Culm leaf	3	34756559	34758229	-	Overexpression	Tiller growth. Root development. Cytokinin biosynthesis.	10.1104/pp.106.085811	LOC_Os03g59570
Os03g0810100	isopentenyltransferase4	OsIPT4	Morphological trait	Root	3	34756559	34758229	-	Overexpression	Tiller growth. Root development. Cytokinin biosynthesis.	10.1104/pp.106.085811	LOC_Os03g59570
Os03g0811100	Chlorina-1	chl1	Physiological trait	Source activity	3	34806026	34812695	-	Mutant	Chlorophyll biosynthesis.	10.1007/s11103-006-9024-z	LOC_Os03g59640
Os03g0811100	yellow-green leaf 7	ygl7	Morphological trait	Culm leaf	3	34806181	34810722	-	Knockdown	yellow-green leaf by a base mutation of the magnesium chelatase subunit D	10.1371/journal.pone.0099564	LOC_Os03g59640
Os03g0815100	STRESS-RESPONSIVE NAC 1	SNAC1	Resistance or Tolerance	Salinity tolerance	3	35016833	35018254	-	Overexpression	Drought and salinity tolerance. Stomatal control.	10.1073/pnas.0604882103	LOC_Os03g60080
Os03g0815100	STRESS-RESPONSIVE NAC 1	SNAC1	Resistance or Tolerance	Drought tolerance	3	35016833	35018254	-	Overexpression	Drought and salinity tolerance. Stomatal control.	10.1073/pnas.0604882103	LOC_Os03g60080
Os03g0815700	SPL11-interacting protein1	SPIN1	Physiological trait	Flowering	3	35037170	35041470	-	Overexpression	Flowering time independent of day length.	10.1105/tpc.108.058610	LOC_Os03g60110
Os03g0818800	INDETERMINATE SPIKELET 1	OsIDS1	Morphological trait	Panicle flower	3	35209500	35212811	-	Mutant	Control of inflorescence architecture and the establishment of floral meristems.	10.1111/j.1365-313X.2011.04804.x	LOC_Os03g60430
Os03g0819600	gold hull and internode 1	gh1	Morphological trait	Seed	3	35245235	35246371	-	Mutant	Flavonoid content. Seed color. Internode color.	10.1007/s00425-012-1598-x	LOC_Os03g60509
Os03g0819600	gold hull and internode 1	gh1	Morphological trait	Culm leaf	3	35245235	35246371	-	Mutant	Flavonoid content. Seed color. Internode color.	10.1007/s00425-012-1598-x	LOC_Os03g60509
Os03g0820300	zinc finger protein182	ZFP182	Resistance or Tolerance	Drought tolerance	3	35274913	35275763	-	Overexpression	&quot;Cold, drought and salinity tolerance.&quot;	10.1007/s11103-012-9955-5	LOC_Os03g60560
Os03g0820300	zinc finger protein182	ZFP182	Resistance or Tolerance	Salinity tolerance	3	35274913	35275763	-	Overexpression	&quot;Cold, drought and salinity tolerance.&quot;	10.1007/s11103-012-9955-5	LOC_Os03g60560
Os03g0820300	zinc finger protein182	ZFP182	Resistance or Tolerance	Cold tolerance	3	35274913	35275763	-	Overexpression	&quot;Cold, drought and salinity tolerance.&quot;	10.1007/s11103-012-9955-5	LOC_Os03g60560
Os03g0820300	C2H2-type zinc finger protein182	ZFP182	Resistance or Tolerance	Salinity tolerance	3	35274913	35275763	-	Overexpression	Salinity tolerance.	10.1016/j.bbaexp.2007.02.006	LOC_Os03g60560
Os03g0821300	XA21 binding protein 15	Xb15	Resistance or Tolerance	Bacterial blight resistance	3	35325430	35329103	-	Mutant	Resistance to Xanthomonas oryzae pv. oryzae. Regulation of cell death.	10.1371/journal.pbio.0060231	LOC_Os03g60650
Os03g0826500	Anthranilate synthase alpha 1	OASA1D	Physiological trait	Sterility	3	35566254	35571805	-	Overexpression	Trp level in grain. Fertility. Germination ability.	10.1093/jxb/erl068	LOC_Os03g61120
Os03g0826500	Anthranilate synthase alpha 1	OASA1D	Physiological trait	Eating quality	3	35566254	35571805	-	Overexpression	Trp level in grain. Fertility. Germination ability.	10.1093/jxb/erl068	LOC_Os03g61120
Os03g0826500	Anthranilate synthase alpha 1	OASA1D	Physiological trait	Germination dormancy	3	35566254	35571805	-	Overexpression	Trp level in grain. Fertility. Germination ability.	10.1093/jxb/erl068	LOC_Os03g61120
Os03g0843600	-	Os-castor	Resistance or Tolerance	Other soil stress tolerance	3	36304155	36311118	-	Mutant	Mycorrhizal symbiosis.	10.1104/pp.108.131540	LOC_Os03g62650
Os03g0848700	Bph1	Bph14	Resistance or Tolerance	Insect resistance	3	36544018	36549742	-	Natural variation	Brown planthopper resistance.	10.1073/pnas.0912139106	LOC_Os03g63150
Os04g0101400	cytochrome P450 93G1	CYP93G1	Physiological trait	Others	4	92168	90335	-	Knockdown	biosynthesis of different tricin O-conjugated derivatives	10.1104/pp.114.239723	LOC_Os04g01140
Os04g0101800	soil-surface rooting 1	SOR1	Morphological trait	Root	4	112189	115776	-	Mutant	Root growth angle.	10.1186/1939-8433-6-30	LOC_Os04g01160
Os04g0106300	OsARG	OsARG	Morphological trait	Dwarf	4	387134	391521	-	Mutant	Dwarfism. Panicle size. Grain size. Sterility.	10.1111/j.1365-313x.2012.05122.x	LOC_Os04g01590
Os04g0106300	OsARG	OsARG	Morphological trait	Panicle flower	4	387134	391521	-	Mutant	Dwarfism. Panicle size. Grain size. Sterility.	10.1111/j.1365-313x.2012.05122.x	LOC_Os04g01590
Os04g0106300	OsARG	OsARG	Morphological trait	Seed	4	387134	391521	-	Mutant	Dwarfism. Panicle size. Grain size. Sterility.	10.1111/j.1365-313x.2012.05122.x	LOC_Os04g01590
Os04g0106300	OsARG	OsARG	Physiological trait	Sterility	4	387134	391521	-	Mutant	Dwarfism. Panicle size. Grain size. Sterility.	10.1111/j.1365-313x.2012.05122.x	LOC_Os04g01590
Os04g0118900	-	RSp29	Others	Others	4	1107735	1112143	-	Overexpression	Pre-mRNA splicing.	10.1105/tpc.105.037069	LOC_Os04g02870
Os04g0169100	ETHYLENE RESPONSE2	etr2	Others	Others	4	4737724	4741497	-	Mutant	Flowering time. Ethylene sensitivity. Stem starch content.	10.1105/tpc.108.065391	LOC_Os04g08740
Os04g0169100	ETHYLENE RESPONSE2	etr2	Physiological trait	Flowering	4	4737724	4741497	-	Mutant	Flowering time. Ethylene sensitivity. Stem starch content.	10.1105/tpc.108.065391	LOC_Os04g08740
Os04g0178400	cytochrome P450 A3	CYP99A3	Resistance or Tolerance	Other stress resistance	4	5324713	5326858	-	Knockdown	Production phytoalexins and allelochemicals.	10.1111/j.1365-313X.2010.04408.x	LOC_Os04g09920
Os04g0180400	cytochrome P450 A2	CYP99A2	Resistance or Tolerance	Other stress resistance	4	5477147	5479152	-	Knockdown	Production phytoalexins and allelochemicals.	10.1111/j.1365-313X.2010.04408.x	LOC_Os04g10160
Os04g0201900	lectin receptor kinase	OslecRK	Resistance or Tolerance	Blast resistance	4	6931873	6936173	-	Knockdown	Germination rate. Resistance to Magnaporthe oryzae and Xanthomonas oryzae pv. oryzae. Brown planthopper resistance.	10.1111/tpj.12328	LOC_Os04g12540
Os04g0201900	lectin receptor kinase	OslecRK	Resistance or Tolerance	Bacterial blight resistance	4	6931873	6936173	-	Knockdown	Germination rate. Resistance to Magnaporthe oryzae and Xanthomonas oryzae pv. oryzae. Brown planthopper resistance.	10.1111/tpj.12328	LOC_Os04g12540
Os04g0201900	lectin receptor kinase	OslecRK	Resistance or Tolerance	Insect resistance	4	6931873	6936173	-	Knockdown	Germination rate. Resistance to Magnaporthe oryzae and Xanthomonas oryzae pv. oryzae. Brown planthopper resistance.	10.1111/tpj.12328	LOC_Os04g12540
Os04g0201900	lectin receptor kinase	OslecRK	Physiological trait	Germination dormancy	4	6931873	6936173	-	Knockdown	Germination rate. Resistance to Magnaporthe oryzae and Xanthomonas oryzae pv. oryzae. Brown planthopper resistance.	10.1111/tpj.12328	LOC_Os04g12540
Os04g0271000	SIR2-like1	OsSrt1	Resistance or Tolerance	Other stress resistance	4	11363049	11375412	-	Knockdown Overexpression	Oxidative stress resistance. Chromatin modification.	10.1104/pp.107.099473	LOC_Os04g20270
Os04g0301500	response to exogenous JA 1	RERJ1	Morphological trait	Dwarf	4	13515237	13517657	-	Knockdown Overexpression	Dwarfism. JA sensitivity during seedling stage.	10.1016/j.bbrc.2004.10.126	LOC_Os04g23550
Os04g0301500	response to exogenous JA 1	RERJ1	Morphological trait	Shoot seedling	4	13515237	13517657	-	Knockdown Overexpression	Dwarfism. JA sensitivity during seedling stage.	10.1016/j.bbrc.2004.10.126	LOC_Os04g23550
Os04g0321500	S28	S28	Physiological trait	Sterility	4	14854740	14855566	-	Natural variation	Hybrid sterility between Oryza sativa and Oryza glaberrima. Pollen development. Interaction with S27	10.1073/pnas.0908283107	LOC_Os04g25540
Os04g0350700	Awn-1	An-1	Morphological trait	Seed	4	16752716	16756314	-	Natural variation	Awn formation. Grain length. Grain number.	10.1105/tpc.113.113589	LOC_Os04g28280
Os04g0350700	Awn-1	An-1	Morphological trait	Panicle flower	4	16752716	16756314	-	Natural variation	Awn formation. Grain length. Grain number.	10.1105/tpc.113.113589	LOC_Os04g28280
Os04g0379900	SHORT LATERAL ROOT LENGTH1	SLL1	Morphological trait	Root	4	18581156	18585396	-	Mutant	Lateral root development.	10.1016/j.plantsci.2013.01.003	LOC_Os04g31070
Os04g0390500	Yellow Stripe-like 6	OsYSL6	Resistance or Tolerance	Other soil stress tolerance	4	19241776	19246339	-	Mutant	Mn translocation between apoplast to apoplast.	10.1104/pp.111.186031	LOC_Os04g32050
Os04g0396500	lax panicle 2	lax2	Morphological trait	Panicle flower	4	19585066	19587291	-	Mutant	Axillary meristem formation. Tillering. Panicle branching.	10.1105/tpc.111.088765	LOC_Os04g32510
Os04g0396500	lax panicle 2	lax2	Morphological trait	Culm leaf	4	19585066	19587291	-	Mutant	Axillary meristem formation. Tillering. Panicle branching.	10.1105/tpc.111.088765	LOC_Os04g32510
Os04g0401000	Pi21	Pi21	Resistance or Tolerance	Blast resistance	4	19856179	19857865	-	Natural variation	Resistance to Magnaporthe oryzae.	10.1126/science.1175550	LOC_Os04g32850
Os04g0413500	GRAIN INCOMPLETE FILLING 1	GIF1	Morphological trait	Seed	4	20444480	20449230	-	Natural variation	Grain filling. Grain size.	10.1038/ng.220	LOC_Os04g33740
Os04g0415000	abaxially curled leaf 1	ACL1	Morphological trait	Culm leaf	4	20530934	20531875	-	Mutant	Leaf rolling.	10.1093/mp/ssq022	LOC_Os04g33860
Os04g0433800	-	OsRecQl4	Others	Others	4	21569256	21580516	-	Overexpression	Processing of double-strand break sites.	10.1093/pcp/pcs155	LOC_Os04g35420
Os04g0434800	chloroplast ascorbate peroxidase 7	OsAPX7	Physiological trait	Source activity	4	21645173	21649520	-	Knockdown	Photosynthesis and protection underphoto-oxidative stress.	10.1016/j.plantsci.2013.10.001	LOC_Os04g35520
Os04g0442300	RESPONSE REGULATOR1	OsRR1	Morphological trait	Root	4	22046053	22049901	-	Overexpression	Crown root development.	10.1111/j.1365-313X.2011.04610.x	LOC_Os04g36070
Os04g0447800	Glutamate decarboxylase 2	OsGAD2	Others	Others	4	22728719	22731041	-	Others	Pleiotropic developmental defect. GABA level.	10.1093/jxb/erm120	LOC_Os04g37500
Os04g0452100	cryptochrome 1b	cry1b	Morphological trait	Shoot seedling	4	22948432	22953569	-	Mutant	Leaf sheath elongation during seedling stage. Gibberellin metabolism.	10.1093/pcp/pcs097	LOC_Os04g37920
Os04g0452500	-	zep1	Physiological trait	Sterility	4	22981985	22990327	-	Mutant	Fertility. Number of crossover during meiosis.	10.1105/tpc.109.070789	LOC_Os04g37960
Os04g0457800	somatic embryogenesis receptor-like kinase 1	OsSERK1	Resistance or Tolerance	Blast resistance	4	23265887	23271042	-	Overexpression	Resistance to Magnaporthe grisea.	10.1007/s00425-005-1534-4	LOC_Os04g38480
Os04g0459000	ATP Binding cassette B subgroup member 14	OsABCB14	Physiological trait	Root	4	23319542	23313303	-	Knockdown	&quot;auxin influx transporter involved in Fe homeostasis, &quot;	10.1111/tpj.12544	LOC_Os04g38570
Os04g0459000	ATP Binding cassette B subgroup member 14	OsABCB14	Physiological trait	Culm leaf	4	23319542	23313303	-	Knockdown	&quot;auxin influx transporter involved in Fe homeostasis, &quot;	10.1111/tpj.12544	LOC_Os04g38570
Os04g0460600	tillering 1	Ostil1	Morphological trait	Culm leaf	4	23393093	23395163	-	Knockdown Overexpression	Dwarfism. Tillering. Tiller angle.	10.1111/j.1469-8137.2007.02177.x	LOC_Os04g38720
Os04g0460600	tillering 1	Ostil1	Morphological trait	Dwarf	4	23393093	23395163	-	Knockdown	Dwarfism. Tillering. Tiller angle.	10.1111/j.1469-8137.2007.02177.x	LOC_Os04g38720
Os04g0460600	Oryza miR164-targeted NAC gene 2	OMTN2	Morphological trait	Culm leaf	4	23393100	23395163	-	Knockdown Overexpression	&quot;leaf rolling, wilting during drought stress&quot;	10.1093/jxb/eru072	LOC_Os04g38720
Os04g0460600	Oryza miR164-targeted NAC gene 2	OMTN2	Physiological trait	Panicle flower	4	23393100	23395163	-	Overexpression	low spikelet fertility	10.1093/jxb/eru072	LOC_Os04g38720
Os04g0460600	Oryza miR164-targeted NAC gene 2	OMTN2	Resistance or Tolerance	Drought tolerance	4	23393100	23395163	-	Overexpression	drought sensitivity	10.1093/jxb/eru072	LOC_Os04g38720
Os04g0463400	Vacuolar Iron Transporter 1	OsVIT1	Physiological trait	Eating quality	4	23532796	23535645	-	Mutant	Fe and Zn translocation. Fe and Zn content in seed.	10.1111/j.1365-313X.2012.05088.x	LOC_Os04g38940
Os04g0463500	tryptophan deficient dwarf 1	tdd1	Morphological trait	Dwarf	4	23537731	23541357	-	Mutant	Dwarfism. Narrowed leaf. Root growth. Floral organ formation. Embryo formation. Trp biosynthesis. Auxin biosynthesis.	10.1111/j.1365-313X.2009.03952.x	LOC_Os04g38950
Os04g0463500	tryptophan deficient dwarf 1	tdd1	Morphological trait	Root	4	23537731	23541357	-	Mutant	Dwarfism. Narrowed leaf. Root growth. Floral organ formation. Embryo formation. Trp biosynthesis. Auxin biosynthesis.	10.1111/j.1365-313X.2009.03952.x	LOC_Os04g38950
Os04g0463500	tryptophan deficient dwarf 1	tdd1	Morphological trait	Panicle flower	4	23537731	23541357	-	Mutant	Dwarfism. Narrowed leaf. Root growth. Floral organ formation. Embryo formation. Trp biosynthesis. Auxin biosynthesis.	10.1111/j.1365-313X.2009.03952.x	LOC_Os04g38950
Os04g0463500	tryptophan deficient dwarf 1	tdd1	Morphological trait	Culm leaf	4	23537731	23541357	-	Mutant	Dwarfism. Narrowed leaf. Root growth. Floral organ formation. Embryo formation. Trp biosynthesis. Auxin biosynthesis.	10.1111/j.1365-313X.2009.03952.x	LOC_Os04g38950
Os04g0463500	tryptophan deficient dwarf 1	tdd1	Physiological trait	Lethality	4	23537731	23541357	-	Mutant	Dwarfism. Narrowed leaf. Root growth. Floral organ formation. Embryo formation. Trp biosynthesis. Auxin biosynthesis.	10.1111/j.1365-313X.2009.03952.x	LOC_Os04g38950
Os04g0464200	betaine aldehyde dehydrogenase 1	OsBADH1	Resistance or Tolerance	Salinity tolerance	4	23574872	23570056	-	Knockdown	&quot;increase salinity tolerance, maintain root and shoot length&quot;	10.1007/s00122-014-2393-9	LOC_Os04g39020
Os04g0464200	betaine aldehyde dehydrogenase 1	OsBADH1	Resistance or Tolerance	Drought tolerance	4	23574872	23570056	-	Knockdown	increase drought tolerance	10.1007/s00122-014-2393-9	LOC_Os04g39020
Os04g0464200	betaine aldehyde dehydrogenase 1	OsBADH1	Resistance or Tolerance	Other stress resistance	4	23574872	23570056	-	Knockdown	increase cold stress tolerance	10.1007/s00122-014-2393-9	LOC_Os04g39020
Os04g0464200	betaine aldehyde dehydrogenase 1	OsBADH1	Physiological trait	Seed	4	23574872	23570056	-	Knockdown	grain weight	10.1007/s00122-014-2393-9	LOC_Os04g39020
Os04g0469800	dwarf11	d11	Morphological trait	Seed	4	23865707	23870132	-	Mutant	Dwarfism. Skotomorphogenesis. Grain size. Brassinosteroid biosynthesis.	10.1105/tpc.104.024950	LOC_Os04g39430
Os04g0469800	dwarf11	d11	Morphological trait	Culm leaf	4	23865707	23870132	-	Mutant	Dwarfism. Skotomorphogenesis. Grain size. Brassinosteroid biosynthesis.	10.1105/tpc.104.024950	LOC_Os04g39430
Os04g0469800	dwarf11	d11	Morphological trait	Dwarf	4	23865707	23870132	-	Mutant	Dwarfism. Skotomorphogenesis. Grain size. Brassinosteroid biosynthesis.	10.1105/tpc.104.024950	LOC_Os04g39430
Os04g0469800	clustered spikelets 4	CL4 (= dwarf11)	Morphological trait	Seed	4	23867864	23865707	-	Knockdown	&quot;grain length, grain width&quot;	10.1007/s11434-014-0568-z	LOC_Os04g39430
Os04g0469800	clustered spikelets 4	CL4 (= dwarf11)	Morphological trait	Panicle flower	4	23867864	23865707	-	Knockdown	&quot;panicle length, number of grains per panicle, &quot;	10.1007/s11434-014-0568-z	LOC_Os04g39430
Os04g0469800	clustered spikelets 4	CL4 (= dwarf11)	Morphological trait	Panicle flower	4	23867864	23865707	-	Mutant	&quot;panicle architecture, short main rachis&quot;	10.1007/s11434-014-0568-z	LOC_Os04g39430
Os04g0469800	clustered spikelets 4	CL4 (= dwarf11)	Morphological trait	Shoot seedling	4	23867864	23865707	-	Mutant	&quot;plant height, elongation of internode and mesocotyls&quot;	10.1007/s11434-014-0568-z	LOC_Os04g39430
Os04g0473800	FON2-LIKE CLE PROTEIN1	FCP1	Morphological trait	Shoot seedling	4	24091114	24096437	-	Knockdown Overexpression	Maintainance of shoot apical meristem.	10.1105/tpc.112.103432	LOC_Os04g39770
Os04g0473800	FON2-LIKE CLE PROTEIN 1	FCP1	Morphological trait	Shoot seedling	4	24096309	24095912	-	Overexpression	&quot;malformed shoots by strongly repressing OsPNH1 expression, &quot;	10.1266/ggs.89.87	LOC_Os04g39770
Os04g0473900	Drought-Induced Wax Accumulation 1	DWA1	Morphological trait	Culm leaf	4	24097480	24107361	-	Mutant	Leaf wax crystallization. Formation of cuticular layer. Drought tolerance.	10.1073/pnas.1316412110	LOC_Os04g39780
Os04g0473900	Drought-Induced Wax Accumulation 1	DWA1	Resistance or Tolerance	Drought tolerance	4	24097480	24107361	-	Mutant	Leaf wax crystallization. Formation of cuticular layer. Drought tolerance.	10.1073/pnas.1316412110	LOC_Os04g39780
Os04g0475600	dioxygenase for auxin oxidation	DAO	Morphological trait	Seed	4	24194135	24196073	-	Mutant	Pollen development. Anther dehiscence. Seed development.	10.1016/j.devcel.2013.09.005	LOC_Os04g39980
Os04g0475600	dioxygenase for auxin oxidation	DAO	Physiological trait	Sterility	4	24194135	24196073	-	Mutant	Pollen development. Anther dehiscence. Seed development.	10.1016/j.devcel.2013.09.005	LOC_Os04g39980
Os04g0475900	Rf17	Rf17	Physiological trait	Sterility	4	24217103	24217955	-	Natural variation	Chinese wild rice-type cytoplasmic male sterility.	10.1073/pnas.0901860106	LOC_Os04g40020
Os04g0477300	boron excess tolerant 1	BET1	Resistance or Tolerance	Other soil stress tolerance	4	24284133	24286466	-	Natural variation	Boron toxicity tolerance.	10.1104/pp.110.171470	LOC_Os04g40140
Os04g0479000	CENTRAL REGION COMPONENT1	CRC1	Physiological trait	Sterility	4	24354013	24358518	-	Mutant	Meiotic DNA double-strand break formation.	10.1105/tpc.113.113175	LOC_Os04g40290
Os04g0488700	oxidative signal inducible 1	OsOxi1	Resistance or Tolerance	Other stress resistance	4	24814867	24816961	-	Overexpression	Resistance to Magnaporthe oryzae and Xanthomonas oryzae pv oryzae. Reactive oxygen species sensitivity.	10.1093/pcp/pcq132	LOC_Os04g41160
Os04g0488700	oxidative signal inducible 1	OsOxi1	Resistance or Tolerance	Blast resistance	4	24814867	24816961	-	Overexpression	Resistance to Magnaporthe oryzae and Xanthomonas oryzae pv oryzae. Reactive oxygen species sensitivity.	10.1093/pcp/pcq132	LOC_Os04g41160
Os04g0488700	oxidative signal inducible 1	OsOxi1	Resistance or Tolerance	Bacterial blight resistance	4	24814867	24816961	-	Overexpression	Resistance to Magnaporthe oryzae and Xanthomonas oryzae pv oryzae. Reactive oxygen species sensitivity.	10.1093/pcp/pcq132	LOC_Os04g41160
Os04g0493100	basic helix-loop-helix 65	OsbHLH65	Resistance or Tolerance	Blast resistance	4	25058020	25055758	-	Others	defense resistance against rice blast	10.1007/s00299-014-1620-9	LOC_Os04g41570
Os04g0497200	&quot;endo-1,4-b-D-glucanase 3&quot;	OsGLU3	Morphological trait	Root	4	25262540	25266370	-	Mutant	Root cell elongation and division.	10.1093/mp/ssr084	LOC_Os04g41970
Os04g0509300	Dicer-Like 4	OsDCL4	Others	Others	4	25872631	25880013	-	Mutant	Processing of 21-nucleotide siRNAs.	10.1111/j.1365-313X.2011.04805.x	LOC_Os04g43050
Os04g0509300	Dicer-like4	OsDCL4	Others	Others	4	25872631	25880013	-	Mutant	Pleiotropic developmental defect. siRNA silencing.	10.1105/tpc.107.052209	LOC_Os04g43050
Os04g0509300	shoot organization 1	sho1	Morphological trait	Shoot seedling	4	25872631	25880013	-	Mutant	Shoot apical meristem formation.	10.1073/pnas.0704339104	LOC_Os04g43050
Os04g0522500	Gibberellin 2-Oxidase6	GA2ox6	Morphological trait	Dwarf	4	26529263	26532908	-	Others	Dwarfism. Gibberellin catabolism.	10.1105/tpc.108.060913	LOC_Os04g44150
Os04g0522500	Gibberellin 2-oxidase 6	OsGA2ox6	Morphological trait	Dwarf	4	26529263	26532908	-	Knockdown Overexpression	Dwarfism. Gibberellin catabolism.	10.1016/S1673-8527(09)60022-9	LOC_Os04g44150
Os04g0530500	RING domain-containing protein1	OsRDCP1	Resistance or Tolerance	Drought tolerance	4	26931174	26934512	-	Overexpression	Drought tolerance.	10.1016/j.plantsci.2011.02.008	LOC_Os04g44820
Os04g0531100	Phospholipid Binding Protein1	OsPBP1	Physiological trait	Sterility	4	26957388	26959858	-	Knockdown	Pollen germination.	10.1093/mp/ssn035	LOC_Os04g44870
Os04g0531400	Salt Intolerance 2	SIT2	Resistance or Tolerance	Salinity tolerance	4	26973571	26971305	-	Knockdown	salinity tolerance	10.1105/tpc.114.125187	LOC_Os04g44900
Os04g0536300	TONGARI-BOUSHI1	TOB1	Morphological trait	Panicle flower	4	27104144	27106702	-	Mutant	Spikelets morphology.	10.1105/tpc.111.094797	LOC_Os04g45330
Os04g0536300	YABBY 3	YAB3	Morphological trait	Culm leaf	4	27104144	27106702	-	Knockdown	Ligule and auricle formation. Leaf morphology.	10.1104/pp.107.095737	LOC_Os04g45330
Os04g0537900	Oryza sativa legumain 3	OsaLeg3	Others	Others	4	27302452	27307230	-	Others	&quot;wounding response, seed-related legumains&quot;	10.1016/j.plantsci.2013.11.005.?	LOC_Os04g45470
Os04g0537900	vacuolar processing enzyme 1	Osvpe1	Physiological trait	Eating quality	4	27302452	27307230	-	Mutant	Seed glutelin content.	10.1111/j.1365-313X.2009.03801.x	LOC_Os04g45470
Os04g0541700	-	Oshox22	Resistance or Tolerance	Drought tolerance	4	27522719	27524052	-	Mutant	Drought and salinity tolerance.	10.1007/s11103-012-9967-1	LOC_Os04g45810
Os04g0541700	-	Oshox22	Resistance or Tolerance	Salinity tolerance	4	27522719	27524052	-	Mutant	Drought and salinity tolerance.	10.1007/s11103-012-9967-1	LOC_Os04g45810
Os04g0542800	Yellow stripe-like16	YSL16	Physiological trait	Sterility	4	27582517	27586294	-	Mutant	Sterility. Cu transport.	10.1105/tpc.112.103820	LOC_Os04g45900
Os04g0550600	high tillering and dwarf 1	htd1	Morphological trait	Dwarf	4	27966328	27968953	-	Mutant	Tillering dwarf. Tiller bud outgrowth.	10.1111/j.1365-313X.2006.02916.x	LOC_Os04g46470
Os04g0550600	high tillering and dwarf 1	htd1	Morphological trait	Culm leaf	4	27966328	27968953	-	Mutant	Tillering dwarf. Tiller bud outgrowth.	10.1111/j.1365-313X.2006.02916.x	LOC_Os04g46470
Os04g0550600	dwarf 17	d17	Morphological trait	Dwarf	4	27966328	27968953	-	Mutant	Tillering dwarf. Tiller bud outgrowth. Strigolactone biosynthesis.	10.1038/nature07272	LOC_Os04g46470
Os04g0550600	dwarf 17	d17	Morphological trait	Culm leaf	4	27966328	27968953	-	Mutant	Tillering dwarf. Tiller bud outgrowth. Strigolactone biosynthesis.	10.1038/nature07272	LOC_Os04g46470
Os04g0550600	dwarf17	d17	Morphological trait	Root	4	27966328	27968953	-	Mutant	Strigolactone biosynthesis. Crown root length.	10.1007/s00344-011-9228-6	LOC_Os04g46470
Os04g0556000	Heavy metal-transporting P-type ATPase 5	OsHMA5	Resistance or Tolerance	Other soil stress tolerance	4	28228344	28234040	-	Mutant	Cu translocation.	10.1104/pp.113.226225	LOC_Os04g46940
Os04g0556300	Plant glutathione peroxidases 1	OsGPX1	Morphological trait	Dwarf	4	28237206	28239207	-	Knockdown	&quot;shorter shoot, lower biomass&quot;	10.1007/s10535-014-0394-9	LOC_Os04g46960
Os04g0556300	Plant glutathione peroxidases 1	OsGPX1	Morphological trait	Seed	4	28237206	28239207	-	Knockdown	number of seed per spikelets	10.1007/s10535-014-0394-9	LOC_Os04g46960
Os04g0556500	cZ-O-glucosyltransferase 1	cZOGT1	Morphological trait	Dwarf	4	28247100	28248819	-	Overexpression	Dwarfism. Leaf senescence. Crown root.	10.1104/pp.112.196733	LOC_Os04g46980
Os04g0556500	cZ-O-glucosyltransferase 1	cZOGT1	Morphological trait	Root	4	28247100	28248819	-	Overexpression	Dwarfism. Leaf senescence. Crown root.	10.1104/pp.112.196733	LOC_Os04g46980
Os04g0556600	cZ-O-glucosyltransferase 2	cZOGT2	Morphological trait	Dwarf	4	28251809	28253466	-	Overexpression	Dwarfism. Leaf senescence. Crown root.	10.1104/pp.112.196733	LOC_Os04g46990
Os04g0556600	cZ-O-glucosyltransferase 2	cZOGT2	Morphological trait	Root	4	28251809	28253466	-	Overexpression	Dwarfism. Leaf senescence. Crown root.	10.1104/pp.112.196733	LOC_Os04g46990
Os04g0557500	-	OSB2	Others	Others	4	28314104	28337863	-	Natural variation	Purple leaf. Anthocyanin biosynthesis.	10.1093/pcp/pce128	LOC_Os04g47059
Os04g0557800	-	OSB1	Others	Others	4	28347891	28354147	-	Natural variation	Purple leaf. Anthocyanin biosynthesis.	10.1093/pcp/pce128	LOC_Os04g47080
Os04g0560600	Calcium-dependent protein kinase 12	OsCPK12	Resistance or Tolerance	Blast resistance	4	28478209	28480757	-	Mutant	Salinity tolerance. Magnaporthe grisea resistance. ABA sensitivity.	10.1111/j.1365-313X.2011.04766.x	LOC_Os04g47300
Os04g0560600	Calcium-dependent protein kinase 12	OsCPK12	Resistance or Tolerance	Salinity tolerance	4	28478209	28480757	-	Mutant	Salinity tolerance. Magnaporthe grisea resistance. ABA sensitivity.	10.1111/j.1365-313X.2011.04766.x	LOC_Os04g47300
Os04g0566400	Indeterminate domain 10	OsIDD10	Morphological trait	Root	4	28807162	28814527	-	Mutant	Ammonium dependent root development.	10.1111/nph.12075	LOC_Os04g47860
Os04g0566400	Indeterminate domain 10	OsIDD10	Resistance or Tolerance	Other soil stress tolerance	4	28807162	28814527	-	Mutant	Ammonium dependent root development.	10.1111/nph.12075	LOC_Os04g47860
Os04g0572400	Dehydration-Responsive Element Binding transcription factor1E	OsDREB1E	Resistance or Tolerance	Drought tolerance	4	29219354	29220013	-	Overexpression	Drought tolerance.	10.1007/s10529-008-9811-5	LOC_Os04g48350
Os04g0576900	xiao	xiao	Physiological trait	Sterility	4	29480844	29485137	-	Mutant	Dwarfism. Grain size. Leaf angle. Fertility. Cell division. Brassinosteroid sensitivity.	10.1111/j.1365-313X.2011.04877.x	LOC_Os04g48760
Os04g0576900	xiao	xiao	Morphological trait	Dwarf	4	29480844	29485137	-	Mutant	Dwarfism. Grain size. Leaf angle. Fertility. Cell division. Brassinosteroid sensitivity.	10.1111/j.1365-313X.2011.04877.x	LOC_Os04g48760
Os04g0576900	xiao	xiao	Morphological trait	Seed	4	29480844	29485137	-	Mutant	Dwarfism. Grain size. Leaf angle. Fertility. Cell division. Brassinosteroid sensitivity.	10.1111/j.1365-313X.2011.04877.x	LOC_Os04g48760
Os04g0576900	xiao	xiao	Morphological trait	Culm leaf	4	29480844	29485137	-	Mutant	Dwarfism. Grain size. Leaf angle. Fertility. Cell division. Brassinosteroid sensitivity.	10.1111/j.1365-313X.2011.04877.x	LOC_Os04g48760
Os04g0578000	ACC synthase2	OsACS2	Resistance or Tolerance	Blast resistance	4	29530386	29533185	-	Knockdown	Ethylene and Cyanide production. Resistance to blast fungus via restriction of fungal growth.	10.1104/pp.110.162412	LOC_Os04g48850
Os04g0578000	1-amino-cyclopropane-1-carboxylate (ACC) synthase 2	OsACS2	Physiological trait	Panicle flower	4	29533185	29530386	-	Knockdown	spikelet fertility during drought stress	10.1111/tpj.12508	LOC_Os04g48850
Os04g0578000	1-amino-cyclopropane-1-carboxylate (ACC) synthase 2	OsACS2	Resistance or Tolerance	Submergency tolerance	4	29533185	29530386	-	Knockdown	responsive to submergence stress	10.1111/tpj.12508	LOC_Os04g48850
Os04g0578000	1-amino-cyclopropane-1-carboxylate (ACC) synthase 2	OsACS2	Resistance or Tolerance	Drought tolerance	4	29533185	29530386	-	Knockdown	responsive to drought stress	10.1111/tpj.12508	LOC_Os04g48850
Os04g0584600	calcium-dependent protein kinase 7	OsCDPK7	Resistance or Tolerance	Salinity tolerance	4	29929794	29934249	-	Overexpression	Drought and salinity tolerance.	10.1046/j.1365-313x.2000.00787.x	LOC_Os04g49510
Os04g0584600	calcium-dependent protein kinase 7	OsCDPK7	Resistance or Tolerance	Drought tolerance	4	29929794	29934249	-	Overexpression	Drought and salinity tolerance.	10.1046/j.1365-313x.2000.00787.x	LOC_Os04g49510
Os04g0585200	Glu receptor like gene 3.1	glr3.1	Morphological trait	Root	4	29964265	29968898	-	Mutant	Root development. Maintainance of root apical meristem.	10.1105/tpc.105.037713	LOC_Os04g49570
Os04g0598300	Rice FLO-LFY homolog	RFL	Morphological trait	Panicle flower	4	30581106	30584370	-	Knockdown Overexpression	Flowering time. Tiller growth. Panicle branching.	10.1073/pnas.0709059105	LOC_Os04g51000
Os04g0598300	Rice FLO-LFY homolog	RFL	Morphological trait	Culm leaf	4	30581106	30584370	-	Knockdown Overexpression	Flowering time. Tiller growth. Panicle branching.	10.1073/pnas.0709059105	LOC_Os04g51000
Os04g0598300	Rice FLO-LFY homolog	RFL	Physiological trait	Flowering	4	30581106	30584370	-	Knockdown Overexpression	Flowering time. Tiller growth. Panicle branching.	10.1073/pnas.0709059105	LOC_Os04g51000
Os04g0598300	aberrant panicle organization 2	apo2	Morphological trait	Panicle flower	4	30581106	30584370	-	Mutant	Transition from inflorescence meristem to floral meristem. Panicle architecture.	10.1111/j.1365-313X.2011.04781.x	LOC_Os04g51000
Os04g0602600	MITOCHONDRIAL PPR25	MPR25	Physiological trait	Source activity	4	30808628	30811683	-	Mutant	Growth retardation. Chlorophyll content at the early stage.	10.1111/j.1365-313X.2012.05091.x	LOC_Os04g51350
Os04g0602600	MITOCHONDRIAL PPR25	MPR25	Morphological trait	Dwarf	4	30808628	30811683	-	Mutant	Growth retardation. Chlorophyll content at the early stage.	10.1111/j.1365-313X.2012.05091.x	LOC_Os04g51350
Os04g0610400	APETALA 2 domain 39	OsAP2-39	Resistance or Tolerance	Drought tolerance	4	31337819	31338487	-	Overexpression	Dwarfism. Fertility. Drought tolerance.	10.1371/journal.pgen.1001098	LOC_Os04g52090
Os04g0610400	APETALA 2 domain 39	OsAP2-39	Physiological trait	Sterility	4	31337819	31338487	-	Overexpression	Dwarfism. Fertility. Drought tolerance.	10.1371/journal.pgen.1001098	LOC_Os04g52090
Os04g0610400	-	OsAP2-39	Resistance or Tolerance	Drought tolerance	4	31337819	31338487	-	Overexpression	Drought tolerance. Regulation of ethylene biosynthesis.	10.1371/journal.pone.0025216	LOC_Os04g52090
Os04g0610400	APETALA 2 domain 39	OsAP2-39	Morphological trait	Dwarf	4	31337819	31338487	-	Overexpression	Dwarfism. Fertility. Drought tolerance.	10.1371/journal.pgen.1001098	LOC_Os04g52090
Os04g0610800	rice lesion initiation 1	rlin1	Others	Others	4	31360150	31363928	-	Mutant	Lesion mimic.	10.1016/j.jcg.2010.12.001	LOC_Os04g52130
Os04g0611800	ent-kaurene synthase1	osks1	Morphological trait	Dwarf	4	31425493	31429569	-	Mutant	Dwarfism. Gibberellin biosynthesis.	10.1104/pp.103.033696	LOC_Os04g52230
Os04g0612000	ENT-KAURENE SYNTHASE 2	OsKS2	Resistance or Tolerance	Drought tolerance	4	31436519	31438881	-	Mutant	related to drought stress defense	10.1111/plb.12069	LOC_Os04g52240
Os04g0612000	ENT-KAURENE SYNTHASE 2	OsKS2	Morphological trait	Dwarf	4	31436519	31438881	-	Mutant	dwarfism	10.1111/plb.12069	LOC_Os04g52240
Os04g0612000	ENT-KAURENE SYNTHASE 2	OsKS2	Resistance or Tolerance	Salinity tolerance	4	31436519	31438881	-	Mutant	related to salinity stress defense	10.1111/plb.12069	LOC_Os04g52240
Os04g0612700	flexible culm 1	fc1	Morphological trait	Culm leaf	4	31468161	31472259	-	Mutant	Brittle culm. Culm mechanical strength. Lignin biosynthesis.	10.1007/s11103-008-9448-8	LOC_Os04g52280
Os04g0612700	flexible culm 1	fc1	Resistance or Tolerance	Lodging resistance	4	31468161	31472259	-	Mutant	Brittle culm. Culm mechanical strength. Lignin biosynthesis.	10.1007/s11103-008-9448-8	LOC_Os04g52280
Os04g0612700	flexible culm 1	fc1	Morphological trait	Dwarf	4	31468161	31472259	-	Mutant	Brittle culm. Culm mechanical strength. Lignin biosynthesis.	10.1007/s11103-008-9448-8	LOC_Os04g52280
Os04g0615000	SPIKELET NUMBER	SPIKE	Morphological trait	Panicle flower	4	31610701	31613275	-	Natural variation	Grain number. Leaf size. Culm size.	10.1073/pnas.1310790110	LOC_Os04g52479
Os04g0615000	NAL1	SLCHL4 (NAL1)	Morphological trait	Culm leaf	4	31610701	31613275	-	Overexpression	increase plant height	10.1093/mp/ssu055	LOC_Os04g52479
Os04g0615000	narrow leaf1	nal1(nal5)	Morphological trait	Root	4	31610701	31613275	-	Mutant	root formation	10.1007/s11105-013-0675-z	LOC_Os04g52479
Os04g0615000	narrow leaf1	nal1(nal5)	Morphological trait	Culm leaf	4	31610701	31613275	-	Mutant	longitudinal elongation of leaves and stems	10.1007/s11105-013-0675-z	LOC_Os04g52479
Os04g0615000	SPIKELET NUMBER	SPIKE	Morphological trait	Culm leaf	4	31610701	31613275	-	Natural variation	Grain number. Leaf size. Culm size.	10.1073/pnas.1310790110	LOC_Os04g52479
Os04g0615000	narrow leaf 1	nal1	Morphological trait	Culm leaf	4	31610701	31613275	-	Mutant	Narrowed leaf. Dwarfism. Number of longitudinal vein. Regulation of auxin transport.	10.1104/pp.108.118778	LOC_Os04g52479
Os04g0615000	NAL1	SLCHL4 (NAL1)	Physiological trait	Seed	4	31610701	31613275	-	Overexpression	increase rice yield	10.1093/mp/ssu055	LOC_Os04g52479
Os04g0615000	NAL1	SLCHL4 (NAL1)	Morphological trait	Panicle flower	4	31610701	31613275	-	Overexpression	&quot;increase panicle size, secondary branches&quot;	10.1093/mp/ssu055	LOC_Os04g52479
Os04g0615000	NAL1	SLCHL4 (NAL1)	Morphological trait	Seed	4	31610701	31613275	-	Overexpression	increases grains per panicle	10.1093/mp/ssu055	LOC_Os04g52479
Os04g0615000	GREEN FOR PHOTOSYNTHESIS	GPS	Physiological trait	Source activity	4	31610701	31613275	-	Natural variation	Photosynthetic capacity.	10.1038/srep02149	LOC_Os04g52479
Os04g0615000	NAL1	SLCHL4 (NAL1)	Morphological trait	Culm leaf	4	31610701	31613275	-	Overexpression	&quot;increase stem diameter, leaf blade, leaf width&quot;	10.1093/mp/ssu055	LOC_Os04g52479
Os04g0615000	narrow leaf 1	nal1	Morphological trait	Dwarf	4	31610701	31613275	-	Mutant	Narrowed leaf. Dwarfism. Number of longitudinal vein. Regulation of auxin transport.	10.1104/pp.108.118778	LOC_Os04g52479
Os04g0620000	C-type ATP-binding cassette (ABC) transporter 1	OsABCC1	Physiological trait	Seed	4	31903590	31901512	-	Knockdown	Arsenic (As) accumulation in grain	10.1073/pnas.1414968111	LOC_Os04g52900
Os04g0620000	C-type ATP-binding cassette (ABC) transporter 1	OsABCC1	Resistance or Tolerance	Other stress resistance	4	31903590	31901512	-	Knockdown	&quot;enhances As resistance through the PC-dependent pathway, reduces the translocation of As in phloem to grains&quot;	10.1073/pnas.1414968111	LOC_Os04g52900
Os04g0637000	-	ostgap1	Resistance or Tolerance	Other stress resistance	4	32801894	32810598	-	Overexpression	Regulation of production of phytoalexins and allelochemicals.	10.1074/jbc.M109.036871	LOC_Os04g54474
Os04g0641700	increased leaf inclination1	ili1	Morphological trait	Dwarf	4	33056296	33056710	-	Mutant	Leaf angle. Cell length. Brassinosteroid sensitivity.	10.1105/tpc.109.070441	LOC_Os04g54900
Os04g0645100	FLOURY ENDOSPERM2	flo2	Morphological trait	Seed	4	33233701	33246836	-	Mutant	Seed starch and protein content. Grain size.	10.1105/tpc.109.070821	LOC_Os04g55230
Os04g0645100	FLOURY ENDOSPERM2	flo2	Physiological trait	Eating quality	4	33233701	33246836	-	Mutant	Seed starch and protein content. Grain size.	10.1105/tpc.109.070821	LOC_Os04g55230
Os04g0649100	shattering abortion1	shat1	Morphological trait	Panicle flower	4	33470157	33473906	-	Mutant	Seed shattering. Floral organ identity.	10.1105/tpc.111.094383	LOC_Os04g55560
Os04g0649400	WUSCHEL-RELATED HOMEOBOX4	WOX4	Morphological trait	Shoot seedling	4	33494136	33495000	-	Overexpression	Maintainance of shoot apical meristem.	10.1105/tpc.112.103432	LOC_Os04g55590
Os04g0656500	liguleless 1	OsLG1	Morphological trait	Panicle flower	4	33887252	33891230	-	Natural variation	Closed panicle.	10.1038/ng.2567	LOC_Os04g56170
Os04g0658300	RuBisCO activase A2	OsrcaA2	Morphological trait	Dwarf	4	33973682	33978183	-	Knockdown Overexpression	Dwarfism.	10.1006/bbrc.2001.6269	LOC_Os04g56320
Os04g0658300	Rubisco Activase	rca	Physiological trait	Source activity	4	33973682	33978183	-	Knockdown	Rubisco activity.	10.1093/aob/mcl025	LOC_Os04g56320
Os04g0659100	glutamine synthetase2	GS2	Physiological trait	Source activity	4	34022957	34029554	-	Overexpression	Salinity tolerance. Photorespiration capacity.	10.1023/A:1006408712416	LOC_Os04g56400
Os04g0659100	glutamine synthetase2	GS2	Resistance or Tolerance	Salinity tolerance	4	34022957	34029554	-	Overexpression	Salinity tolerance. Photorespiration capacity.	10.1023/A:1006408712416	LOC_Os04g56400
Os04g0659300	root meander curling	OsRMC	Resistance or Tolerance	Other soil stress tolerance	4	34039824	34040854	-	Knockdown Overexpression	Fe acquisition.	10.1093/jxb/ert290	LOC_Os04g56430
Os04g0659300	root meander curling	OsRMC	Morphological trait	Root	4	34039824	34040854	-	Knockdown	Root coiling. Number of crown root and lateral root. JA sensitivity.	10.1111/j.1365-3040.2007.01663.x	LOC_Os04g56430
Os04g0670500	cysteine protease 1	OsCP1	Physiological trait	Sterility	4	34604536	34606448	-	Mutant	Pollen development. Dwarfism.	10.1023/B:PLAN.0000040904.15329.29	LOC_Os04g57490
Os04g0670500	cysteine protease 1	OsCP1	Morphological trait	Dwarf	4	34604536	34606448	-	Mutant	Pollen development. Dwarfism.	10.1023/B:PLAN.0000040904.15329.29	LOC_Os04g57490
Os04g0670900	seed shattering 4	sh4	Morphological trait	Panicle flower	4	34629728	34631763	-	Natural variation	Seed shattering.	10.1126/science.1123604	LOC_Os04g57530
Os04g0671900	AUXIN RESPONSE FACTOR 12	OsARF12	Resistance or Tolerance	Other soil stress tolerance	4	34676997	34684409	-	Mutant	Phosphate homeostasis.	10.1111/nph.12499	LOC_Os04g57610
Os04g0671900	AUXIN RESPONSE FACTOR 2	OsARF12	Resistance or Tolerance	Other soil stress tolerance	4	34676997	34684409	-	Mutant	Root elongation. Fe uptake.	10.1111/j.1469-8137.2011.03910.x	LOC_Os04g57610
Os04g0671900	AUXIN RESPONSE FACTOR 2	OsARF12	Morphological trait	Root	4	34676997	34684409	-	Mutant	Root elongation. Fe uptake.	10.1111/j.1469-8137.2011.03910.x	LOC_Os04g57610
Os04g0673300	Response regulator6	OsRR6	Morphological trait	Dwarf	4	34775847	34777074	-	Overexpression	Dwarfism. Root development. Cytokinin metabolism.	10.1093/pcp/pcm022	LOC_Os04g57720
Os04g0673300	Response regulator6	OsRR6	Morphological trait	Root	4	34775847	34777074	-	Overexpression	Dwarfism. Root development. Cytokinin metabolism.	10.1093/pcp/pcm022	LOC_Os04g57720
Os04g0674500	Osa-miR396d	OsmiR396d	Morphological trait	Panicle flower	4	34836681	34836822	-	Overexpression	&quot;open husk, long sterile lemma&quot;	10.1104/pp.114.235564	LOC_Os04g57830
Os04g0674700	SLOW ANION CHANNEL-ASSOCIATED 1	SLAC1	Physiological trait	Source activity	4	34844521	34846683	-	Mutant	Photosynthetic capacity. Stomatal conductance.	10.1093/jxb/ers216	LOC_Os04g57850
Os04g0682800	Albino midrib 1	AM1	Resistance or Tolerance	Drought tolerance	4	35269455	35264814	-	Mutant	stomatal closure conferring the drought tolerance	10.1007/s00299-014-1639-y	LOC_Os04g58620
Os04g0682800	Albino midrib 1	AM1	Physiological trait	Culm leaf	4	35269455	35264814	-	Mutant	potassium transport	10.1007/s00299-014-1639-y	LOC_Os04g58620
Os04g0682800	Albino midrib 1	AM1	Morphological trait	Culm leaf	4	35269455	35264814	-	Mutant	&quot;green and white variegation, plastid formation, chloroplast development&quot;	10.1007/s00299-014-1639-y	LOC_Os04g58620
Os04g0684900	rice carbon catabolite repressor 4(CCR4)-associated factor 1B	OsCAF1B	Resistance or Tolerance	Other stress resistance	4	35380465	35381309	-	Others	&quot;wounding, ABA tolerance&quot;	10.1007/s11103-014-0196-7	LOC_Os04g58810
Os04g0684900	rice carbon catabolite repressor 4(CCR4)-associated factor 1B	OsCAF1B	Resistance or Tolerance	Cold tolerance	4	35380465	35381309	-	Others	cold tolerance	10.1007/s11103-014-0196-7	LOC_Os04g58810
Os04g0684900	rice carbon catabolite repressor 4(CCR4)-associated factor 1B	OsCAF1B	Resistance or Tolerance	Drought tolerance	4	35380465	35381309	-	Others	drought tolerance	10.1007/s11103-014-0196-7	LOC_Os04g58810
Os04g0692600	Stay-Green Rice like	SGRL	Physiological trait	Source activity	4	35843776	35845422	-	Overexpression	Dark induced leaf senescenc. Panicle color.	10.1016/j.jplph.2013.05.016	LOC_Os04g59610
Os04g0692600	Stay-Green Rice like	SGRL	Morphological trait	Panicle flower	4	35843776	35845422	-	Overexpression	Dark induced leaf senescenc. Panicle color.	10.1016/j.jplph.2013.05.016	LOC_Os04g59610
Os05g0107700	Xa5	Xa5	Resistance or Tolerance	Bacterial blight resistance	5	415085	421311	-	Natural variation	Resistance to Xanthomonas oryzae pv. oryzae.	10.1094/MPMI.2004.17.12.1348	LOC_Os05g01710
Os05g0111300	metallothionein2b	OsMT2b	Morphological trait	Root	5	583802	584910	-	Knockdown Overexpression	Dwarfism. Crown root formation. Lateral root size. Regulation of cytokinin biosynthesis.	10.1104/pp.107.110304	LOC_Os05g02070
Os05g0111300	metallothionein2b	OsMT2b	Morphological trait	Dwarf	5	583802	584910	-	Knockdown	Dwarfism. Crown root formation. Lateral root size. Regulation of cytokinin biosynthesis.	10.1104/pp.107.110304	LOC_Os05g02070
Os05g0111300	metallothionein2b	OsMT2b	Resistance or Tolerance	Blast resistance	5	583910	584806	-	Mutant	Resistance to Magnaporthe grisea and Xanthomonas oryzae. Hydrogen peroxide production.	10.1104/pp.103.036384	LOC_Os05g02070
Os05g0111300	metallothionein2b	OsMT2b	Resistance or Tolerance	Bacterial blight resistance	5	583910	584806	-	Mutant	Resistance to Magnaporthe grisea and Xanthomonas oryzae. Hydrogen peroxide production.	10.1104/pp.103.036384	LOC_Os05g02070
Os05g0112000	XA21 Binding Protein 3	XB3	Resistance or Tolerance	Bacterial blight resistance	5	617592	621358	-	Knockdown	Resistance to Xanthomonas oryzae pv. oryzae.	10.1105/tpc.106.046730	LOC_Os05g02130
Os05g0115800	Mitogen-Activated Protein Kinase Phosphatase1	OsMKP1	Morphological trait	Dwarf	5	836453	839637	-	Mutant	Dwarfism. Gibberellin and brassinosteroid sensitivity.	10.1093/pcp/pcm007	LOC_Os05g02500
Os05g0116100	DHA reductase 1	OsDHAR1	Morphological trait	Root	5	854992	858604	-	Overexpression	Photosynthetic capacity. Root development. Culm length. Grain number.	10.1007/s00425-013-1862-8	LOC_Os05g02530
Os05g0116100	DHA reductase 1	OsDHAR1	Morphological trait	Panicle flower	5	854992	858604	-	Overexpression	Photosynthetic capacity. Root development. Culm length. Grain number.	10.1007/s00425-013-1862-8	LOC_Os05g02530
Os05g0116100	DHA reductase 1	OsDHAR1	Physiological trait	Source activity	5	854992	858604	-	Overexpression	Photosynthetic capacity. Root development. Culm length. Grain number.	10.1007/s00425-013-1862-8	LOC_Os05g02530
Os05g0116100	DHA reductase 1	OsDHAR1	Morphological trait	Culm leaf	5	854992	858604	-	Overexpression	Photosynthetic capacity. Root development. Culm length. Grain number.	10.1007/s00425-013-1862-8	LOC_Os05g02530
Os05g0118700	depilous	dep	Morphological trait	Seed	5	955855	956795	-	Natural variation	Trichome formation.	10.1186/1939-8433-5-28	LOC_Os05g02730
Os05g0118700	depilous	dep	Morphological trait	Culm leaf	5	955855	956795	-	Natural variation	Trichome formation.	10.1186/1939-8433-5-28	LOC_Os05g02730
Os05g0119000	sensitive to Al rhizotoxicity2	STAR2	Resistance or Tolerance	Other soil stress tolerance	5	967668	969310	-	Knockdown	Aluminium tolerance.	10.1105/tpc.108.064543	LOC_Os05g02750
Os05g0121600	Rice Starch Regulator1	rsr1	Morphological trait	Seed	5	1134012	1138301	-	Mutant	Seed amylose content. Grain size.	10.1104/pp.110.159517	LOC_Os05g03040
Os05g0121600	Rice Starch Regulator1	rsr1	Physiological trait	Eating quality	5	1134012	1138301	-	Mutant	Seed amylose content. Grain size.	10.1104/pp.110.159517	LOC_Os05g03040
Os05g0125000	SUMO E3 ligase 1	siz1	Physiological trait	Sterility	5	1404985	1416509	-	Mutant	Anther dehiscence.	10.1111/j.1469-8137.2010.03538.x	LOC_Os05g03430
Os05g0128400	Metal Tolerance Protein 1	OsMTP1	Resistance or Tolerance	Other soil stress tolerance	5	1653536	1657100	-	Knockdown Overexpression	&quot;Zn, Cd and Ni translocation.&quot;	10.1007/s00299-011-1140-9	LOC_Os05g03780
Os05g0129700	Oryza sativa homeobox 71	OSH71	Morphological trait	Culm leaf	5	1702497	1708988	-	Overexpression	Shoot organization. Leaf morphology.	10.1006/dbio.2000.9624	LOC_Os05g03884
Os05g0129700	Oryza sativa homeobox 71	OSH71	Morphological trait	Shoot seedling	5	1702497	1708988	-	Overexpression	Shoot organization. Leaf morphology.	10.1006/dbio.2000.9624	LOC_Os05g03884
Os05g0135700	S-Adenosyl-l-methionine synthetase1	OsSAMS1	Morphological trait	Dwarf	5	2067076	2070017	-	Knockdown	Dwarfism. Fertility. Germination rate. Flowering time.	10.1016/j.jplph.2011.05.020	LOC_Os05g04510
Os05g0135700	S-Adenosyl-l-methionine synthetase1	OsSAMS1	Physiological trait	Flowering	5	2067076	2070017	-	Knockdown	Dwarfism. Fertility. Germination rate. Flowering time.	10.1016/j.jplph.2011.05.020	LOC_Os05g04510
Os05g0135700	S-Adenosyl-l-methionine synthetase1	OsSAMS1	Physiological trait	Sterility	5	2067076	2070017	-	Knockdown	Dwarfism. Fertility. Germination rate. Flowering time.	10.1016/j.jplph.2011.05.020	LOC_Os05g04510
Os05g0135700	S-Adenosyl-l-methionine synthetase1	OsSAMS1	Physiological trait	Germination dormancy	5	2067076	2070017	-	Knockdown	Dwarfism. Fertility. Germination rate. Flowering time.	10.1016/j.jplph.2011.05.020	LOC_Os05g04510
Os05g0138300	-	OsLti6b	Resistance or Tolerance	Cold tolerance	5	2197155	2198663	-	Overexpression	Cold tolerance.	10.1007/s00299-006-0297-0	LOC_Os05g04700
Os05g0140100	OsMYB2P-1 1	OsMYB2P-1 1	Resistance or Tolerance	Other soil stress tolerance	5	2289441	2293487	-	Knockdown Overexpression	Phosphate starvation tolerance. Phosphate responsive root growth.	10.1104/pp.112.194217	LOC_Os05g04820
Os05g0140100	OsMYB2P-1 1	OsMYB2P-1 1	Morphological trait	Root	5	2289441	2293487	-	Knockdown Overexpression	Phosphate starvation tolerance. Phosphate responsive root growth.	10.1104/pp.112.194217	LOC_Os05g04820
Os05g0140500	putative EJC core subunits (OsY14)	OsY14a	Morphological trait	Dwarf	5	2311101	2311248	-	Knockdown	&quot;plant height, culm length by controlling internode size&quot;	10.1104/pp.114.237958	LOC_Os05g04850
Os05g0140500	putative EJC core subunits (OsY14)	OsY14a	Morphological trait	Panicle flower	5	2311101	2311248	-	Knockdown	&quot;panicle length, lemma and palea size, stamen and filament size&quot;	10.1104/pp.114.237958	LOC_Os05g04850
Os05g0140500	putative EJC core subunits (OsY14)	OsY14a	Physiological trait	Panicle flower	5	2311101	2311248	-	Knockdown	pollen maturation	10.1104/pp.114.237958	LOC_Os05g04850
Os05g0140500	putative EJC core subunits (OsY14)	OsY14a	Physiological trait	Others	5	2311101	2311248	-	Knockdown	role in faithful splicing of the OsUDT1 premRNA	10.1104/pp.114.237958	LOC_Os05g04850
Os05g0144400	protein phosphatase with Kelch-like repeat domain 2	OsPPKL2	Morphological trait	Seed	5	2542267	2551199	-	Mutant	Grain length.	10.1073/pnas.1219776110	LOC_Os05g05240
Os05g0145000	POLLEN TUBE BLOCKED 1	PTB1	Physiological trait	Sterility	5	2576593	2582363	-	Mutant	Seed setting. Pollen tube growth.	10.1038/ncomms3793	LOC_Os05g05280
Os05g0149400	ACC oxidase5	OsACO5	Resistance or Tolerance	Blast resistance	5	2803370	2804958	-	Knockdown	Ethylene and Cyanide production. Resistance to blast fungus via restriction of fungal growth.	10.1104/pp.110.162412	LOC_Os05g05680
Os05g0154600	AvrPiz-t Interacting Protein 6	APIP6	Resistance or Tolerance	Blast resistance	5	3167841	3173817	-	Knockdown	Resistance to Magnaporthe oryzae.	10.1105/tpc.112.105429	LOC_Os05g06270
Os05g0154700	small and round seed 3	srs3	Morphological trait	Seed	5	3181088	3188229	-	Mutant	Grain length. Grain cell elongation.	10.1093/pcp/pcq092	LOC_Os05g06280
Os05g0154700	short grain length	SGL	Morphological trait	Panicle flower	5	3185563	3188229	-	Others	grain length	10.1007/s00299-013-1524-0	LOC_Os05g06280
Os05g0154700	short grain length	SGL	Morphological trait	Dwarf	5	3185563	3188229	-	Others	&quot;plant height, regulate cell length and cell number&quot;	10.1007/s00299-013-1524-0	LOC_Os05g06280
Os05g0156900	vacuolar pyrophosphatase with H+ translocation activity	chalk5	Morphological trait	Seed	5	3317562	3313425	-	Overexpression	grain chalkiness	10.1038/ng.2923	LOC_Os05g06480
Os05g0158500	Grain size 5	GS5	Morphological trait	Seed	5	3417351	3421816	-	Natural variation	Grain size.	10.1038/ng.977	LOC_Os05g06660
Os05g0170000	brittle culm 10	bc10	Morphological trait	Dwarf	5	4174663	4179835	-	Mutant	Brittle culm. Culm mechanical strength. Cellulose and arabinogalactan protein levels.	10.1111/j.1365-313X.2008.03703.x	LOC_Os05g07790
Os05g0170000	brittle culm 10	bc10	Morphological trait	Culm leaf	5	4174663	4179835	-	Mutant	Brittle culm. Culm mechanical strength. Cellulose and arabinogalactan protein levels.	10.1111/j.1365-313X.2008.03703.x	LOC_Os05g07790
Os05g0170000	brittle culm 10	bc10	Resistance or Tolerance	Lodging resistance	5	4174663	4179835	-	Mutant	Brittle culm. Culm mechanical strength. Cellulose and arabinogalactan protein levels.	10.1111/j.1365-313X.2008.03703.x	LOC_Os05g07790
Os05g0176800	boron transporter 4	OsBOR4	Physiological trait	Sterility	5	4580364	4587714	-	Mutant	Seed setting. Pollen tube growth.	10.1093/pcp/pct136	LOC_Os05g08430
Os05g0179300	Arabinoxylan feruloyl transferase	AFT	Others	Others	5	4715783	4717769	-	Knockdown	Ester-linked ferulate content in cell walls.	10.1007/s00425-009-1077-1	LOC_Os05g08640
Os05g0195200	tandem zinc finger 1	OsTZF1	Resistance or Tolerance	Drought tolerance	5	5828100	5830243	-	Knockdown Overexpression	Drought and salinity tolerance.	10.1104/pp.112.205385	LOC_Os05g10670
Os05g0195200	tandem zinc finger 1	OsTZF1	Resistance or Tolerance	Salinity tolerance	5	5828100	5830243	-	Knockdown Overexpression	Drought and salinity tolerance.	10.1104/pp.112.205385	LOC_Os05g10670
Os05g0196500	Jumonji C domain-containing protein 703	JMJ703	Morphological trait	Dwarf	5	5922197	5928910	-	Mutant	Dwarfism. Panicle size. Grain size. Leaf angle.	10.1073/pnas.1217020110	LOC_Os05g10770
Os05g0196500	Jumonji C domain-containing protein 703	JMJ703	Morphological trait	Culm leaf	5	5922197	5928910	-	Mutant	Dwarfism. Panicle size. Grain size. Leaf angle.	10.1073/pnas.1217020110	LOC_Os05g10770
Os05g0196500	Jumonji C domain-containing protein 703	JMJ703	Morphological trait	Seed	5	5922197	5928910	-	Mutant	Dwarfism. Panicle size. Grain size. Leaf angle.	10.1073/pnas.1217020110	LOC_Os05g10770
Os05g0196500	Jumonji C domain-containing protein 703	JMJ703	Morphological trait	Panicle flower	5	5922197	5928910	-	Mutant	Dwarfism. Panicle size. Grain size. Leaf angle.	10.1073/pnas.1217020110	LOC_Os05g10770
Os05g0203800	mads58	mads58	Morphological trait	Panicle flower	5	6428942	6440158	-	Mutant	Floral organ identity.	10.1105/tpc.111.087262	LOC_Os05g11414
Os05g0213500	Pyrabactin resistance 1 like/regulatory components of aba receptors	OsPYL/RCAR5	Morphological trait	Dwarf	5	7016382	7018795	-	Overexpression	enhance plant growth	10.1093/jxb/ert397	LOC_Os05g12260
Os05g0213500	Pyrabactin resistance 1 like/regulatory components of aba receptors	OsPYL/RCAR5	Resistance or Tolerance	Drought tolerance	5	7016382	7018795	-	Overexpression	inhibit drought and salt stress tolerance	10.1093/jxb/ert397	LOC_Os05g12260
Os05g0213500	OsPYL/RCAR5	OsPYL/RCAR5	Morphological trait	Shoot seedling	5	7016382	7018795	-	Overexpression	Sensitivity to ABA during germination and early seedling stage.	10.1093/jxb/err338	LOC_Os05g12260
Os05g0213500	OsPYL/RCAR5	OsPYL/RCAR5	Physiological trait	Germination dormancy	5	7016382	7018795	-	Overexpression	Sensitivity to ABA during germination and early seedling stage.	10.1093/jxb/err338	LOC_Os05g12260
Os05g0226900	REPETITIVE PROLINE-RICH PROTEIN 1.1	RePRP1.1	Morphological trait	Root	5	7732694	7734208	-	Knockdown Overexpression	Root growth. Root cell elongation. ABA sensitivity.	10.1104/pp.113.217547	LOC_Os05g13900
Os05g0227600	REPETITIVE PROLINE-RICH PROTEIN 1.2	RePRP1.2	Morphological trait	Root	5	7757626	7759354	-	Knockdown Overexpression	Root growth. Root cell elongation. ABA sensitivity.	10.1104/pp.113.217547	LOC_Os05g13940
Os05g0245300	BL-enhanced 3	OsBLE3	Morphological trait	Culm leaf	5	8857725	8859663	-	Knockdown	Internode elongation. Cell elongation. Leaf angle. Brassinosteroid sensitivity.	10.1016/j.phytochem.2006.05.026	LOC_Os05g15630
Os05g0245300	BL-enhanced 3	OsBLE3	Morphological trait	Dwarf	5	8857725	8859663	-	Knockdown	Internode elongation. Cell elongation. Leaf angle. Brassinosteroid sensitivity.	10.1016/j.phytochem.2006.05.026	LOC_Os05g15630
Os05g0247100	rice xylanase-inhibiting protein (XIP)-type gene	OsHI-XIP	Resistance or Tolerance	Other stress resistance	5	8914852	8913591	-	Overexpression	&quot;defense compound against herbivores, wounding, JA signal pathway&quot;	10.1007/s11105-013-0661-5	LOC_Os05g15770
Os05g0276500	rice alpha expansin 3	OsEXPA3	Resistance or Tolerance	Salinity tolerance	5	11405956	11404176	-	Knockdown	salinity tolerance	10.2135/cropsci2013.11.0746	LOC_Os05g19570
Os05g0276500	rice alpha expansin 3	OsEXPA3	Morphological trait	Others	5	11405956	11404176	-	Knockdown	&quot; cell-well accumulation, cell-wall stiffness&quot;	10.2135/cropsci2013.11.0746	LOC_Os05g19570
Os05g0276500	rice alpha expansin 3	OsEXPA3	Morphological trait	Root	5	11405956	11404176	-	Knockdown	&quot;root architecture, root hair growth, cell size of root vascular bundles by regulating cell expansion&quot;	10.2135/cropsci2013.11.0746	LOC_Os05g19570
Os05g0311801	isopentenyltransferase3	OsIPT3	Morphological trait	Root	5	14239297	14240322	-	Overexpression	Tiller growth. Root development. Cytokinin biosynthesis.	10.1104/pp.106.085811	LOC_Os05g24660
Os05g0311801	isopentenyltransferase3	OsIPT3	Morphological trait	Culm leaf	5	14239297	14240322	-	Overexpression	Tiller growth. Root development. Cytokinin biosynthesis.	10.1104/pp.106.085811	LOC_Os05g24660
Os05g0322900	OsWRKY45	OsWRKY45	Resistance or Tolerance	Blast resistance	5	14969392	14971539	-	Knockdown Overexpression	&quot;Resistance to Xanthomonas oryzae, Magnaporthe griisea and Rhizoctina solani.&quot;	10.1111/j.1364-3703.2011.00732.x	LOC_Os05g25770
Os05g0322900	OsWRKY45	OsWRKY45	Resistance or Tolerance	Blast resistance	5	14969392	14971539	-	Knockdown Overexpression	&quot;Resistance to Xanthomonas oryzae pv. oryzae, pv oryzicola, and Magnaporthe grisea.&quot;	10.1104/pp.109.145623	LOC_Os05g25770
Os05g0322900	OsWRKY45	OsWRKY45	Resistance or Tolerance	Salinity tolerance	5	14969392	14971539	-	Knockdown Overexpression	&quot;Cold, drought and salinity tolerance. ABA sensitivity.&quot;	10.1093/jxb/err144	LOC_Os05g25770
Os05g0322900	OsWRKY45	OsWRKY45	Resistance or Tolerance	Bacterial blight resistance	5	14969392	14971539	-	Knockdown Overexpression	&quot;Resistance to Xanthomonas oryzae pv. oryzae, pv oryzicola, and Magnaporthe grisea.&quot;	10.1104/pp.109.145623	LOC_Os05g25770
Os05g0322900	OsWRKY45	OsWRKY45	Resistance or Tolerance	Blast resistance	5	14969392	14971537	-	Overexpression	Benzothiadiazole (BTH)-induced resistance to Magnaporthe grisea.	10.1105/tpc.106.046250	LOC_Os05g25770
Os05g0322900	OsWRKY45	OsWRKY45	Resistance or Tolerance	Sheath blight resistance	5	14969392	14971539	-	Knockdown Overexpression	&quot;Resistance to Xanthomonas oryzae, Magnaporthe griisea and Rhizoctina solani.&quot;	10.1111/j.1364-3703.2011.00732.x	LOC_Os05g25770
Os05g0322900	OsWRKY45	OsWRKY45	Resistance or Tolerance	Bacterial blight resistance	5	14969392	14971539	-	Knockdown Overexpression	&quot;Resistance to Xanthomonas oryzae, Magnaporthe griisea and Rhizoctina solani.&quot;	10.1111/j.1364-3703.2011.00732.x	LOC_Os05g25770
Os05g0322900	OsWRKY45	OsWRKY45	Resistance or Tolerance	Cold tolerance	5	14969392	14971539	-	Knockdown Overexpression	&quot;Cold, drought and salinity tolerance. ABA sensitivity.&quot;	10.1093/jxb/err144	LOC_Os05g25770
Os05g0322900	WRKY gene 45	WRKY45	Resistance or Tolerance	Blast resistance	5	14969392	14970192	-	Knockdown Overexpression	priming of diterpenoid phytoalexin (DP) biosynthesis through cytokinin (CK) signaling	10.1007/s11103-014-0221-x	LOC_Os05g25770
Os05g0322900	OsWRKY45	OsWRKY45	Resistance or Tolerance	Drought tolerance	5	14969392	14971539	-	Knockdown Overexpression	&quot;Cold, drought and salinity tolerance. ABA sensitivity.&quot;	10.1093/jxb/err144	LOC_Os05g25770
Os05g0333200	dwarf1	d1	Morphological trait	Dwarf	5	15587381	15591400	-	Mutant	Dwarfism.	10.1073/pnas.96.18.10284	LOC_Os05g26890
Os05g0333200	dwarf1	d1	Resistance or Tolerance	Blast resistance	5	15587381	15591400	-	Mutant	Resistance to Magnaporthe grisea.	10.1073/pnas.192244099	LOC_Os05g26890
Os05g0333200	dwarf 89	d89	Morphological trait	Dwarf	5	15587656	15591295	-	Others	dwarfism	10.1007/s10681-014-1071-y	LOC_Os05g26890
Os05g0333200	dwarf 89	d89	Morphological trait	Culm leaf	5	15587656	15591295	-	Others	&quot;abnormal leaf blade, dark-green leaves, internode length, &quot;	10.1007/s10681-014-1071-y	LOC_Os05g26890
Os05g0333200	dwarf 89	d89	Morphological trait	Panicle flower	5	15587656	15591295	-	Others	&quot;small panicles, small and oval-shaped grains&quot;	10.1007/s10681-014-1071-y	LOC_Os05g26890
Os05g0343400	OsWRKY53	OsWRKY53	Resistance or Tolerance	Blast resistance	5	16128079	16130446	-	Overexpression	Resistance to Magnaporthe grisea.	10.1016/j.bbaexp.2007.04.006	LOC_Os05g27730
Os05g0346200	Dehydration-Responsive Element Binding transcription factor2B	OsDREB2B	Resistance or Tolerance	Drought tolerance	5	16274887	16278198	-	Overexpression	Drought tolerance.	10.1007/s10529-008-9811-5	LOC_Os05g27930
Os05g0349700	yellow-green leaf1	ygl1	Physiological trait	Source activity	5	16489882	16495661	-	Mutant	Chlorophyll biosynthesis.	10.1104/pp.107.100321	LOC_Os05g28200
Os05g0353400	Importin Î²1	OsImpÎ²1	Physiological trait	Sterility	5	16674603	16679390	-	Mutant	Pollen tube elongation.	10.1007/s10059-011-2321-7	LOC_Os05g28510
Os05g0365300	Rp1-like 1	OsRP1L1	Resistance or Tolerance	Bacterial blight resistance	5	17519574	17524747	-	Overexpression	Moderate resistance to Xanthomonas oryzae.	10.1007-s11105-012-0537-0	LOC_Os05g30220
Os05g0365300	differentially expressed protein gene 1	DEPG1	Resistance or Tolerance	Bacterial blight resistance	5	17519574	17524747	-	Overexpression	Resistance to Xanthomonas oryzae pv. oryzicola.	10.1007/s11033-011-1122-6	LOC_Os05g30220
Os05g0375400	Î²-glucanase1	Gns1	Resistance or Tolerance	Blast resistance	5	18113041	18117797	-	Overexpression	Resistance to Magnaporthe grisea. Lesion mimic.	10.1023/A:1020714426540	LOC_Os05g31140
Os05g0386800	BRITTLE CULM1-like 4	osbc1l4	Morphological trait	Culm leaf	5	18728123	18731626	-	Mutant	Brittle culm. Culm mechanical strength. Cellulose synthesis.	10.1007/s11103-011-9730-z	LOC_Os05g32110
Os05g0386800	BRITTLE CULM1-like 4	osbc1l4	Morphological trait	Dwarf	5	18728123	18731626	-	Mutant	Brittle culm. Culm mechanical strength.	10.1007/s11103-009-9537-3	LOC_Os05g32110
Os05g0386800	BRITTLE CULM1-like 4	osbc1l4	Resistance or Tolerance	Lodging resistance	5	18728123	18731626	-	Mutant	Brittle culm. Culm mechanical strength.	10.1007/s11103-009-9537-3	LOC_Os05g32110
Os05g0386800	BRITTLE CULM1-like 4	osbc1l4	Resistance or Tolerance	Lodging resistance	5	18728123	18731626	-	Mutant	Brittle culm. Culm mechanical strength. Cellulose synthesis.	10.1007/s11103-011-9730-z	LOC_Os05g32110
Os05g0386800	BRITTLE CULM1-like 4	osbc1l4	Morphological trait	Culm leaf	5	18728123	18731626	-	Mutant	Brittle culm. Culm mechanical strength.	10.1007/s11103-009-9537-3	LOC_Os05g32110
Os05g0386800	BRITTLE CULM1-like 4	osbc1l4	Morphological trait	Dwarf	5	18728123	18731626	-	Mutant	Brittle culm. Culm mechanical strength. Cellulose synthesis.	10.1007/s11103-011-9730-z	LOC_Os05g32110
Os05g0389000	small organ size 1	smos1	Physiological trait	Others	5	18820402	18824497	-	Mutant	&quot;functions in auxin signaling, involvement in microtubule organization by directly regulating the expression of OsPHI-1&quot;	10.1093/pcp/pcu023	LOC_Os05g32270
Os05g0389000	small organ size 1	smos1	Morphological trait	Others	5	18820402	18824497	-	Mutant	&quot;organ size control, small organs and overall plant architecture by increasing cell number and reduced cell size&quot;	10.1093/pcp/pcu023	LOC_Os05g32270
Os05g0393700	isoamylase2	OsISA2	Physiological trait	Eating quality	5	19161869	19162800	-	Overexpression	Seed starch content.	10.1104/pp.111.173435	LOC_Os05g32710
Os05g0405000	floury endosperm-4	flo4	Physiological trait	Eating quality	5	19725321	19744514	-	Mutant	Seed protein and lipid content.	10.1111/j.1365-313X.2005.02423.x	LOC_Os05g33570
Os05g0407500	semidwarf gene g	sdg	Morphological trait	Dwarf	5	19875232	19878096	-	Mutant	Dwarfism. Gibberellin sensitivity.	10.1007/s11105-011-0321-6	LOC_Os05g33730
Os05g0407500	gibberellin insensitive dwarf1	gid1	Morphological trait	Dwarf	5	19875298	19878096	-	Mutant	Dwarfism. Gibberellin sensitivity.	10.1038/nature04028	LOC_Os05g33730
Os05g0420300	SALT-RESPONSIVE ERF1	SERF1	Resistance or Tolerance	Salinity tolerance	5	20608071	20608664	-	Mutant	Salinity tolerance.	10.1105/tpc.113.113068	LOC_Os05g34730
Os05g0423400	OsMADS4	OsMADS4	Morphological trait	Panicle flower	5	20766299	20768638	-	Knockdown	Floral organ identity.	10.1023/A:1006051911291	LOC_Os05g34940
Os05g0426200	iron deficiency-responsive cis-acting element2	IDEF2	Resistance or Tolerance	Other soil stress tolerance	5	20887132	20891253	-	Knockdown	Fe homeostais.	10.1074/jbc.M708732200	LOC_Os05g35170
Os05g0446000	DNA glycosylase/lyase DNG701	DNG701	Others	Others	5	21897542	21902189	-	Mutant	Transposition of transposons.	10.1073/pnas.1112704108	LOC_Os05g37350
Os05g0454200	bright green leaf	bgl	Morphological trait	Culm leaf	5	22339307	22343017	-	Mutant	Small cuticular papillae formation on leaf.	10.1007/s11103-011-9839-0	LOC_Os05g38000
Os05g0463800	-	OsHAP3B	Physiological trait	Source activity	5	22815905	22819893	-	Knockdown	Chloroplast development.	10.1046/j.1365-313X.2003.01897.x	LOC_Os05g38820
Os05g0472700	-	oszip5	Resistance or Tolerance	Other soil stress tolerance	5	23262252	23264744	-	Mutant	Zn sensitivity.	10.1007/s11103-010-9637-0	LOC_Os05g39560
Os05g0477600	Î±-expansin 1precursor	expansin 1	Morphological trait	Dwarf	5	23542809	23544731	-	Others	O.glaberrima Dwarfism to Rice tungro sperical virus (RTVS) infection	10.3389/fmicb.2014.00026	LOC_Os05g39990
Os05g0477600	expansin4	OsEXP4	Morphological trait	Dwarf	5	23542809	23544731	-	Knockdown Overexpression	Dwarfism. Cell wall extensibility. Flowering time.	10.1105/tpc.011965	LOC_Os05g39990
Os05g0477600	expansin4	OsEXP4	Physiological trait	Flowering	5	23542809	23544731	-	Knockdown Overexpression	Dwarfism. Cell wall extensibility. Flowering time.	10.1105/tpc.011965	LOC_Os05g39990
Os05g0480000	A serine/threo- nine protein kinase 8	OsSTN8	Physiological trait	Source activity	5	23646198	23648306	-	Mutant	Photosystem II repair during high light HL illumination.	10.1111/tpj.12331	LOC_Os05g40180
Os05g0482400	elongated uppermost internode	eui	Morphological trait	Root	5	23775727	23785531	-	Mutant	Root gravitropism. Starch granule generation in root cap.	10.1038/cr.2008.28	LOC_Os05g40384
Os05g0482400	elongated uppermost internode	eui	Morphological trait	Dwarf	5	23775727	23785531	-	Mutant	Elongation of uppermost internode. Gibberellin catabolism.	10.1105/tpc.105.038455	LOC_Os05g40384
Os05g0482400	elongated uppermost internode1	eui1	Morphological trait	Dwarf	5	23775727	23785531	-	Mutant	Elongation of uppermost internode. Gibberellin catabolism.	10.1093/pcp/pci233	LOC_Os05g40384
Os05g0486100	Leucine-rich-repeat receptor-like kinases	OsRPK1	Physiological trait	Seed	5	23952607	23946639	-	Knockdown Overexpression	&quot;grain number per panicle, seed setting rate&quot;	10.1016/j.bbagen.2014.01.003	LOC_Os05g40770
Os05g0486100	Leucine-rich-repeat receptor-like kinases	OsRPK1	Morphological trait	Root	5	23952607	23946639	-	Knockdown Overexpression	&quot;the growth of primary embryonic root, lateral root number, adventitious root number&quot;	10.1016/j.bbagen.2014.01.003	LOC_Os05g40770
Os05g0486100	Leucine-rich-repeat receptor-like kinases	OsRPK1	Morphological trait	Culm leaf	5	23952607	23946639	-	Knockdown Overexpression	tiller number per plant	10.1016/j.bbagen.2014.01.003	LOC_Os05g40770
Os05g0486100	Leucine-rich-repeat receptor-like kinases	OsRPK1	Morphological trait	Dwarf	5	23952607	23946639	-	Knockdown Overexpression	shoot height	10.1016/j.bbagen.2014.01.003	LOC_Os05g40770
Os05g0486100	Leucine-rich-repeat receptor-like kinases	OsRPK1	Physiological trait	Culm leaf	5	23952607	23946639	-	Knockdown Overexpression	&quot;negative regulator of PAT, auxin distribution, shoot fresh weight&quot;	10.1016/j.bbagen.2014.01.003	LOC_Os05g40770
Os05g0489900	Doesn't make infection 3	OsDMI3	Resistance or Tolerance	Other stress resistance	5	24118350	24122248	-	Mutant	Oxidative stress tolerance. ABA sensitivity.	10.1093/mp/sss068	LOC_Os05g41090
Os05g0489900	Ca2î€‚/calmodulin-de-pendent protein kinase	OsCCaMK	Physiological trait	Root	5	24122248	24118350	-	Mutant	&quot;CH4 oxidation, N2 fixation activation&quot;	10.1128/AEM.03646-13.	LOC_Os05g41090
Os05g0490700	SET Domain Group Protein728	SDG728	Others	Others	5	24162788	24168825	-	Knockdown Overexpression	Grain size. Chromatin modification.	10.1093/mp/ssq030	LOC_Os05g41172
Os05g0490700	SET Domain Group Protein728	SDG728	Morphological trait	Seed	5	24162788	24168825	-	Knockdown Overexpression	Grain size. Chromatin modification.	10.1093/mp/ssq030	LOC_Os05g41172
Os05g0497200	MULTI-FLORET SPIKELET1	MSF1	Morphological trait	Panicle flower	5	24475113	24476027	-	Mutant	Spikelet determinacy. Floral organ development.	10.1104/pp.113.216044	LOC_Os05g41760
Os05g0498300	MutS-homolog 5	OsMSH5	Physiological trait	Sterility	5	24570055	24581495	-	Mutant	Cross over formation during meiosis.	10.1093/mp/sss145	LOC_Os05g41880
Os05g0515700	Oryza sativa vascular plant one zinc finger protein 2	OsVOZ2	Resistance or Tolerance	Bacterial blight resistance	5	25636874	25640974	-	Mutant	Resistance to Xanthomonas oryzae pv oryzae after flowering.	10.1371/journal.pone.0073346	LOC_Os05g43950
Os05g0518600	trehalose-6-phosphate synthase1	OsTPS1	Resistance or Tolerance	Salinity tolerance	5	25776127	25783336	-	Overexpression	&quot;Cold, drought and salinity tolerance.&quot;	10.1007/s00425-011-1458-0	LOC_Os05g44210
Os05g0518600	trehalose-6-phosphate synthase1	OsTPS1	Resistance or Tolerance	Drought tolerance	5	25776127	25783336	-	Overexpression	&quot;Cold, drought and salinity tolerance.&quot;	10.1007/s00425-011-1458-0	LOC_Os05g44210
Os05g0518600	trehalose-6-phosphate synthase1	OsTPS1	Resistance or Tolerance	Cold tolerance	5	25776127	25783336	-	Overexpression	&quot;Cold, drought and salinity tolerance.&quot;	10.1007/s00425-011-1458-0	LOC_Os05g44210
Os05g0530400	spotted leaf7	spl7	Others	Others	5	26405661	26408134	-	Mutant	Lesion mimic.	10.1073/pnas.112209199	LOC_Os05g45410
Os05g0530400	Heat shock transcription factor A4a	OsHsfA4a	Resistance or Tolerance	Other soil stress tolerance	5	26405661	26408134	-	Mutant	Cadmium tolerance.	10.1105/tpc.109.066902	LOC_Os05g45410
Os05g0530500	Snf1-related protein kinases 1a	snrk1a	Physiological trait	Germination dormancy	5	26408393	26412854	-	Mutant	Seed germination. Seedling growth.	10.1105/tpc.105.037887	LOC_Os05g45420
Os05g0530500	Snf1-related protein kinases 1a	snrk1a	Morphological trait	Shoot seedling	5	26408393	26412854	-	Mutant	Seed germination. Seedling growth.	10.1105/tpc.105.037887	LOC_Os05g45420
Os05g0542500	Late embryogenesis abundant3-1	OsLEA3-1	Resistance or Tolerance	Drought tolerance	5	26988850	26990125	-	Overexpression	Drought tolerance.	10.1007/s00122-007-0538-9	LOC_Os05g46480
Os05g0547850	Programmed cell death 5	OsPDCD5	Resistance or Tolerance	Salinity tolerance	5	27259841	27264019	-	Knockdown	Salinity tolerance	10.1007/s11032-012-9793-9	LOC_Os05g47446
Os05g0551000	Oryza sativa Haemerythrin motif-containing Really Interesting New Gene (RING)-and Zinc-finger protein 2	OsHRZ2	Resistance or Tolerance	Other soil stress tolerance	5	27455454	27463787	-	Knockdown	Fe acquisition.	10.1038/ncomms3792	LOC_Os05g47780
Os05g0551700	isopentenyltransferase7	OsIPT7	Morphological trait	Culm leaf	5	27504608	27506376	-	Overexpression	Tiller growth. Root development. Cytokinin biosynthesis.	10.1104/pp.106.085811	LOC_Os05g47840
Os05g0551700	isopentenyltransferase7	OsIPT7	Morphological trait	Root	5	27504608	27506376	-	Overexpression	Tiller growth. Root development. Cytokinin biosynthesis.	10.1104/pp.106.085811	LOC_Os05g47840
Os05g0553400	OsMYB55	OsMYB55	Resistance or Tolerance	Other stress resistance	5	27606367	27607823	-	Overexpression	Growth under high temprature.	10.1371/journal.pone.0052030	LOC_Os05g48010
Os05g0553700	OsSYP71	OsSYP71	Resistance or Tolerance	Other stress resistance	5	27611836	27615346	-	Overexpression	Resistance to Magnaporthe grisea. Oxidative stress tolerance.	10.1016/j.gene.2012.05.011	LOC_Os05g48020
Os05g0553700	OsSYP71	OsSYP71	Resistance or Tolerance	Blast resistance	5	27611836	27615346	-	Overexpression	Resistance to Magnaporthe grisea. Oxidative stress tolerance.	10.1016/j.gene.2012.05.011	LOC_Os05g48020
Os05g0555600	glutamate synthase arbuscular	OsGOGAT2	Physiological trait	Root	5	27715384	27718032	-	Others	assimilation of the ammonium	10.1016/j.plaphy.2013.11.029.	LOC_Os05g48200
Os05g0557700	LEAF TIP NECROSIS 1	ltn1	Resistance or Tolerance	Other soil stress tolerance	5	27821800	27829365	-	Mutant	Phosphate uptake and translocation.	10.1104/pp.110.170209	LOC_Os05g48390
Os05g0573500	-	OsHAP3C	Physiological trait	Source activity	5	28654041	28656737	-	Knockdown	Chloroplast development.	10.1046/j.1365-313X.2003.01897.x	LOC_Os05g49780
Os05g0574500	Ran GTPase2	OsRAN2	Resistance or Tolerance	Cold tolerance	5	28704072	28706319	-	Overexpression	Cell division in cold condition.	10.1111/j.1365-3040.2010.02225.x	LOC_Os05g49890
Os05g0574500	Ran GTPase2	OsRan2	Resistance or Tolerance	Salinity tolerance	5	28704072	28706319	-	Overexpression	Salinity and osmotic stress tolerance. ABA sensitivity.	10.1093/jxb/erp341	LOC_Os05g49890
Os05g0574500	Ran GTPase2	OsRan2	Resistance or Tolerance	Other stress resistance	5	28704072	28706319	-	Knockdown Overexpression	Salinity and osmotic stress tolerance. ABA sensitivity.	10.1093/jxb/erp341	LOC_Os05g49890
Os05g0578900	NECK LEAF 1	nl1	Physiological trait	Flowering	5	28899185	28900419	-	Mutant	Floral organ identity. Flowering time. Growth retardation.	10.1038/cr.2009.36	LOC_Os05g50270
Os05g0578900	NECK LEAF 1	nl1	Morphological trait	Panicle flower	5	28899185	28900419	-	Mutant	Floral organ identity. Flowering time. Growth retardation.	10.1038/cr.2009.36	LOC_Os05g50270
Os05g0580000	ADP-glucose pyrophosphorylase large subunit 3	LSU3	Others	Others	5	28953374	28958857	-	Mutant	Culm starch conetnt.	10.1071/FP12186	LOC_Os05g50380
Os05g0580500	Rec8	Osrec8	Physiological trait	Sterility	5	28971122	28978572	-	Mutant	Germ cell development. Meiosis.	10.1104/pp.111.177428	LOC_Os05g50410
Os05g0580500	OsRAD21-4	OsRAD21-4	Physiological trait	Sterility	5	28971122	28978572	-	Knockdown	Germ cell development. Meiosis.	10.1007/s11103-005-4922-z	LOC_Os05g50410
Os05g0586200	jasmonate resistance 1	osjar1	Physiological trait	Sterility	5	29281778	29287295	-	Mutant	Seed development.	10.1111/jipb.12057	LOC_Os05g50890
Os05g0586200	jasmonate resistance 1	osjar1	Morphological trait	Panicle flower	5	29281778	29287295	-	Mutant	Sensitivity to light in coleoptile elongation. Husk closing. JA sensitivity.	10.1111/j.1365-3040.2008.01790.x	LOC_Os05g50890
Os05g0586200	jasmonate resistance 1	osjar1	Morphological trait	Shoot seedling	5	29281778	29287295	-	Mutant	Sensitivity to light in coleoptile elongation. Husk closing. JA sensitivity.	10.1111/j.1365-3040.2008.01790.x	LOC_Os05g50890
Os05g0586200	jasmonate resistance 1	osjar1	Resistance or Tolerance	Blast resistance	5	29281778	29287295	-	Mutant	Blast resistance	10.1271/bbb.130272	LOC_Os05g50890
Os05g0586200	JASMONATE RESISTANT 1	OsJAR1	Physiological trait	Shoot seedling	5	29281810	29287295	-	Mutant	biosynthesis of JA-Ile during photomorphogenesis	10.1111/pce.12201	LOC_Os05g50890
Os05g0586200	JASMONATE RESISTANT 1	OsJAR1	Morphological trait	Shoot seedling	5	29281810	29287295	-	Mutant	coleoptile length	10.1111/pce.12201	LOC_Os05g50890
Os05g0591400	enhancing biomass and spikelet number	OsEBS	Morphological trait	Panicle flower	5	29537139	29538733	-	Natural variation	Plant height. Leaf size. Grain number.	10.1111/pbi.12097	LOC_Os05g51360
Os05g0591400	enhancing biomass and spikelet number	OsEBS	Morphological trait	Culm leaf	5	29537139	29538733	-	Natural variation	Plant height. Leaf size. Grain number.	10.1111/pbi.12097	LOC_Os05g51360
Os05g0591400	enhancing biomass and spikelet number	OsEBS	Morphological trait	Dwarf	5	29537139	29538733	-	Natural variation	Plant height. Leaf size. Grain number.	10.1111/pbi.12097	LOC_Os05g51360
Os05g0593900	Oryza sativa legumain 4	OsaLeg4	Others	Others	5	29660631	29662152	-	Others	&quot;wounding response, ABA response, vegetative-related protease&quot;	10.1016/j.plantsci.2013.11.005.?	LOC_Os05g51570
Os05g0595100	rice Uridine 5`-diphospho-glucose 4-epimerase1	OsUGE1	Physiological trait	Source activity	5	29713562	29717054	-	Overexpression	&quot;sucrose biosynthesis during growth under N-limitation conditions (higher sucrose, lower glucose contents)&quot;	10.1371/journal.pone.0096158	LOC_Os05g51670
Os05g0595100	rice Uridine 5`-diphospho-glucose 4-epimerase1	OsUGE1	Physiological trait	Culm leaf	5	29713562	29717054	-	Overexpression	cell wall polysaccharide biosynthesis under N-limiting condition	10.1371/journal.pone.0096158	LOC_Os05g51670
Os05g0597100	histone deacetylase701	HDT701	Resistance or Tolerance	Blast resistance	5	29835095	29837905	-	Knockdown Overexpression	Resistance to Magnaporthe oryzae and Xanthomonas oryzae pv oryzae.	10.1105/tpc.112.101972	LOC_Os05g51830
Os05g0597100	histone deacetylase701	HDT701	Resistance or Tolerance	Bacterial blight resistance	5	29835095	29837905	-	Knockdown Overexpression	Resistance to Magnaporthe oryzae and Xanthomonas oryzae pv oryzae.	10.1105/tpc.112.101972	LOC_Os05g51830
Os05g0597100	histone deacetylase 1	OsHDT1	Physiological trait	Flowering	5	29835095	29837905	-	Overexpression	Flowering time in hybrid. Chromatin modification.	10.1371/journal.pone.0021789	LOC_Os05g51830
Os06g0108600	expansin A 17	Osexpa17	Morphological trait	Root	6	510890	511792	-	Mutant	Root hair elongation.	10.1111/j.1365-313X.2011.04533.x	LOC_Os06g01920
Os06g0110000	reduced pollen elongation1	rpe1	Physiological trait	Sterility	6	579671	585444	-	Mutant	Pollen tube elongation. Gibberellin biosynthesis.	10.1105/tpc.107.054759	LOC_Os06g02019
Os06g0110000	ent-kaurenoic acid oxidase	oskao	Morphological trait	Dwarf	6	579671	585444	-	Mutant	Dwarfism. Gibberellin biosynthesis.	10.1104/pp.103.033696	LOC_Os06g02019
Os06g0116400	ZEBRA-NECROSIS	zn	Physiological trait	Source activity	6	907857	909323	-	Mutant	Chloroplast biosynthesis.	10.1111/j.1365-313X.2010.04183.x	LOC_Os06g02580
Os06g0125800	&quot;BLAST AND BTHINDUCED 1&quot;	osbbi1	Resistance or Tolerance	Blast resistance	6	1382619	1384983	-	Mutant	Resistance to Magnaporthe oryzae. Cell wall defense.	10.1038/cr.2011.4	LOC_Os06g03580
Os06g0127100	dehydration-responsive element-binding protein 1C	OsDREB1C	Resistance or Tolerance	Cold tolerance	6	1433771	1434534	-	Overexpression	&quot;Cold, drought and salinity tolerance.&quot;	10.1093/pcp/pci230	LOC_Os06g03670
Os06g0127100	dehydration-responsive element-binding protein 1C	OsDREB1C	Resistance or Tolerance	Salinity tolerance	6	1433771	1434534	-	Overexpression	&quot;Cold, drought and salinity tolerance.&quot;	10.1093/pcp/pci230	LOC_Os06g03670
Os06g0127100	dehydration-responsive element-binding protein 1C	OsDREB1C	Resistance or Tolerance	Drought tolerance	6	1433771	1434534	-	Overexpression	&quot;Cold, drought and salinity tolerance.&quot;	10.1093/pcp/pci230	LOC_Os06g03670
Os06g0127800	DWARF AND LOW-TILLERING	dlt	Morphological trait	Dwarf	6	1464501	1467584	-	Mutant	Dwarfism. Cell elongation. Leaf angle. Tillering. Brassinosteroid sensitivity.	10.1111/j.1365-313X.2009.03825.x	LOC_Os06g03710
Os06g0127800	DWARF AND LOW-TILLERING	dlt	Morphological trait	Culm leaf	6	1464501	1467584	-	Mutant	Dwarfism. Cell elongation. Leaf angle. Tillering. Brassinosteroid sensitivity.	10.1111/j.1365-313X.2009.03825.x	LOC_Os06g03710
Os06g0127800	dwarf62/DWARF AND LOW-TILLERING	d62/dlt	Morphological trait	Dwarf	6	1464501	1467584	-	Mutant	Dwarfism. Regulation of gibberellin biosynthesis.	10.1007/s00425-010-1263-1	LOC_Os06g03710
Os06g0127800	Grain Size 6	GS6	Morphological trait	Seed	6	1464501	1467584	-	Mutant	Grain size.	10.1111/jipb.12062	LOC_Os06g03710
Os06g0130100	stress-induced protein kinase gene 1	sik1	Resistance or Tolerance	Salinity tolerance	6	1604743	1611410	-	Mutant	Drought and salinity tolerance.	10.1111/j.1365-313X.2010.04146.x	LOC_Os06g03970
Os06g0130100	stress-induced protein kinase gene 1	sik1	Resistance or Tolerance	Drought tolerance	6	1604743	1611410	-	Mutant	Drought and salinity tolerance.	10.1111/j.1365-313X.2010.04146.x	LOC_Os06g03970
Os06g0133000	waxy	wx	Physiological trait	Eating quality	6	1764623	1769575	-	Natural variation	Seed amylose content.	10.1046/j.1365-313X.1995.7040613.x	LOC_Os06g04200
Os06g0133900	5-enolpyruvoylshikimate-3-phosphate (EPSP) synthase	epsps	Physiological trait	Seed	6	1816630	1818748	-	Others	production of seed	10.1111/nph.12428	LOC_Os06g04280
Os06g0133900	5-enolpyruvoylshikimate-3-phosphate (EPSP) synthase	epsps	Physiological trait	Panicle flower	6	1816630	1818748	-	Others	production of panicle	10.1111/nph.12428	LOC_Os06g04280
Os06g0133900	5-enolpyruvoylshikimate-3-phosphate (EPSP) synthase	epsps	Physiological trait	Culm leaf	6	1816630	1818748	-	Others	production of tiller	10.1111/nph.12428	LOC_Os06g04280
Os06g0136900	depressed palea1	dp1	Morphological trait	Panicle flower	6	1961307	1962581	-	Mutant	Floral organ number. Palea formation.	10.1016/j.ydbio.2011.08.023	LOC_Os06g04540
Os06g0138700	Dwarf and deformed flower 1	DDF1	Morphological trait	Panicle flower	6	2040000	2044000	-	Mutant	Dwarfism. Floral organ formation.	10.1111/j.1365-313X.2012.05126.x	LOC_Os06g04690
Os06g0138700	Dwarf and deformed flower 1	DDF1	Morphological trait	Dwarf	6	2040000	2044000	-	Mutant	Dwarfism. Floral organ formation.	10.1111/j.1365-313X.2012.05126.x	LOC_Os06g04690
Os06g0142350	-	OsENOD93-1	Morphological trait	Dwarf	6	2207763	2208557	-	Overexpression	Dry biomass. Amino acid nitrogen content.	10.1111/j.1365-3040.2009.02032.x	LOC_Os06g05010
Os06g0142600	Oryza sativa EARLY FLOWERING 3-1	OsELF3-1	Physiological trait	Flowering	6	2233133	2238141	-	Mutant	Flowering time.	10.1371/journal.pone.0043705	LOC_Os06g05060
Os06g0142600	early flowering 7	ef7	Physiological trait	Flowering	6	2233133	2238141	-	Mutant	Flowering time independent of day length.	10.1093/pcp/pcs029	LOC_Os06g05060
Os06g0142600	Heading date 17	Hd17	Physiological trait	Flowering	6	2233133	2238141	-	Natural variation	Flowering time under long day condition.	10.1093/pcp/pcs028	LOC_Os06g05060
Os06g0147800	mitogen-activated protein kinase kinase	OsMKK1 (MAPKK)	Resistance or Tolerance	Salinity tolerance	6	2501777	2497864	-	Knockdown	salinity tolerance by regulating OsMPK4	10.1016/j.plantsci.2014.08.007	LOC_Os06g05520
Os06g0154200	dwarf3	d3	Morphological trait	Root	6	2779789	2784227	-	Mutant	Strigolactone sensitivity. Crown root length.	10.1007/s00344-011-9228-6	LOC_Os06g06050
Os06g0154200	dwarf 3	d3	Morphological trait	Dwarf	6	2779789	2784227	-	Mutant	Tillering dwarf. Tiller bud outgrowth.	10.1093/pcp/pci022	LOC_Os06g06050
Os06g0154200	suppressors of lazy1	SOL1	Morphological trait	Shoot seedling	6	2779789	2784227	-	Mutant	&quot;shoot gravitropism, tiller angle, involvement of strigolactones (SLs) biosynthesis&quot;	10.1073/pnas.1411859111	LOC_Os06g06050
Os06g0154200	dwarf 3	d3	Morphological trait	Culm leaf	6	2779789	2784227	-	Mutant	Tillering dwarf. Tiller bud outgrowth.	10.1093/pcp/pci022	LOC_Os06g06050
Os06g0154500	Mitogen-activated protein kinase6	OsMAPK6	Others	Others	6	2805544	2812003	-	Knockdown	Regulation of stress response genes.	10.1104/pp.104.057414	LOC_Os06g06090
Os06g0157500	RICE FLOWERING LOCUS T 1	RFT1	Physiological trait	Flowering	6	2925824	2927475	-	Natural variation	Flowering time.	10.1371/journal.pone.0075959	LOC_Os06g06300
Os06g0157500	RICE FLOWERING LOCUS T 1	RFT1	Physiological trait	Flowering	6	2925824	2927475	-	Knockdown	Flowering time under long day condition.	10.1242/dev.040170	LOC_Os06g06300
Os06g0157700	heading date 3a	Hd3a	Physiological trait	Flowering	6	2939005	2941453	-	Natural variation	Flowering time under short day condition.	10.1093/pcp/pcf156	LOC_Os06g06320
Os06g0160700	starch synthase I	OsSSI	Physiological trait	Eating quality	6	3078060	3085809	-	Mutant	Seed amylopectin content.	10.1104/pp.105.071845	LOC_Os06g06560
Os06g0160700	Starch synthase 1	SS1	Physiological trait	Source activity	6	3085362	3081277	-	Others	&quot; starch biosynthesis in endosperm, chain elongation&quot;	10.1186/1471-2229-14-80	LOC_Os06g06560
Os06g0162800	OsMADS5	OsMADS5	Morphological trait	Panicle flower	6	3161804	3168332	-	Knockdown	Floral organ formation.	10.1111/j.1365-313X.2009.04101.x	LOC_Os06g06750
Os06g0168600	Virescent3	v3	Physiological trait	Source activity	6	3448702	3453748	-	Mutant	Chloroplast development during seedling stage.	10.1104/pp.109.136648	LOC_Os06g07210
Os06g0181300	anther indehiscence1	aid1	Physiological trait	Sterility	6	4014963	4018317	-	Mutant	Pollen development. Anther dehiscence.	10.1104/pp.104.041459	LOC_Os06g08290
Os06g0184100	DOPPELGANGER2	DPL2	Physiological trait	Sterility	6	4200251	4201852	-	Natural variation	Hybrid sterility. Pollen germination. Interaction with DPL1	10.1073/pnas.1003124107	LOC_Os06g08510
Os06g0185900	Plant glutathione peroxidases 4	OsGPX4	Physiological trait	Sterility	6	4320831	4324072	-	Knockdown	regeneration fail	10.1007/s10535-014-0394-9	LOC_Os06g08670
Os06g0193400	Pi starvationinduced transcription factor 1	OsPTF1	Resistance or Tolerance	Other soil stress tolerance	6	4708745	4714553	-	Overexpression	Phosphate starvation tolerance.	10.1104/pp.105.063115	LOC_Os06g09370
Os06g0196700	OsARF16	OsARF16	Resistance or Tolerance	Other soil stress tolerance	6	4925020	4931613	-	Mutant	Auxin response in roots. Phosphate starvation tolerance.	10.1111/pce.12001	LOC_Os06g09660
Os06g0196700	OsARF16	OsARF16	Morphological trait	Root	6	4925020	4931613	-	Mutant	Auxin response in roots. Phosphate starvation tolerance.	10.1111/pce.12001	LOC_Os06g09660
Os06g0208800	lysin motif?containing protein 6	LYP6	Resistance or Tolerance	Blast resistance	6	5560449	5561931	-	Knockdown Overexpression	Resistance to Magnaporthe oryzae and Xanthomonas oryzae. Peptidoglycan and Chitin-induced defense response.	10.1105/tpc.112.102475	LOC_Os06g10660
Os06g0208800	lysin motif?containing protein 6	LYP6	Resistance or Tolerance	Bacterial blight resistance	6	5560449	5561931	-	Knockdown Overexpression	Resistance to Magnaporthe oryzae and Xanthomonas oryzae. Peptidoglycan and Chitin-induced defense response.	10.1105/tpc.112.102475	LOC_Os06g10660
Os06g0211200	OsbZIP46	OsbZIP46	Resistance or Tolerance	Drought tolerance	6	5676081	5681053	-	Dominant negative	Tolerance to drought and osmotic stresses. ABA sensitivity.	10.1104/pp.111.190389	LOC_Os06g10880
Os06g0211200	ABI5-like1	abl1	Others	Others	6	5676081	5681053	-	Mutant	Sensitivity to IAA and ABA.	10.1104/pp.111.173427	LOC_Os06g10880
Os06g0211200	-	Osabf2	Resistance or Tolerance	Salinity tolerance	6	5676158	5681034	-	Mutant	Drought and salinity tolerance. ABA sensitivity during germination and seedling stage	10.1016/j.jplph.2010.05.008	LOC_Os06g10880
Os06g0211200	-	Osabf2	Physiological trait	Germination dormancy	6	5676158	5681034	-	Mutant	Drought and salinity tolerance. ABA sensitivity during germination and seedling stage	10.1016/j.jplph.2010.05.008	LOC_Os06g10880
Os06g0211200	-	Osabf2	Resistance or Tolerance	Drought tolerance	6	5676158	5681034	-	Mutant	Drought and salinity tolerance. ABA sensitivity during germination and seedling stage	10.1016/j.jplph.2010.05.008	LOC_Os06g10880
Os06g0211200	-	Osabf2	Morphological trait	Shoot seedling	6	5676158	5681034	-	Mutant	Drought and salinity tolerance. ABA sensitivity during germination and seedling stage	10.1016/j.jplph.2010.05.008	LOC_Os06g10880
Os06g0212900	ORF3	ORF3	Physiological trait	Sterility	6	5744189	5746210	-	Natural variation	Single locus hybrid sterility. S5.	10.1126/science.1223702	LOC_Os06g10990
Os06g0213100	S5	S5	Physiological trait	Sterility	6	5758686	5760519	-	Natural variation	Single locus hybrid sterility.	10.1073/pnas.0804761105	LOC_Os06g11010
Os06g0217300	OsMADS55	OsMADS55	Morphological trait	Dwarf	6	5951600	5962310	-	Knockdown Overexpression	Dwarfism. Leaf angle. Brassinosteroid sensitivity.	10.1111/j.1365-313X.2008.03406.x	LOC_Os06g11330
Os06g0217300	OsMADS55	OsMADS55	Morphological trait	Culm leaf	6	5951600	5962310	-	Knockdown Overexpression	Dwarfism. Leaf angle. Brassinosteroid sensitivity.	10.1111/j.1365-313X.2008.03406.x	LOC_Os06g11330
Os06g0226500	BRASSINOSTEROID UPREGULATED1	bu1	Morphological trait	Seed	6	6555698	6556749	-	Overexpression	Leaf angle. Grain size. Brassinosteroid sensitivity.	10.1104/pp.109.140806	LOC_Os06g12210
Os06g0226500	BRASSINOSTEROID UPREGULATED1	bu1	Morphological trait	Dwarf	6	6555698	6556749	-	Overexpression	Leaf angle. Grain size. Brassinosteroid sensitivity.	10.1104/pp.109.140806	LOC_Os06g12210
Os06g0226500	BRASSINOSTEROID UPREGULATED1	bu1	Morphological trait	Culm leaf	6	6555698	6556749	-	Overexpression	Leaf angle. Grain size. Brassinosteroid sensitivity.	10.1104/pp.109.140806	LOC_Os06g12210
Os06g0228200	Low silicon rice 6	lsi6	Resistance or Tolerance	Other soil stress tolerance	6	6647405	6652003	-	Mutant	Si translocation to from root to shoot.	10.1105/tpc.108.059311	LOC_Os06g12310
Os06g0228600	amino acid transporter49	OsAAT49	Physiological trait	Source activity	6	6681438	6684948	-	Mutant	Nitrogen content.	10.1007/s11738-012-0995-x	LOC_Os06g12330
Os06g0229300	rice homeobox gene 1a	HOX1a	Morphological trait	Dwarf	6	6724344	6733393	-	Overexpression	Elongation of uppermost internode. Gibberellin sensitivity.	10.1111/j.1744-7909.2011.01075.x	LOC_Os06g12400
Os06g0229800	AMYLOPECTIN CHAIN-LENGTH	ALK	Physiological trait	Eating quality	6	6747359	6752337	-	Natural variation	Gelatinization temperature. Gel consistency.	10.1111/j.1744-7909.2011.01065.x	LOC_Os06g12450
Os06g0229800	Soluble starch synthase IIa	SSIIa	Physiological trait	Eating quality	6	6747359	6752337	-	Knockdown	Chalky kernel. Amylose content.	10.1139/g11-010	LOC_Os06g12450
Os06g0245600	rice plasticity 1	RPL1	Others	Others	6	7554464	7557247	-	Mutant	Response to environmental changing. Chromatin modification.	10.1093/mp/ssr091	LOC_Os06g13640
Os06g0257450	Stripe1	st1	Physiological trait	Source activity	6	8229556	8231481	-	Mutant	Chloroplast development during seedling stage.	10.1104/pp.109.136648	LOC_Os06g14620
Os06g0266800	gibberellin-stimulated protein1	OsGSR1	Morphological trait	Culm leaf	6	8847044	8847830	-	Knockdown	Dwarfism. Primary root elongation. Leaf angle. Fertility. Brassinosteroid homeostasis. Gibberellin sensitivity.	10.1111/j.1365-313X.2008.03707.x	LOC_Os06g15620
Os06g0266800	gibberellin-stimulated protein1	OsGSR1	Physiological trait	Sterility	6	8847044	8847830	-	Knockdown	Dwarfism. Primary root elongation. Leaf angle. Fertility. Brassinosteroid homeostasis. Gibberellin sensitivity.	10.1111/j.1365-313X.2008.03707.x	LOC_Os06g15620
Os06g0266800	gibberellin-stimulated protein1	OsGSR1	Morphological trait	Dwarf	6	8847044	8847830	-	Knockdown	Dwarfism. Primary root elongation. Leaf angle. Fertility. Brassinosteroid homeostasis. Gibberellin sensitivity.	10.1111/j.1365-313X.2008.03707.x	LOC_Os06g15620
Os06g0266800	gibberellin-stimulated protein1	OsGSR1	Morphological trait	Root	6	8847044	8847830	-	Knockdown	Dwarfism. Primary root elongation. Leaf angle. Fertility. Brassinosteroid homeostasis. Gibberellin sensitivity.	10.1111/j.1365-313X.2008.03707.x	LOC_Os06g15620
Os06g0274000	HSF binding protein 2	OsHSBP2	Resistance or Tolerance	Other stress resistance	6	9262487	9264330	-	Knockdown Overexpression	Heat shock tolerance.	10.1093/jxb/ers245	LOC_Os06g16270
Os06g0275000	heading date 1	Hd1	Physiological trait	Flowering	6	9335377	9337570	-	Natural variation	Flowering time.	10.1105/tpc.12.12.2473	LOC_Os06g16370
Os06g0286700	Pi9	Pi9	Resistance or Tolerance	Blast resistance	6	10386794	10389466	-	Natural variation	Resistance to Magnaporthe grisea.	10.1534/genetics.105.044891	LOC_Os06g17900
Os06g0286700	Pi2	Pi2	Resistance or Tolerance	Blast resistance	6	10386794	10389466	-	Natural variation	Resistance to Magnaporthe grisea.	10.1094/MPMI-19-1216	LOC_Os06g17900
Os06g0324800	OsPHT1;9	OsPT9	Physiological trait	Root	6	12748639	12749852	-	Knockdown Overexpression	&quot;Pi uptake, Pi translocation&quot;	10.1111/pce.12224	LOC_Os06g21920
Os06g0324800	OsPHT1;9	OsPT9	Physiological trait	Culm leaf	6	12748639	12749852	-	Knockdown Overexpression	&quot;Pi uptake, Pi translocation&quot;	10.1111/pce.12224	LOC_Os06g21920
Os06g0325200	OsPHT1;10	OsPT10	Physiological trait	Culm leaf	6	12762902	12760306	-	Knockdown Overexpression	&quot;Pi uptake, Pi translocation&quot;	10.1111/pce.12224	LOC_Os06g21950
Os06g0325200	OsPHT1;10	OsPT10	Physiological trait	Root	6	12762902	12760306	-	Knockdown Overexpression	&quot;Pi uptake, Pi translocation&quot;	10.1111/pce.12224	LOC_Os06g21950
Os06g0330100	Pi25	Pi25	Resistance or Tolerance	Blast resistance	6	13123254	13126028	-	Natural variation	Resistance to Magnaporthe oryzae.	10.1016/j.jgg.2011.03.010	LOC_Os06g22460
Os06g0330100	Pid3	Pid3	Resistance or Tolerance	Blast resistance	6	13123254	13126028	-	Natural variation	Resistance to Magnaporthe oryzae.	10.1534/genetics.109.102871	LOC_Os06g22460
Os06g0348800	Golden2-like 1	OsGLK1	Physiological trait	Source activity	6	14146262	14150304	-	Overexpression	Chloroplast development.	10.1093/pcp/pcp138	LOC_Os06g24070
Os06g0354700	non-yellow coloring 3	nyc3	Physiological trait	Source activity	6	14595017	14599806	-	Mutant	Leaf senescence. Chlorophyll degradation.	10.1111/j.1365-313X.2009.03919.x	LOC_Os06g24730
Os06g0494100	Pi-d2	Pi-d2	Resistance or Tolerance	Blast resistance	6	18037336	18041823	-	Natural variation	Resistance to Magnaporthe grisea.	10.1111/j.1365-313X.2006.02739.x	LOC_Os06g29810
LOC_Os06g34180	FON2-LIKE CLE PROTEIN2	FCP2	Morphological trait	Shoot seedling	6	20781209	20781553	-	Knockdown Overexpression	Maintainance of shoot apical meristem.	10.1105/tpc.112.103432	LOC_Os06g34180
Os06g0561000	Myo-inositol oxygenase	OsMIOX	Resistance or Tolerance	Drought tolerance	6	22355411	22359638	-	Overexpression	Drought tolerance.	10.1016/j.plantsci.2012.08.003	LOC_Os06g36560
Os06g0569500	dwarf35	d35	Morphological trait	Dwarf	6	22897875	22905149	-	Mutant	Dwarfism. Gibberellin biosynthesis.	10.1023/B:PLAN.0000038261.21060.47	LOC_Os06g37300
LOC_Os06g38120	Low-affinity cation transporter 1	OsLCT1	Resistance or Tolerance	Other soil stress tolerance	6	23443778	23448985	-	Knockdown	Cadmium transport to grain.	10.1073/pnas.1116531109	LOC_Os06g38120
Os06g0583400	Histone deacetylase1	OsHDAC1	Others	Others	6	23671362	23677224	-	Overexpression	Pleiotropic developmental defect. Chromatin modification.	10.1046/j.1365-313X.2003.01650.x	LOC_Os06g38470
Os06g0583400	Histone deacetylases 702	HDA702	Morphological trait	Dwarf	6	23671362	23677224	-	Knockdown	Elongated uppermost internode. Fertility.	10.1016/j.bbrc.2009.07.162	LOC_Os06g38470
Os06g0583400	Histone deacetylases 702	HDA702	Physiological trait	Sterility	6	23671362	23677224	-	Knockdown	Elongated uppermost internode. Fertility.	10.1016/j.bbrc.2009.07.162	LOC_Os06g38470
Os06g0594600	Arabinoxylan feruloyl transferase	AFT	Others	Others	6	24256206	24257331	-	Knockdown	Ester-linked ferulate content in cell walls.	10.1007/s00425-009-1077-1	LOC_Os06g39390
Os06g0594700	BAHD acyl-coenzyme A-utilizing transferase 10	OsAt10	Others	Others	6	24277272	24278370	-	Overexpression	Ferulic acid and para-coumaric acid content in cell walls.	10.1104/pp.112.208694	LOC_Os06g39390
Os06g0595800	Arabinoxylan feruloyl transferase	AFT	Others	Others	6	24315803	24317548	-	Knockdown	Ester-linked ferulate content in cell walls.	10.1007/s00425-009-1077-1	LOC_Os06g39470
Os06g0597000	-	OsIAA23	Morphological trait	Root	6	24378976	24380494	-	Mutant	Root development. Quiescent center identity. Auxin sensitivity.	10.1111/j.1365-313X.2011.04698.x	LOC_Os06g39590
Os06g0597400	pinhead 1	OsPNH1	Morphological trait	Culm leaf	6	24423864	24424120	-	Knockdown	Maintainance of shoot apical meristem. Leaf development.	10.1046/j.1365-313X.2002.01279.x	LOC_Os06g39640
Os06g0597400	pinhead 1	OsPNH1	Morphological trait	Shoot seedling	6	24423864	24424120	-	Knockdown	Maintainance of shoot apical meristem. Leaf development.	10.1046/j.1365-313X.2002.01279.x	LOC_Os06g39640
Os06g0597500	shortened pedicels and or secondary branches 1	sped1	Morphological trait	Panicle flower	6	24426624	24425032	-	Overexpression	elongation of pedicels and secondary branches via GA pathway	10.1534/genetics.114.163931	LOC_Os06g39650
Os06g0598900	Xa27	Xa27	Resistance or Tolerance	Bacterial blight resistance	6	24490191	24498156	-	Natural variation	Resistance to Xanthomonas oryzae pv. oryzae.	10.1038/nature03630	LOC_Os06g39760
Os06g0600400	cytochrome P450 monooxygenase 734A4	CYP734A4	Morphological trait	Dwarf	6	24581702	24584329	-	Overexpression	Brassinosteroid catabolism. Dwarfism. Abnormal leaf morphology.	10.1111/j.1365-313X.2011.04567.x	LOC_Os06g39880
Os06g0603000	YELLOW-GREEN LEAF2	YGL2	Physiological trait	Source activity	6	24730717	24735032	-	Mutant	Chlorophyll synthesis.	10.1007/s00299-013-1498-y	LOC_Os06g40080
Os06g0603000	PHOTOPERIOD SENSITIVITY 5	SE5	Physiological trait	Source activity	6	24730775	24735026	-	Knockdown	Oxidative stress tolerance. Chloroplast content.	10.1007/s11103-012-9945-7	LOC_Os06g40080
Os06g0603000	PHOTOPERIOD SENSITIVITY 5	SE5	Resistance or Tolerance	Other stress resistance	6	24730775	24735026	-	Knockdown	Oxidative stress tolerance. Chloroplast content.	10.1007/s11103-012-9945-7	LOC_Os06g40080
Os06g0603000	photoperiodic sensitivity 5	se5	Physiological trait	Flowering	6	24730775	24735026	-	Mutant	Flowering time.	10.1046/j.1365-313X.2000.00753.x	LOC_Os06g40080
Os06g0603600	SYG1/Pho81/XPR1 protein 1	OsSPX1	Resistance or Tolerance	Other stress resistance	6	24752440	24756968	-	Knockdown	Cold and oxidative stresses tolerance.	10.1371/journal.pone.0081849	LOC_Os06g40120
Os06g0603600	SYG1/Pho81/XPR1 protein 1	OsSPX1	Resistance or Tolerance	Cold tolerance	6	24752440	24756968	-	Knockdown	Cold and oxidative stresses tolerance.	10.1371/journal.pone.0081849	LOC_Os06g40120
Os06g0603600	SYG/PHO81/XPR1 domain1	OsSPX1	Resistance or Tolerance	Other soil stress tolerance	6	24752440	24756968	-	Overexpression	Phosphate homeostasis.	10.1111/j.1365-313X.2008.03734.x	LOC_Os06g40120
Os06g0603600	suppressor of yeast gpa1	SPK1(SYG1)	Physiological trait	Others	6	24756895	24752440	-	Knockdown Overexpression	Pi-dependent inhibitor of Phosphate starvation response regulator 2 (PHR2)	10.1073/pnas.1404680111	LOC_Os06g40120
Os06g0604000	Wax Synthesis Regulatory 2 gene	OsWR2	Morphological trait	Culm leaf	6	24776364	24775260	-	Overexpression	&quot;number of trichomes, small round shape trichomes, thicker and darker opaque cuticular layer, diminished the outermost translucent cuticle proper resulting in more osmiophilic&quot;	10.1007/s11105-013-0687-8	LOC_Os06g40150
Os06g0604000	Wax Synthesis Regulatory 2 gene	OsWR2	Resistance or Tolerance	Drought tolerance	6	24776364	24775260	-	Overexpression	drought tolerance through cuticular permeability	10.1007/s11105-013-0687-8	LOC_Os06g40150
Os06g0604000	Wax Synthesis Regulatory 2 gene	OsWR2	Morphological trait	Dwarf	6	24776364	24775260	-	Overexpression	dwarfism with enhanced tillers	10.1007/s11105-013-0687-8	LOC_Os06g40150
Os06g0604000	Wax Synthesis Regulatory 2 gene	OsWR2	Physiological trait	Seed	6	24776364	24775260	-	Overexpression	seed yield reduced	10.1007/s11105-013-0687-8	LOC_Os06g40150
Os06g0604000	Wax Synthesis Regulatory 2 gene	OsWR2	Morphological trait	Panicle flower	6	24776364	24775260	-	Overexpression	pale-yellow and thin anthers	10.1007/s11105-013-0687-8	LOC_Os06g40150
Os06g0604200	Phospholipases D Î±4	OsPLDÎ±4	Resistance or Tolerance	Insect resistance	6	24785921	24790804	-	Knockdown	Resistance to rice striped stem borer and rice brown planthopper.	10.1104/pp.111.183749	LOC_Os06g40170
Os06g0604300	Phospholipases D Î±5	OsPLDÎ±5	Resistance or Tolerance	Insect resistance	6	24798943	24801922	-	Knockdown	Resistance to rice striped stem borer and rice brown planthopper.	10.1104/pp.111.183749	LOC_Os06g40180
Os06g0607700	ATP-binding cassette transporter 15	ABCG15	Physiological trait	Sterility	6	25052748	25058942	-	Mutant	Pollen development. Anther development.	10.1093/pcp/pcs162	LOC_Os06g40550
Os06g0607700	ATPâ€binding cassette transporter gene 15	OsABCG15	Physiological trait	Sterility	6	25052748	25058942	-	Mutant	Pollen development. Pollen exine formation.	10.1111/jipb.12053	LOC_Os06g40550
Os06g0607700	post-meiotic deficient anther1	PDA1	Physiological trait	Sterility	6	25052748	25058942	-	Mutant	Development of anther cuticle and pollen exine.	10.1007/s12374-013-0902-z	LOC_Os06g40550
Os06g0610350	monoculm 1	moc1	Morphological trait	Culm leaf	6	25192060	25193385	-	Mutant	Axillary meristemo formation. Tillering.	10.1038/nature01518	LOC_Os06g40780
Os06g0612800	Oryza sativa indica stress Associated protein 1	OsiSAP8	Resistance or Tolerance	Drought tolerance	6	25368996	25371122	-	Overexpression	&quot;Cold, drought and salinity tolerance during germination and seedling stage. Drought and salinity tolerance during anthesis stage.&quot;	10.1007/s11103-007-9284-2	LOC_Os06g41010
Os06g0612800	Oryza sativa indica stress Associated protein 1	OsiSAP8	Morphological trait	Shoot seedling	6	25368996	25371122	-	Overexpression	&quot;Cold, drought and salinity tolerance during germination and seedling stage. Drought and salinity tolerance during anthesis stage.&quot;	10.1007/s11103-007-9284-2	LOC_Os06g41010
Os06g0612800	Oryza sativa indica stress Associated protein 1	OsiSAP8	Resistance or Tolerance	Salinity tolerance	6	25368996	25371122	-	Overexpression	&quot;Cold, drought and salinity tolerance during germination and seedling stage. Drought and salinity tolerance during anthesis stage.&quot;	10.1007/s11103-007-9284-2	LOC_Os06g41010
Os06g0612800	Oryza sativa indica stress Associated protein 1	OsiSAP8	Resistance or Tolerance	Cold tolerance	6	25368996	25371122	-	Overexpression	&quot;Cold, drought and salinity tolerance during germination and seedling stage. Drought and salinity tolerance during anthesis stage.&quot;	10.1007/s11103-007-9284-2	LOC_Os06g41010
Os06g0612800	Oryza sativa indica stress Associated protein 1	OsiSAP8	Physiological trait	Germination dormancy	6	25368996	25371122	-	Overexpression	&quot;Cold, drought and salinity tolerance during germination and seedling stage. Drought and salinity tolerance during anthesis stage.&quot;	10.1007/s11103-007-9284-2	LOC_Os06g41010
Os06g0613400	Oryza sativa completion of meiosis I	OsCOM1	Physiological trait	Sterility	6	25393545	25396259	-	Mutant	Synaptonemal complex formation. Homologous pairing.	10.1111/j.1365-313X.2012.05025.x	LOC_Os06g41050
Os06g0623700	THOUSAND-GRAIN WEIGHT 6	TGW6	Morphological trait	Seed	6	25970245	25971297	-	Natural variation	Grain size. Grain yield.	10.1038/ng.2612	LOC_Os06g41850
Os06g0625400	stromal processing peptidase	spp	Morphological trait	Shoot seedling	6	26077334	26087593	-	Mutant	Chloroplast development during seedling stage. Root development.	10.1093/pcp/pcq012	LOC_Os06g41990
Os06g0625400	stromal processing peptidase	spp	Morphological trait	Root	6	26077334	26087593	-	Mutant	Chloroplast development during seedling stage. Root development.	10.1093/pcp/pcq012	LOC_Os06g41990
Os06g0625700	cellulose synthase-like A9	CSLA9	Morphological trait	Dwarf	6	26108217	26112853	-	Others	O.glaberrima Dwarfism to Rice tungro sperical virus (RTVS) infection	10.3389/fmicb.2014.00026	LOC_Os06g42020
Os06g0644200	Vacuolar HD-translocating inorganic pyrophosphatase1	OVP1	Resistance or Tolerance	Cold tolerance	6	27149901	27155667	-	Overexpression	Cold tolerance.	10.1016/j.plaphy.2010.09.014	LOC_Os06g43660
Os06g0649000	OsWRKY28	OsWRKY28	Resistance or Tolerance	Bacterial blight resistance	6	27387009	27388611	-	Overexpression	Resistance to Xanthomonas oryzae pv. oryzae.	10.1007/s12284-010-9039-6	LOC_Os06g44010
Os06g0649000	OsWRKY28	OsWRKY28	Resistance or Tolerance	Blast resistance	6	27387009	27388611	-	Overexpression	Resistance to Magnaporthe oryzae Ina86-137.	10.1007-s11103-013-0032-5	LOC_Os06g44010
Os06g0651100	-	YK1	Resistance or Tolerance	Other stress resistance	6	27529859	27536237	-	Overexpression	&quot;Resistance to Magnaporthe grise. Salinity, hydrogen peroxide and UV tolerance.&quot;	10.1023/A:1019275218830	LOC_Os06g44180
Os06g0651100	-	YK1	Resistance or Tolerance	Salinity tolerance	6	27529859	27536237	-	Overexpression	&quot;Resistance to Magnaporthe grise. Salinity, hydrogen peroxide and UV tolerance.&quot;	10.1023/A:1019275218830	LOC_Os06g44180
Os06g0651100	-	YK1	Resistance or Tolerance	Bacterial blight resistance	6	27529859	27536237	-	Overexpression	&quot;Resistance to Magnaporthe grise. Salinity, hydrogen peroxide and UV tolerance.&quot;	10.1023/A:1019275218830	LOC_Os06g44180
Os06g0660200	PIN-FORMED2	OsPIN2	Morphological trait	Dwarf	6	28077809	28081622	-	Overexpression	Dwarfism. Tillering. Tiller angle. Auxin transport.	10.1111/j.1467-7652.2011.00637.x	LOC_Os06g44970
Os06g0660200	PIN-FORMED2	OsPIN2	Morphological trait	Culm leaf	6	28077809	28081622	-	Overexpression	Dwarfism. Tillering. Tiller angle. Auxin transport.	10.1111/j.1467-7652.2011.00637.x	LOC_Os06g44970
Os06g0660200	PIN protein 2	OsPIN2	Resistance or Tolerance	Other stress resistance	6	28078632	28081614	-	Overexpression	&quot;aluminium (Al) tolerance, alleviated Al-induced cell rigidity, resulting basipetal auxin transport&quot;	10.1093/jxb/eru292	LOC_Os06g44970
Os06g0662000	vacuolar H+-ATPase subunit A	OsVHA-A	Resistance or Tolerance	Drought tolerance	6	28163246	28169854	-	Knockdown	Salinity and osmotic stress tolerance. Stomatal aperture and density.	10.1371/journal.pone.0069046	LOC_Os06g45120
Os06g0662000	vacuolar H+-ATPase subunit A	OsVHA-A	Resistance or Tolerance	Salinity tolerance	6	28163246	28169854	-	Knockdown	Salinity and osmotic stress tolerance. Stomatal aperture and density.	10.1371/journal.pone.0069046	LOC_Os06g45120
Os06g0662200	basic leucine zipper 52	OsbZIP52/RISBZ5	Resistance or Tolerance	Cold tolerance	6	28176935	28179107	-	Overexpression	Cold and drought tolerance.	10.1007/s00425-011-1564-z	LOC_Os06g45140
Os06g0662200	basic leucine zipper 52	OsbZIP52/RISBZ5	Resistance or Tolerance	Drought tolerance	6	28176935	28179107	-	Overexpression	Cold and drought tolerance.	10.1007/s00425-011-1564-z	LOC_Os06g45140
Os06g0665400	STRONG CULM 2	SCM2	Morphological trait	Culm leaf	6	28357085	28358456	-	Natural variation	Grain number. Culm mechanical strength. Culm size.	10.1038/ncomms1132	LOC_Os06g45460
Os06g0665400	STRONG CULM 2	SCM2	Resistance or Tolerance	Lodging resistance	6	28357085	28358456	-	Natural variation	Grain number. Culm mechanical strength. Culm size.	10.1038/ncomms1132	LOC_Os06g45460
Os06g0665400	STRONG CULM 2	SCM2	Morphological trait	Panicle flower	6	28357085	28358456	-	Natural variation	Grain number. Culm mechanical strength. Culm size.	10.1038/ncomms1132	LOC_Os06g45460
Os06g0665400	ABERRANT PANICLE ORGANIZATION 1	apo1	Morphological trait	Panicle flower	6	28357085	28358456	-	Mutant	Floral organ identity. Panicle branching.	10.1111/j.1365-313X.2007.03200.x	LOC_Os06g45460
Os06g0665800	heavy-metal ATPase9	oshma9	Resistance or Tolerance	Other soil stress tolerance	6	28394103	28400606	-	Mutant	Sensitivity to Cu and Zn.	10.1104/pp.107.102236	LOC_Os06g45500
Os06g0675600	Oryza miR164-targeted NAC gene 4	OMTN4	Morphological trait	Culm leaf	6	28916100	28918883	-	Knockdown Overexpression	&quot;leaf rolling, wilting during drought stress&quot;	10.1093/jxb/eru072	LOC_Os06g46270
Os06g0675600	Oryza miR164-targeted NAC gene 4	OMTN4	Resistance or Tolerance	Drought tolerance	6	28916100	28918883	-	Overexpression	drought sensitivity	10.1093/jxb/eru072	LOC_Os06g46270
Os06g0675600	Oryza miR164-targeted NAC gene 4	OMTN4	Physiological trait	Panicle flower	6	28916100	28918883	-	Overexpression	low spikelet fertility	10.1093/jxb/eru072	LOC_Os06g46270
Os06g0677000	dense and erect panicle 3	dep3	Morphological trait	Panicle flower	6	28986238	28988007	-	Mutant	Dense and erect panicle.	10.1007/s00122-011-1543-6	LOC_Os06g46350
Os06g0682900	HEAT STRESS-ASSOCIATED 32-KD PROTEIN	HSA32	Resistance or Tolerance	Others	6	29343239	29340800	-	Knockdown	long-term acquired thermotolerance	10.1104/pp.113.229609	LOC_Os06g46900
Os06g0695800	sensitive to Al rhizotoxicity1	star1	Resistance or Tolerance	Other soil stress tolerance	6	29949363	29953033	-	Mutant	Aluminium tolerance.	10.1105/tpc.108.064543	LOC_Os06g48060
Os06g0698785	rice choline monooxygenase	OsCMO	Resistance or Tolerance	Salinity tolerance	6	30225057	30229118	-	Overexpression	tolerance to salt stress by accumulation glycine betaine (GB)	10.1007/s11105-014-0703-7	LOC_Os06g48510
Os06g0700700	Oryza sativa heavy metal ATPase 2	OsHMA2	Resistance or Tolerance	Other soil stress tolerance	6	30354951	30357907	-	Mutant	Zn and Cd translocation.	10.1093/pcp/pcr166	LOC_Os06g48720
Os06g0701700	-	oshkt2;1	Resistance or Tolerance	Other soil stress tolerance	6	30415942	30418205	-	Mutant	Na uptake under K starvation.	10.1038/sj.emboj.7601732	LOC_Os06g48810
Os06g0704300	leaf and tiller angle increased controller	OsLIC	Morphological trait	Dwarf	6	30615882	30619501	-	Knockdown	Dwarfism. Leaf angle. Tillering.	10.1371/journal.pone.0003521	LOC_Os06g49080
Os06g0704300	leaf and tiller angle increased controller	OsLIC	Morphological trait	Culm leaf	6	30615882	30619501	-	Knockdown	Dwarfism. Leaf angle. Tillering.	10.1371/journal.pone.0003521	LOC_Os06g49080
Os06g0706400	peptide transporter 9	OsPTR9	Morphological trait	Root	6	30715297	30718402	-	Mutant	Ammonium uptake. Lateral root formation. Grain size. Panicle size.	10.1111/pbi.12031	LOC_Os06g49250
Os06g0706400	peptide transporter 9	OsPTR9	Morphological trait	Panicle flower	6	30715297	30718402	-	Mutant	Ammonium uptake. Lateral root formation. Grain size. Panicle size.	10.1111/pbi.12031	LOC_Os06g49250
Os06g0706400	peptide transporter 9	OsPTR9	Resistance or Tolerance	Other soil stress tolerance	6	30715297	30718402	-	Mutant	Ammonium uptake. Lateral root formation. Grain size. Panicle size.	10.1111/pbi.12031	LOC_Os06g49250
Os06g0706400	peptide transporter 9	OsPTR9	Morphological trait	Seed	6	30715297	30718402	-	Mutant	Ammonium uptake. Lateral root formation. Grain size. Panicle size.	10.1111/pbi.12031	LOC_Os06g49250
Os06g0712700	SUPERWOMAN1	spw1	Morphological trait	Panicle flower	6	31050629	31054998	-	Mutant	Floral organ formation.	10.1242/dev.00294	LOC_Os06g49840
Os06g0717200	FLORAL ORGAN NUMBER1	fon1	Morphological trait	Panicle flower	6	31347107	31351474	-	Mutant	Floral organ number. Floral meristem size.	10.1242/dev.01441	LOC_Os06g50340
Os06g0720900	-	OsFD2	Morphological trait	Culm leaf	6	31497818	31501221	-	Overexpression	Plastochron. Leaf development.	10.1093/pcp/pct005	LOC_Os06g50600
Os06g0724900	increased leaf angle1	ila1	Morphological trait	Culm leaf	6	31694442	31700400	-	Mutant	Abnormal vascular bundle formation and cell wall composition in the leaf lamina joint.	10.1105/tpc.111.093419	LOC_Os06g50920
Os06g0726400	Branch enzyme isozyme	BE1	Physiological trait	Source activity	6	31780556	31774380	-	Others	&quot;starch granule-binding , amylopectin structure&quot;	10.1186/1471-2229-14-80	LOC_Os06g51084
Os07g0102300	SEMI-ROLLED LEAF1	SRL1	Morphological trait	Culm leaf	7	133162	142578	-	Mutant	Lolled leaf. Bulliform cell formation.	10.1104/pp.112.199968	LOC_Os07g01240
Os07g0103500	Gibberellin 2-Oxidase5	GA2ox5	Morphological trait	Dwarf	7	212778	218543	-	Mutant	Dwarfism. Gibberellin catabolism.	10.1105/tpc.108.060913	LOC_Os07g01340
Os07g0108900	OsMADS15	OsMADS15	Morphological trait	Culm leaf	7	470174	476655	-	Overexpression	Floral organ formation. Dwarfism. Tiller angle. Flowering time.	10.1007/s11105-012-0468-9	LOC_Os07g01820
Os07g0108900	OsMADS15	OsMADS15	Morphological trait	Panicle flower	7	470174	476655	-	Overexpression	Floral organ formation. Dwarfism. Tiller angle. Flowering time.	10.1007/s11105-012-0468-9	LOC_Os07g01820
Os07g0108900	MADS15	MADS15	Morphological trait	Panicle flower	7	470174	476655	-	Knockdown	Floral organ formation.	10.1105/tpc.112.097105	LOC_Os07g01820
Os07g0108900	OsMADS15	OsMADS15	Morphological trait	Dwarf	7	470174	476655	-	Overexpression	Floral organ formation. Dwarfism. Tiller angle. Flowering time.	10.1007/s11105-012-0468-9	LOC_Os07g01820
Os07g0108900	OsMADS15	OsMADS15	Physiological trait	Flowering	7	470174	476655	-	Overexpression	Floral organ formation. Dwarfism. Tiller angle. Flowering time.	10.1007/s11105-012-0468-9	LOC_Os07g01820
Os07g0124700	crown rootless 5	crl5	Morphological trait	Root	7	1298598	1303299	-	Mutant	Crown root development.	10.1111/j.1365-313X.2011.04610.x	LOC_Os07g03250
Os07g0129700	Oryza sativa homeobox 15	OSH15	Morphological trait	Shoot seedling	7	1598215	1604338	-	Overexpression	Shoot organization. Leaf morphology.	10.1006/dbio.2000.9624	LOC_Os07g03770
Os07g0129700	Oryza sativa homeobox 15	OSH15	Morphological trait	Culm leaf	7	1598215	1604338	-	Overexpression	Shoot organization. Leaf morphology.	10.1006/dbio.2000.9624	LOC_Os07g03770
Os07g0134000	amino acid transporter60	OsAAT60	Physiological trait	Source activity	7	1820994	1826716	-	Mutant	Carbon content.	10.1007/s11738-012-0995-x	LOC_Os07g04180
Os07g0138100	OsSWAP70B	OsSWAP70B	Resistance or Tolerance	Blast resistance	7	2039799	2045298	-	Knockdown	Chitin elicitor-induced defense response. ROS production.	10.1111/j.1365-313X.2011.04874.x	LOC_Os07g04550
Os07g0139300	long sterile lemma1	g1	Morphological trait	Panicle flower	7	2099496	2108119	-	Mutant	Sterile lemma identity.	10.1073/pnas.0907896106	LOC_Os07g04670
Os07g0150700	CBL (Calcineurin B-Like) Interacting Protein Kinase 23	OsCIPK23	Physiological trait	Sterility	7	2675692	2679925	-	Knockdown Overexpression	Fertility. Salinity tolerance.	10.1016/S1673-8527(08)60073-9	LOC_Os07g05620
Os07g0150700	CBL (Calcineurin B-Like) Interacting Protein Kinase 23	OsCIPK23	Resistance or Tolerance	Salinity tolerance	7	2675692	2679925	-	Knockdown Overexpression	Fertility. Salinity tolerance.	10.1016/S1673-8527(08)60073-9	LOC_Os07g05620
Os07g0152900	glycolate oxidase	OsGLO4	Physiological trait	Source activity	7	2829843	2833495	-	Knockdown	&quot;rubisco activation, photosynthesis rate &quot;	10.1111/ppl.12104	LOC_Os07g05820
Os07g0152900	glycolate oxidase	OsGLO4	Resistance or Tolerance	Dwarf	7	2829843	2833495	-	Knockdown	growth inhibition	10.1111/ppl.12104	LOC_Os07g05820
Os07g0153600	PROSTRATE GROWTH 1	PROG1	Morphological trait	Culm leaf	7	2871346	2872241	-	Natural variation	Tiller angle.	10.1038/ng.247	LOC_Os07g05900
Os07g0153600	PROSTRATE GROWTH 1	PROG1	Morphological trait	Culm leaf	7	2871346	2872241	-	Natural variation	Tiller angle.	10.1038/ng.197	LOC_Os07g05900
Os07g0155600	-	MHZ7/OsEIN2	Morphological trait	Shoot seedling	7	3016273	3023066	-	Mutant	Ethylene sensitivity. Grain length.	10.1093/mp/sst087	LOC_Os07g06130
Os07g0155600	-	MHZ7/OsEIN2	Morphological trait	Seed	7	3016273	3023066	-	Mutant	Ethylene sensitivity. Grain length.	10.1093/mp/sst087	LOC_Os07g06130
Os07g0155600	ETHYLENE INSENSITIVE2	OsEIN2	Resistance or Tolerance	Other disease resistance	7	3016580	3023063	-	Knockdown	ABA inducible resistance to brown spot pathogen Cochliobolus miyabeanus.	10.1104/pp.109.152702	LOC_Os07g06130
Os07g0160100	YABBY 1	YAB1	Morphological trait	Dwarf	7	3252075	3261389	-	Overexpression	Dwarfism. Regulation of gibberellin level.	10.1104/pp.107.096586	LOC_Os07g06620
Os07g0164000	wavy leaf 1	waf1	Morphological trait	Panicle flower	7	3461634	3466884	-	Mutant	Shoot organization. Root development. Floral organ development. Leaf morphology.	10.1104/pp.110.160234	LOC_Os07g06970
Os07g0164000	wavy leaf 1	waf1	Morphological trait	Root	7	3461634	3466884	-	Mutant	Shoot organization. Root development. Floral organ development. Leaf morphology.	10.1104/pp.110.160234	LOC_Os07g06970
Os07g0164000	wavy leaf 1	waf1	Morphological trait	Culm leaf	7	3461634	3466884	-	Mutant	Shoot organization. Root development. Floral organ development. Leaf morphology.	10.1104/pp.110.160234	LOC_Os07g06970
Os07g0164000	wavy leaf 1	waf1	Morphological trait	Shoot seedling	7	3461634	3466884	-	Mutant	Shoot organization. Root development. Floral organ development. Leaf morphology.	10.1104/pp.110.160234	LOC_Os07g06970
Os07g0164100	Histone deacetylases 704	HDA704	Morphological trait	Dwarf	7	3468174	3476885	-	Knockdown	Dwarfism. Twisted flag leaf.	10.1016/j.bbrc.2009.07.162	LOC_Os07g06980
Os07g0164100	Histone deacetylases 704	HDA704	Morphological trait	Culm leaf	7	3468174	3476885	-	Knockdown	Dwarfism. Twisted flag leaf.	10.1016/j.bbrc.2009.07.162	LOC_Os07g06980
Os07g0169700	Gibberellin 20-Oxidase 3	OsGA20ox3	Resistance or Tolerance	Blast resistance	7	3734498	3736800	-	Knockdown Overexpression	Resistance to Magnaporthe oryzae and Xanthomonas oryzae pv. oryzae.	10.1094/MPMI-05-12-0138-R	LOC_Os07g07420
Os07g0169700	Gibberellin 20-Oxidase 3	OsGA20ox3	Resistance or Tolerance	Bacterial blight resistance	7	3734498	3736800	-	Knockdown Overexpression	Resistance to Magnaporthe oryzae and Xanthomonas oryzae pv. oryzae.	10.1094/MPMI-05-12-0138-R	LOC_Os07g07420
Os07g0176600	NIMA-related kinase 3	OsNek3	Physiological trait	Sterility	7	4081936	4086675	-	Overexpression	Cytoplasmic male sterlity.	10.1093/pcp/pcp026	LOC_Os07g08000
Os07g0182000	basic leucine Zipper factor 1	RISBZ1	Physiological trait	Eating quality	7	4354384	4358865	-	Knockdown	Seed storage protein and starch content.	10.1111/j.1365-313X.2009.03925.x	LOC_Os07g08420
Os07g0182000	-	OsbZIP58	Physiological trait	Eating quality	7	4354384	4358865	-	Mutant	Seed development. Seed starch content.	10.1093/jxb/ert187	LOC_Os07g08420
Os07g0182000	-	OsbZIP58	Morphological trait	Seed	7	4354384	4358865	-	Mutant	Seed development. Seed starch content.	10.1093/jxb/ert187	LOC_Os07g08420
Os07g0182900	methyltransferase 1.2	OsMet1-2	Physiological trait	Lethality	7	4421779	4424076	-	Knockdown	&quot;seriously maldeveloped seed, necrotic death of germinated seedlings&quot;	10.1073/pnas.1410761111	LOC_Os07g08500
Os07g0182900	METHYLTRANSGERASE 1b	MET1b	Morphological trait	Seed	7	4421779	4424076	-	Knockdown	lethal or early embryonic lethality that deficient in maintenance DNA methylation for development of embryos	10.1007/s11103-014-0178-9	LOC_Os07g08500
Os07g0184900	-	osku70	Physiological trait	Sterility	7	4517368	4531018	-	Mutant	Dwarfism. Pollen viability. Growth retardation. Maintenance of chromosome stability.	10.1104/pp.109.150391	LOC_Os07g08729
Os07g0184900	-	osku70	Morphological trait	Dwarf	7	4517368	4531018	-	Mutant	Dwarfism. Pollen viability. Growth retardation. Maintenance of chromosome stability.	10.1104/pp.109.150391	LOC_Os07g08729
Os07g0186000	h-type Thioredoxin 1	OsTRXh1	Physiological trait	Germination dormancy	7	4606397	4608381	-	Knockdown Overexpression	Dwarfism with fewer tillers. ABA sensitivity during seed germination and seedling stage. Hydrogen peroxide production under salt stress.	10.1104/pp.111.182808	LOC_Os07g08840
Os07g0186000	h-type Thioredoxin 1	OsTRXh1	Morphological trait	Shoot seedling	7	4606397	4608381	-	Knockdown Overexpression	Dwarfism with fewer tillers. ABA sensitivity during seed germination and seedling stage. Hydrogen peroxide production under salt stress.	10.1104/pp.111.182808	LOC_Os07g08840
Os07g0186000	h-type Thioredoxin 1	OsTRXh1	Resistance or Tolerance	Salinity tolerance	7	4606397	4608381	-	Knockdown Overexpression	Dwarfism with fewer tillers. ABA sensitivity during seed germination and seedling stage. Hydrogen peroxide production under salt stress.	10.1104/pp.111.182808	LOC_Os07g08840
Os07g0186000	h-type Thioredoxin 1	OsTRXh1	Morphological trait	Dwarf	7	4606397	4608381	-	Knockdown Overexpression	Dwarfism with fewer tillers. ABA sensitivity during seed germination and seedling stage. Hydrogen peroxide production under salt stress.	10.1104/pp.111.182808	LOC_Os07g08840
Os07g0187700	PHOSPHATE TRANSPOrtER TRAFFIC FACILITATOR1	OsPHF1	Resistance or Tolerance	Other soil stress tolerance	7	4714632	4719805	-	Mutant	Phosphate uptake and translocation.	10.1104/pp.111.181669	LOC_Os07g09000
Os07g0191600	stunted arbuscule 2	STR2	Resistance or Tolerance	Other soil stress tolerance	7	4972706	4976750	-	Mutant	Mycorrhizal arbuscule formation.	10.1111/j.1365-313X.2011.04842.x	LOC_Os07g09384
Os07g0203700	spotted leaf 5	spl5	Resistance or Tolerance	Bacterial blight resistance	7	5599866	5607846	-	Mutant	Lesion mimic. Resistance to Magnaporthe grisea and Xanthomonas campestris pv. oryzae.	10.1007/s11032-011-9677-4	LOC_Os07g10390
Os07g0203700	spotted leaf 5	spl5	Others	Others	7	5599866	5607846	-	Mutant	Lesion mimic. Resistance to Magnaporthe grisea and Xanthomonas campestris pv. oryzae.	10.1007/s11032-011-9677-4	LOC_Os07g10390
Os07g0203700	spotted leaf 5	spl5	Resistance or Tolerance	Blast resistance	7	5599866	5607846	-	Mutant	Lesion mimic. Resistance to Magnaporthe grisea and Xanthomonas campestris pv. oryzae.	10.1007/s11032-011-9677-4	LOC_Os07g10390
Os07g0204900	f-carotene desaturase	OsZDS	Physiological trait	Germination dormancy	7	5677750	5683379	-	Mutant	Pre-harvest sprouting.	10.1111/j.1365-313X.2008.03411.x	LOC_Os07g10490
Os07g0207700	seed shattering h	sh-h	Morphological trait	Panicle flower	7	5837530	5843239	-	Mutant	Seed shattering.	10.1111/j.1365-313X.2009.04039.x	LOC_Os07g10690
Os07g0209000	-	OsDGL1	Morphological trait	Root	7	5917498	5922079	-	Mutant	Root development.	10.1093/pcp/pcs159	LOC_Os07g10830
Os07g0211500	QTL for seed dormancy (qSD7-1) and pericarp color (qPC7)	qSD7-1/qPC7	Physiological trait	Germination dormancy	7	6095041	6101456	-	Natural variation	Seed dormancy. Red pericarp.	10.1534/genetics.111.131169	LOC_Os07g11020
Os07g0211500	Rc	Rc	Morphological trait	Seed	7	6095041	6101456	-	Natural variation	Red pericarp.	10.1105/tpc.105.038430	LOC_Os07g11020
Os07g0211500	QTL for seed dormancy (qSD7-1) and pericarp color (qPC7)	qSD7-1/qPC7	Morphological trait	Seed	7	6095041	6101456	-	Natural variation	Seed dormancy. Red pericarp.	10.1534/genetics.111.131169	LOC_Os07g11020
Os07g0217600	Oscyp71Z2	Oscyp71Z2	Resistance or Tolerance	Bacterial blight resistance	7	6526621	6534162	-	Overexpression	Resistance to Xanthomonas oryzae pv oryzae. Production of diterpenoid phytoalexin	10.1016/j.plantsci.2013.02.005	LOC_Os07g11739
Os07g0232800	&quot;Zrt, Irt-like Protein8&quot;	OsZIP8	Resistance or Tolerance	Other soil stress tolerance	7	7426642	7429733	-	Mutant	Zn uptake and translocation.	10.1007/s10059-010-0069-0	LOC_Os07g12890
Os07g0232900	-	OsHMA3	Resistance or Tolerance	Other soil stress tolerance	7	7437901	7441709	-	Natural variation	Cadmium accumulation. Translocation of Cd from root to shoot.	10.1073/pnas.1005396107	LOC_Os07g12900
Os07g0232900	-	qCDT7	Resistance or Tolerance	Other soil stress tolerance	7	7437901	7441709	-	Natural variation	Cadmium accumulation. Translocation of Cd from root to shoot.	10.1111/j.1469-8137.2010.03459.x	LOC_Os07g12900
Os07g0235800	SUPERNUMERARY BRACT	snb	Morphological trait	Panicle flower	7	7577703	7582070	-	Mutant	Floral meristem formation.	10.1111/j.1365-313X.2006.02941.x	LOC_Os07g13170
Os07g0252400	cellulose synthase A6	CESA6	Morphological trait	Dwarf	7	8528345	8534061	-	Others	O.glaberrima Dwarfism to Rice tungro sperical virus (RTVS) infection	10.3389/fmicb.2014.00026	LOC_Os07g14850
Os07g0257200	Natural Resistance Associated Macrophage Protein 5	Nramp5	Resistance or Tolerance	Other soil stress tolerance	7	8903593	8911062	-	Mutant	Manganese and cadmium uptake. Growth retardation.	10.1105/tpc.112.096925	LOC_Os07g15370
Os07g0258400	natural resistance-associated macrophage protein1	OsNRAMP1	Resistance or Tolerance	Other soil stress tolerance	7	8998182	9003013	-	Overexpression	Cadmium uptake and translocation.	10.1093/jxb/err136	LOC_Os07g15460
Os07g0261200	&quot;grain number, plant height and heading date 7&quot;	Ghd7	Physiological trait	Flowering	7	9184534	9187187	-	Natural variation	Flowering time under long day condition.	10.1038/ng.143	LOC_Os07g15770
Os07g0409900	calcium-dependent protein kinase (CDPK) 18	CPK18	Resistance or Tolerance	Blast resistance	7	13463678	13457442	-	Knockdown	&quot;binds and phosphorylates MPK5, regulating resistant to blast (Magnaporthe oryzae)&quot;	10.1105/tpc.114.126441	LOC_Os07g22710
Os07g0418600	REPETITIVE PROLINE-RICH PROTEIN 2.2	RePRP2.2	Morphological trait	Root	7	14014393	14015451	-	Knockdown Overexpression	Root growth. Root cell elongation. ABA sensitivity.	10.1104/pp.113.217547	LOC_Os07g23640
Os07g0418700	REPETITIVE PROLINE-RICH PROTEIN 2.1	RePRP2.1	Morphological trait	Root	7	14026574	14027700	-	Knockdown Overexpression	Root growth. Root cell elongation. ABA sensitivity.	10.1104/pp.113.217547	LOC_Os07g23660
Os07g0438800	-	OsPHR2	Resistance or Tolerance	Other soil stress tolerance	7	15413911	15419531	-	Overexpression	Response to phosphate starvation.	10.1104/pp.107.111443	LOC_Os07g25710
Os07g0438800	rice Phosphate Starvation Response 2	OsPHR2	Physiological trait	Others	7	15414191	15417055	-	Overexpression	phosphate uptake efficiency through oxygen supply	10.1007/s10265-014-0628-0	LOC_Os07g25710
Os07g0466300	Rice ubiquitin-related modifier-1	Rurm1	Others	Others	7	17182602	17184243	-	Mutant	Mobilization of the Active MITE mPing	10.1093/mp/sst042	LOC_Os07g28280
Os07g0490200	Calmodulin-Binding Transcription Factor	oscbt	Resistance or Tolerance	Blast resistance	7	18865438	18878266	-	Mutant	Resistance to Xanthomonas oryzae and Magnaporthe grisea.	10.1007/s10059-009-0081-4	LOC_Os07g30774
Os07g0490200	Calmodulin-Binding Transcription Factor	oscbt	Resistance or Tolerance	Bacterial blight resistance	7	18865438	18878266	-	Mutant	Resistance to Xanthomonas oryzae and Magnaporthe grisea.	10.1007/s10059-009-0081-4	LOC_Os07g30774
Os07g0492000	nucleoside diphosphate kinase	NDP kinase	Morphological trait	Shoot seedling	7	18995153	18997639	-	Knockdown	Coleoptile elongation.	10.1104/pp.122.2.447	LOC_Os07g30970
Os07g0497000	Oryza sativa Chromatin Remodeling 4	OsCHR4	Physiological trait	Source activity	7	19285640	19294050	-	Mutant	Chloroplast development in adaxial mesophyll	10.1007/s00425-012-1667-1	LOC_Os07g31450
Os07g0497100	CHD-related gene 729	chr729	Morphological trait	Dwarf	7	19296343	19299491	-	Mutant	Dwarfism. Narrowed leaf. Panicle branching. Chlorophyll content. Chromatin modification.	10.1073/pnas.1203148109	LOC_Os07g31450
Os07g0497100	CHD-related gene 729	chr729	Physiological trait	Source activity	7	19296343	19299491	-	Mutant	Dwarfism. Narrowed leaf. Panicle branching. Chlorophyll content. Chromatin modification.	10.1073/pnas.1203148109	LOC_Os07g31450
Os07g0497100	CHD-related gene 729	chr729	Morphological trait	Culm leaf	7	19296343	19299491	-	Mutant	Dwarfism. Narrowed leaf. Panicle branching. Chlorophyll content. Chromatin modification.	10.1073/pnas.1203148109	LOC_Os07g31450
Os07g0497100	CHD-related gene 729	chr729	Morphological trait	Panicle flower	7	19296343	19299491	-	Mutant	Dwarfism. Narrowed leaf. Panicle branching. Chlorophyll content. Chromatin modification.	10.1073/pnas.1203148109	LOC_Os07g31450
Os07g0498800	calreticulin interacting protein 1	CrtintP1	Resistance or Tolerance	Cold tolerance	7	19377339	19385812	-	Overexpression	Cold tolerance.	10.1007/s00438-007-0220-6	LOC_Os07g31540
Os07g0503900	UDP-glycosyl transferase	-	Others	Others	7	19720920	19722315	-	Overexpression	control flavone 5-O-glucosides level	10.1038/ng.3007	LOC_Os07g32060
Os07g0508500	Bub1-Related Kinase 1	BRK1	Physiological trait	Sterility	7	19988887	19992038	-	Mutant	Meiosis.	10.1105/tpc.112.105874	LOC_Os07g32480
Os07g0529600	disease resistance-responsive gene8	OsDR8	Resistance or Tolerance	Bacterial blight resistance	7	21384739	21386227	-	Knockdown	Thiamine mediated resistance to Xanthomonas oryzae and Magnaporthe grisea.	10.1007/s11103-005-4770-x	LOC_Os07g34570
Os07g0529600	disease resistance-responsive gene8	OsDR8	Resistance or Tolerance	Blast resistance	7	21384739	21386227	-	Knockdown	Thiamine mediated resistance to Xanthomonas oryzae and Magnaporthe grisea.	10.1007/s11103-005-4770-x	LOC_Os07g34570
Os07g0592600	-	GH3-8	Resistance or Tolerance	Bacterial blight resistance	7	21384739	21386227	-	Overexpression	Resistance to Xanthomonas oryzae pv. oryzae independent of JA and SA.	10.1105/tpc.107.055657	LOC_Os07g40290
Os07g0549600	UNDEVELOPED TAPETUM 1	OsUDT1	Physiological trait	Panicle flower	7	22474472	22476169	-	Knockdown	&quot;stamen development, posttranscriptional splicing target of the EJC subunit&quot;	10.1104/pp.114.237958	LOC_Os07g36460
Os07g0556800	Oryza sativa Ribosome-inactivating protein gene 18	OSRIP18	Resistance or Tolerance	Drought tolerance	7	22882458	22883494	-	Overexpression	Drought and salinity tolerance.	10.1007/s11248-011-9568-9	LOC_Os07g37090
Os07g0556800	Oryza sativa Ribosome-inactivating protein gene 18	OSRIP18	Resistance or Tolerance	Salinity tolerance	7	22882458	22883494	-	Overexpression	Drought and salinity tolerance.	10.1007/s11248-011-9568-9	LOC_Os07g37090
Os07g0568700	floral organ regulator 1	OsFOR1	Morphological trait	Panicle flower	7	23534415	23535863	-	Knockdown	Regulation of floral organ number.	10.1023/B:PLAN.0000006940.89955.f1	LOC_Os07g38130
Os07g0580500	-	OsBZR1	Morphological trait	Culm leaf	7	24144128	24145465	-	Knockdown	Dwarfism. Leaf angle. Brassinosteroid sensitivity.	10.1073/pnas.0706386104	LOC_Os07g39220
Os07g0580500	-	OsBZR1	Morphological trait	Dwarf	7	24144128	24145465	-	Knockdown	Dwarfism. Leaf angle. Brassinosteroid sensitivity.	10.1073/pnas.0706386104	LOC_Os07g39220
Os07g0583700	oswrky78	oswrky78	Morphological trait	Dwarf	7	24314295	24319767	-	Mutant	Dwarfism. Grain size. Cell elongation.	10.1007/s00425-011-1423-y	LOC_Os07g39480
Os07g0583700	oswrky78	oswrky78	Morphological trait	Seed	7	24314295	24319767	-	Mutant	Dwarfism. Grain size. Cell elongation.	10.1007/s00425-011-1423-y	LOC_Os07g39480
Os07g0585700	Seed dormancy 4	Sdr4	Physiological trait	Germination dormancy	7	24456768	24457799	-	Natural variation	Seed dormancy.	10.1073/pnas.0911965107	LOC_Os07g39700
Os07g0592200	Aspartic protease 65	OsAP65	Physiological trait	Sterility	7	24789871	24797482	-	Mutant	Pollen germination. Pollen tube growth.	10.1093/jxb/ert173	LOC_Os07g40260
Os07g0596300	BENT UPPERMOST INTERNODE1	bui1	Morphological trait	Dwarf	7	24926636	24933527	-	Mutant	Cell division and expansion. Actin organization.	10.1105/tpc.110.081802	LOC_Os07g40510
Os07g0603700	GIANT EMBRYO	GE	Morphological trait	Seed	7	25373984	25375652	-	Mutant	Embryo/endosperm size	10.1111/tpj.12223	LOC_Os07g41240
Os07g0604700	Barley aleurone and embryo (B12D)-like protein	OsB12D1	Resistance or Tolerance	Submergency tolerance	7	25428232	25429222	-	Overexpression	submergence resistance	10.3390/ijms150813461	LOC_Os07g41350
Os07g0605200	OsMADS18	OsMADS18	Physiological trait	Flowering	7	25448633	25453836	-	Overexpression	Flowering time.	10.1104/pp.104.045039	LOC_Os07g41370
Os07g0616000	dense and erect panicle 2	dep2	Morphological trait	Panicle flower	7	26041855	26049689	-	Mutant	Dense and erect panicle.	10.1038/cr.2010.69	LOC_Os07g42410
Os07g0616000	SMALL AND ROUND SEED 1	srs1	Morphological trait	Seed	7	26041855	26049689	-	Mutant	Grain size. Dense and erect panicle.	10.1266/ggs.85.327	LOC_Os07g42410
Os07g0616000	cleistogamy gene	cl7(t)	Physiological trait	Seed	7	26041969	26049689	-	Mutant	seed setting rate	10.1093/jxb/eru074	LOC_Os07g42410
Os07g0616000	cleistogamy gene	cl7(t)	Morphological trait	Panicle flower	7	26041969	26049689	-	Mutant	&quot;close the lemma and palea, panicles length short, erect panicle, reduce secondary branches&quot;	10.1093/jxb/eru074	LOC_Os07g42410
Os07g0616000	cleistogamy gene	cl7(t)	Morphological trait	Seed	7	26041969	26049689	-	Mutant	wide and short grains	10.1093/jxb/eru074	LOC_Os07g42410
Os07g0616000	cleistogamy gene	cl7(t)	Physiological trait	Panicle flower	7	26041969	26049689	-	Mutant	weaker lodicule swelling ability (development of lodicules)	10.1093/jxb/eru074	LOC_Os07g42410
Os07g0616000	cleistogamy gene	cl7(t)	Morphological trait	Dwarf	7	26041969	26049689	-	Mutant	dwarfisms	10.1093/jxb/eru074	LOC_Os07g42410
Os07g0616000	cleistogamy gene	cl7(t)	Morphological trait	Culm leaf	7	26041969	26049689	-	Mutant	&quot;shorter leaves, smaller angle between leaves and stem (leaf posture erect), wide diameter of the uppermost nodes, increase mechanical strength of the mature uppermost internodes&quot;	10.1093/jxb/eru074	LOC_Os07g42410
Os07g0637300	Pyruvate dehydrogenase kinase1	OsPDK1	Morphological trait	Dwarf	7	27141620	27145462	-	Knockdown	Dwarfism.	10.1093/pcp/pci241	LOC_Os07g44330
Os07g0650600	BL-enhanced 2	OsBLE2	Morphological trait	Dwarf	7	27857872	27861552	-	Knockdown	Dwarfism. Leaf angle. Brassinosteroid sensitivity.	10.1023/A:1025001304994	LOC_Os07g45570
Os07g0650600	BL-enhanced 2	OsBLE2	Morphological trait	Culm leaf	7	27857872	27861552	-	Knockdown	Dwarfism. Leaf angle. Brassinosteroid sensitivity.	10.1023/A:1025001304994	LOC_Os07g45570
Os07g0650600	aldolase	aldolase	Morphological trait	Root	7	27857887	27860558	-	Knockdown	Root length.	10.1007/s11103-004-5920-2	LOC_Os07g45570
Os07g0666900	Na+/H+ antiporter gene1	OsNHX1	Resistance or Tolerance	Salinity tolerance	7	28824582	28829465	-	Overexpression	Salinity tolerance.	10.1093/pcp/pch014	LOC_Os07g47100
Os07g0669200	Spo0B-associated GTP-binding protein C	ObgC	Physiological trait	Source activity	7	28937704	28940836	-	Mutant	Chloroplast development. Plastid ribosome biogenesis	10.1111/j.1365-313X.2012.04976.x	LOC_Os07g47300
Os07g0669500	branched floretless 1	bfl1	Morphological trait	Panicle flower	7	28959761	28961248	-	Mutant	Floral meristem formation.	10.1186/1471-2229-3-6	LOC_Os07g47330
Os07g0669500	frizzy panicle	fzp	Morphological trait	Panicle flower	7	28959761	28961248	-	Mutant	Floral meristem formation.	10.1242/dev.00564	LOC_Os07g47330
Os07g0682800	root hairless1	rth1	Morphological trait	Root	7	29623254	29627436	-	Mutant	Root hair formation.	10.1270/jsbbs.59.13	LOC_Os07g48430
Os07g0684900	WUSCHEL-related Homeobox 11	wox11	Morphological trait	Root	7	29733202	29735839	-	Mutant	Crown root formation and development. Growth retardation	10.1105/tpc.108.061655	LOC_Os07g48560
Os07g0687700	-	rtGA2.1	Resistance or Tolerance	Bacterial blight resistance	7	29873647	29877404	-	Knockdown	Resistance to Xanthomonas oryzae pv. oryzae. Growth retardation.	10.1111/j.1365-313X.2005.02457.x	LOC_Os07g48820
Os07g0689600	nicotianamine synthase3	OsNAS3	Physiological trait	Eating quality	7	29983257	29984766	-	Mutant	&quot;Cu, Fe and Zn content in seed.&quot;	10.1073/pnas.0910950106	LOC_Os07g48980
Os07g0693800	fatty acid desaturase8	OsFAD8	Resistance or Tolerance	Blast resistance	7	30191443	30194278	-	Knockdown	Resistance to Magnaporthe grisea.	10.1093/pcp/pcm107	LOC_Os07g49310
Os07g0694700	Ascorbate peroxidase 2	OsApx2	Morphological trait	Dwarf	7	30243906	30246656	-	Knockdown	Aluminium tolerance. Dwarfism.	10.1016/j.phytochem.2010.01.003	LOC_Os07g49400
Os07g0694700	Ascorbate peroxidase 2	OsApx2	Resistance or Tolerance	Other soil stress tolerance	7	30243906	30246656	-	Knockdown	Aluminium tolerance. Dwarfism.	10.1016/j.phytochem.2010.01.003	LOC_Os07g49400
Os07g0694700	ascorbate peroxidase2	APx2	Resistance or Tolerance	Other stress resistance	7	30243906	30246656	-	Knockdown	Oxidative stress resistance.	10.1111/j.1365-3040.2011.02366.x	LOC_Os07g49400
Os07g0695100	Oryza sativa Pseudo-Response Regulator37	OsPRR37	Physiological trait	Flowering	7	30276864	30289374	-	Natural variation	Flowering time.	10.1093/mp/sst088	LOC_Os07g49460
Os08g0101000	iron deficiency-responsive cis-acting element1	IDEF1	Physiological trait	Germination dormancy	8	62575	66639	-	Others	Germination rate. Seedling growth.	10.1111/j.1365-313X.2011.04772.x	LOC_Os08g01090
Os08g0101000	iron deficiency-responsive cis-acting element1	IDEF1	Morphological trait	Shoot seedling	8	62575	66639	-	Others	Germination rate. Seedling growth.	10.1111/j.1365-313X.2011.04772.x	LOC_Os08g01090
Os08g0101000	iron deficiency-responsive cis-acting element1	IDEF1	Resistance or Tolerance	Other soil stress tolerance	8	62575	66639	-	Overexpression	Fe deficiency tolerance.	10.1073/pnas.0707010104	LOC_Os08g01090
Os08g0105000	early heading date 3	ehd3	Physiological trait	Flowering	8	271854	275978	-	Mutant	Flowering time under long day condition.	10.1111/j.1365-313X.2011.04517.x	LOC_Os08g01420
Os08g0107900	putative EJC core subunits (MAGO NASHI)	OsMAGO1	Physiological trait	Panicle flower	8	383429	383836	-	Knockdown	&quot;anther development, pollen maturation, maintain entire endothecium and partial tapetum&quot;	10.1104/pp.114.237958	LOC_Os08g01660
Os08g0107900	putative EJC core subunits (MAGO NASHI)	OsMAGO1	Physiological trait	Others	8	383429	383836	-	Knockdown	role in faithful splicing of the OsUDT1 premRNA	10.1104/pp.114.237958	LOC_Os08g01660
Os08g0112700	OsMADS26	OsMADS26	Others	Others	8	678358	680739	-	Overexpression	Pleiotropic developmental defect.	10.1104/pp.107.114256	LOC_Os08g02070
Os08g0117000	pollen semi-sterility1	pss1	Physiological trait	Sterility	8	947841	951308	-	Mutant	Pollen fertility. Anther dehiscence.	10.1105/tpc.109.073692	LOC_Os08g02380
Os08g0126300	cytosolic GAPDH protein 3	OsGAPC3	Resistance or Tolerance	Salinity tolerance	8	1524413	1528194	-	Overexpression	Salinity tolerance.	10.1007/s11240-011-9950-6	LOC_Os08g03290
Os08g0131100	CYP703A3	cyp703a3	Physiological trait	Sterility	8	1752023	1754656	-	Mutant	Pollen development. Exine formation.	10.1105/tpc.108.062935	LOC_Os08g03682
Os08g0137100	OsFIE2	OsFIE2	Morphological trait	Seed	8	2076237	2082327	-	Knockdown	Grain size. Grain filling rate. Seed dormancy.	10.1371/journal.pgen.1003322	LOC_Os08g04270
Os08g0137100	OsFIE2	OsFIE2	Physiological trait	Sterility	8	2076237	2082327	-	Knockdown	Grain size. Grain filling rate. Seed dormancy.	10.1371/journal.pgen.1003322	LOC_Os08g04270
Os08g0137100	Fertilization-independent endosperm 2	OsFIE2	Morphological trait	Root	8	2076237	2082327	-	Knockdown	Lateral root development.	10.1111/nph.12472	LOC_Os08g04270
Os08g0137100	OsFIE2	OsFIE2	Physiological trait	Germination dormancy	8	2076237	2082327	-	Knockdown	Grain size. Grain filling rate. Seed dormancy.	10.1371/journal.pgen.1003322	LOC_Os08g04270
Os08g0137250	FERTILIZATION-INDEPENDENT ENDOSPERM1	FIE1	Morphological trait	Panicle flower	8	2094655	2099607	-	Mutant	Dwarfism. Floral organ formation.	10.1105/tpc.112.102269	LOC_Os08g04290
Os08g0137250	FERTILIZATION-INDEPENDENT ENDOSPERM1	FIE1	Morphological trait	Dwarf	8	2094655	2099607	-	Mutant	Dwarfism. Floral organ formation.	10.1105/tpc.112.102269	LOC_Os08g04290
Os08g0137250	Rice Fertilization-Independent Endosperm 1	OsFIE1	Morphological trait	Seed	8	2095699	2099208	-	Overexpression	&quot;decreased seed size, length, width, seed weight&quot;	10.1104/pp.113.232413	LOC_Os08g04290
Os08g0137250	Rice Fertilization-Independent Endosperm 1	OsFIE1	Physiological trait	Seed	8	2095699	2099208	-	Overexpression	thermal sensitivity of seed enlargement	10.1104/pp.113.232413	LOC_Os08g04290
Os08g0139000	Differentially Expressed Gene10	OsDEG10	Resistance or Tolerance	Cold tolerance	8	2172394	2176074	-	Knockdown	High-light and cold tolerance.	10.1016/j.bbrc.2009.01.131	LOC_Os08g04440
Os08g0139000	Differentially Expressed Gene10	OsDEG10	Resistance or Tolerance	Other stress resistance	8	2172394	2176074	-	Knockdown	High-light and cold tolerance.	10.1016/j.bbrc.2009.01.131	LOC_Os08g04440
Os08g0140300	tryptophan decarboxylase	TDC	Physiological trait	Source activity	8	2255010	2256877	-	Knockdown Overexpression	Leaf senescence. Serotonin biosynthesis.	10.1104/pp.109.138552	LOC_Os08g04540
Os08g0151300	Oryza sativa transcription factor MYB103 Like	OsMYB103L	Morphological trait	Culm leaf	8	2950375	2948981	-	Knockdown Overexpression	leaf rolling and mechanical strength through cellulose content (regulation of cellulose synthase (CESA) gene expression)	10.1186/1471-2229-14-158	LOC_Os08g05520
Os08g0155900	defense-responsive gene 10	OsDR10	Resistance or Tolerance	Bacterial blight resistance	8	3241806	3242433	-	Knockdown	&quot;Resistance to Xanthomonas oryzae pv. oryzae, Regulation of SA and JA level.&quot;	10.1371/journal.pone.0004603	LOC_Os08g05960
Os08g0159500	-	OsLSD1	Resistance or Tolerance	Blast resistance	8	3459768	3462761	-	Knockdown Overexpression	Lesion mimic. Resistance to Magnaporthe grisea.	10.1094/MPMI-18-0375	LOC_Os08g06280
Os08g0160500	Cellulose synthase-like F 6	cslf6	Morphological trait	Culm leaf	8	3543353	3549664	-	Mutant	Brittle culm. Culm mechanical strength. Culm size. Mixed-linkage glucan content.	10.1104/pp.112.195495	LOC_Os08g06380
Os08g0160500	Cellulose synthase-like F 6	cslf6	Resistance or Tolerance	Lodging resistance	8	3543353	3549664	-	Mutant	Brittle culm. Culm mechanical strength. Culm size. Mixed-linkage glucan content.	10.1104/pp.112.195495	LOC_Os08g06380
Os08g0162100	aberrant spikelet and panicle1	asp1	Morphological trait	Panicle flower	8	3666095	3674792	-	Mutant	Pleiotropic developmental effect. Panicle branching. Spikelet development.	10.1111/j.1365-313X.2011.04872.x	LOC_Os08g06480
Os08g0162100	Lissencephaly type-1-like 1	OsLIS-L1	Physiological trait	Sterility	8	3666095	3674792	-	Mutant	Dwarfism. Elongation of uppermost internode. Pollen development.	10.1007/s00425-011-1532-7	LOC_Os08g06480
Os08g0162100	Lissencephaly type-1-like 1	OsLIS-L1	Morphological trait	Dwarf	8	3666095	3674792	-	Mutant	Dwarfism. Elongation of uppermost internode. Pollen development.	10.1007/s00425-011-1532-7	LOC_Os08g06480
Os08g0167500	CHLORORESPIRATORY REDUCTION 6	crr6	Physiological trait	Source activity	8	3948042	3950135	-	Mutant	Photosynthetic capacity under low temperature condition.	10.1111/j.1365-313X.2011.04747.x	LOC_Os08g07060
Os08g0167500	CHLORORESPIRATORY REDUCTION 6	crr6	Resistance or Tolerance	Cold tolerance	8	3948042	3950135	-	Mutant	Photosynthetic capacity under low temperature condition.	10.1111/j.1365-313X.2011.04747.x	LOC_Os08g07060
Os08g0174500	days to heading on chromosome 8	DTH8	Physiological trait	Flowering	8	4332728	4334367	-	Natural variation	Flowering time under long day condition.	10.1104/pp.110.156943	LOC_Os08g07740
Os08g0174500	&quot;grain number, plant height and heading date 8&quot;	Ghd8	Physiological trait	Flowering	8	4332728	4334367	-	Natural variation	Promotion of flowering time under short day condition. Delay of flowering time under long day condition.	10.1093/mp/ssq070	LOC_Os08g07740
Os08g0174500	CCAAT-box-binding transcription factor	LH8	Physiological trait	Flowering	8	4332728	4334367	-	Others	flowering time	10.1038/srep04263	LOC_Os08g07740
Os08g0174700	-	OsBAK1	Morphological trait	Culm leaf	8	4343174	4349505	-	Knockdown	Internode elongation. Leaf angle. Brassinosteroid sensitivity.	10.1111/j.1467-7652.2009.00444.x	LOC_Os08g07760
Os08g0174700	-	OsBAK1	Morphological trait	Dwarf	8	4343174	4349505	-	Knockdown	Internode elongation. Leaf angle. Brassinosteroid sensitivity.	10.1111/j.1467-7652.2009.00444.x	LOC_Os08g07760
Os08g0189200	germin-like protein 8	OsGLP8	Resistance or Tolerance	Blast resistance	8	5221220	5222309	-	Knockdown	Resistance to Magnaporthe oryzae and Rhizoctonia solani.	10.1104/pp.108.128348	LOC_Os08g08970
Os08g0189200	germin-like protein 8	OsGLP8	Resistance or Tolerance	Sheath blight resistance	8	5221220	5222309	-	Knockdown	Resistance to Magnaporthe oryzae and Rhizoctonia solani.	10.1104/pp.108.128348	LOC_Os08g08970
Os08g0191433	Starch synthase IIIa	ss3a	Physiological trait	Eating quality	8	5351108	5357776	-	Mutant	Seed starch content.	10.1093/jxb/err125	LOC_Os08g09230
Os08g0191433	Soluble starch synthase IIIa	SSIIIa	Physiological trait	Eating quality	8	5351108	5357776	-	Knockdown	Chalky kernel. Amylose content.	10.1139/g11-010	LOC_Os08g09230
Os08g0191433	floury endosperm 5	flo5	Physiological trait	Eating quality	8	5351108	5357776	-	Mutant	Seed starch content.	10.1007/s00299-007-0309-8	LOC_Os08g09230
Os08g0191700	glyoxalase â… -11	OsGLY1-11.2	Physiological trait	Others	8	5375301	5372365	-	Others	&quot;maintenance of glutathione (GSH) levels, Na+/K+ ration, and methylglyoxal under stress conditions, Ni2+-dependent GLY â… activity&quot;	10.1111/tpj.12521	LOC_Os08g09250
Os08g0191700	glyoxalase â… -11	OsGLY1-11.2	Resistance or Tolerance	Salinity tolerance	8	5375301	5372365	-	Others	salinity tolerance	10.1111/tpj.12521	LOC_Os08g09250
Os08g0191700	glyoxalase â… -11	OsGLY1-11.2	Resistance or Tolerance	Other stress resistance	8	5375301	5372365	-	Others	&quot;cytoxin methylglyoxal, osmotic, oxidative stress tolerance&quot;	10.1111/tpj.12521	LOC_Os08g09250
Os08g0200600	Oryza miR164-targeted NAC gene 6	OMTN6	Physiological trait	Panicle flower	8	5847456	5846214	-	Overexpression	low spikelet fertility	10.1093/jxb/eru072	LOC_Os08g10080
Os08g0200600	Oryza miR164-targeted NAC gene 6	OMTN6	Morphological trait	Culm leaf	8	5847456	5846214	-	Knockdown Overexpression	&quot;leaf rolling, wilting during drought stress&quot;	10.1093/jxb/eru072	LOC_Os08g10080
Os08g0200600	Oryza miR164-targeted NAC gene 6	OMTN6	Resistance or Tolerance	Drought tolerance	8	5847456	5846214	-	Overexpression	drought sensitivity	10.1093/jxb/eru072	LOC_Os08g10080
Os08g0207500	&quot;Zn-regulated transporter, iron (Fe)-regulated transporter-like protein4&quot;	OsZIP4	Resistance or Tolerance	Other soil stress tolerance	8	6266828	6269909	-	Overexpression	Zn transport.	10.1093/jxb/erm147	LOC_Os08g10630
Os08g0266700	Rad21/Rec8-like protein 3	OsRAD21-3	Physiological trait	Sterility	8	10159237	10164703	-	Knockdown	Pollen development. Pollen meiosis.	10.1111/j.1365-313X.2007.03190.x	LOC_Os08g16610
Os08g0278900	stromal-derived factor-2-1	SDF2-1	Resistance or Tolerance	Blast resistance	8	10809400	10812338	-	Knockdown	XA21-mediated resistance to Xanthomonas oryzae pv. oryzae	10.1016/j.plantsci.2013.05.003	LOC_Os08g17680
Os08g0323700	cation?chloride cotransporter	OsCCC1	Resistance or Tolerance	Salinity tolerance	8	14274176	14275558	-	Knockdown	Salinity tolerance. K and Cl transport.	10.1007/s11103-011-9744-6	LOC_Os08g23440
Os08g0345800	AGP-SSU2	osagps2	Physiological trait	Eating quality	8	15754341	15760588	-	Mutant	Seed starch content.	10.1007/s11103-007-9153-z	LOC_Os08g25734
Os08g0345800	rice ADPglucose pyrophosphorylase small subunit 2b	OsAGPS2b	Physiological trait	Seed	8	15758925	15754341	-	Mutant	&quot;seed weight, starch content, AGPase activities from developing endosperms of the seed &quot;	10.1093/pcp/pcu057	LOC_Os08g25734
LOC_Os08g27980	MICROSPORELESS1	mil1	Physiological trait	Sterility	8	17135729	17142058	-	Mutant	Pollen formation.	10.1105/tpc.111.093740	LOC_Os08g27980
Os08g0404200	S27-1	S27-1	Physiological trait	Sterility	8	19392729	19393575	-	Natural variation	Hybrid sterility between Oryza sativa and Oryza glaberrima. Pollen development. Interaction with S28	10.1073/pnas.0908283107	LOC_Os08g31219
Os08g0404300	S27-2	S27-2	Physiological trait	Sterility	8	19395398	19398995	-	Natural variation	Hybrid sterility between Oryza sativa and Oryza glaberrima. Pollen development. Interaction with S28	10.1073/pnas.0908283107	LOC_Os08g31228
Os08g0424500	betaine aldehyde dehydrogenase2	Badh2	Physiological trait	Eating quality	8	20467829	20474046	-	Natural variation	Fragrance rice. 2-acetyl-1-pyrroline biosynthesis.	10.1105/tpc.108.058917	LOC_Os08g32870
Os08g0430500	G-box factor 14-3-3c protein	GF14c	Physiological trait	Flowering	8	20900509	20903633	-	Mutant	Flowering time under short day condition.	10.1093/pcp/pcp012	LOC_Os08g33370
Os08g0430500	G-box factor 14-3-3c protein	GF14c	Resistance or Tolerance	Drought tolerance	8	20900509	20903633	-	Overexpression	Drought tolerance.	10.1007/s11103-012-0006-z	LOC_Os08g33370
Os08g0440500	stromal-derived factor-2-2	SDF2-2	Resistance or Tolerance	Blast resistance	8	21521604	21524741	-	Knockdown	XA21-mediated resistance to Xanthomonas oryzae pv. oryzae	10.1016/j.plantsci.2013.05.003	LOC_Os08g34190
Os08g0442700	commissural vein excessive1	coe1	Others	Others	8	21666034	21671618	-	Mutant	Vein pattern formation.	10.1111/j.1365-313X.2010.04250.x	LOC_Os08g34380
Os08g0453733	respiratory burst oxidase homologsE	OsrbohE	Resistance or Tolerance	Other stress resistance	8	22307482	22307879	-	Knockdown	Reactive oxygen species production after treatment with flagellin in cultured cell.	10.5511/plantbiotechnology.22.127	LOC_Os08g35210
Os08g0454000	drought-responsive ERF 1	OsDERF1	Resistance or Tolerance	Drought tolerance	8	22324525	22325256	-	Knockdown Overexpression	Drought tolerance. Regulation of ethylene biosynthesis.	10.1371/journal.pone.0025216	LOC_Os08g35240
Os08g0460000	germin-like protein1	OsGLP1	Morphological trait	Dwarf	8	22645902	22647103	-	Knockdown Overexpression	Blast resistance. Semi-dwarf.	10.1016/j.bbrc.2010.02.142	LOC_Os08g35760
Os08g0460000	germin-like protein1	OsGLP1	Resistance or Tolerance	Blast resistance	8	22645902	22647103	-	Knockdown Overexpression	Blast resistance. Semi-dwarf.	10.1016/j.bbrc.2010.02.142	LOC_Os08g35760
Os08g0499300	WRKY30	WRKY30	Resistance or Tolerance	Blast resistance	8	24733865	24737837	-	Overexpression	Resistance to Magnaporthe grisea and Rhizoctonia solani. Regulation of JA level.	10.1007/s00425-012-1668-0	LOC_Os08g38990
Os08g0499300	WRKY30	WRKY30	Resistance or Tolerance	Bacterial blight resistance	8	24733865	24737837	-	Overexpression	Resistance to Magnaporthe grisea and Rhizoctonia solani. Regulation of JA level.	10.1007/s00425-012-1668-0	LOC_Os08g38990
Os08g0504700	dwarf ricewithoverexpression ofgibberellin-induced gene	OsDOG	Morphological trait	Dwarf	8	25041942	25042924	-	Overexpression	Dwarfism. Cell elongation. Regulation of gibberellin biosynthesis.	10.1016/j.jplph.2010.12.013	LOC_Os08g39450
Os08g0508800	herbivore-induced rice type 2 13-LOX	OsHI-LOX	Resistance or Tolerance	Insect resistance	8	25304465	25312083	-	Knockdown	Resistance to rice striped stem borer and rice brown planthopper.	10.1111/j.1365-313X.2009.03988.x	LOC_Os08g39840
Os08g0509600	WEALTHY FARMERâ€™S PANICLE	WFP	Morphological trait	Culm leaf	8	25362546	25366701	-	Natural variation	Panicle branching. Tillering.	10.1038/ng.592	LOC_Os08g39890
Os08g0509600	ideal plant architecture	IPA1	Morphological trait	Panicle flower	8	25362546	25366701	-	Natural variation	Panicle branching. Tillering. Culm mechanical strength.	10.1038/ng.591	LOC_Os08g39890
Os08g0509600	ideal plant architecture	IPA1	Resistance or Tolerance	Lodging resistance	8	25362546	25366701	-	Natural variation	Panicle branching. Tillering. Culm mechanical strength.	10.1038/ng.591	LOC_Os08g39890
Os08g0509600	WEALTHY FARMERâ€™S PANICLE	WFP	Morphological trait	Panicle flower	8	25362546	25366701	-	Natural variation	Panicle branching. Tillering.	10.1038/ng.592	LOC_Os08g39890
Os08g0509600	ideal plant architecture	IPA1	Morphological trait	Culm leaf	8	25362546	25366701	-	Natural variation	Panicle branching. Tillering. Culm mechanical strength.	10.1038/ng.591	LOC_Os08g39890
Os08g0512600	plant-specific cyclin-dependent kinaseã€€2;1	Orysa;CDKB2;1	Others	Others	8	25507889	25509832	-	Knockdown	Endomitosis. X-ray response.	10.1111/j.1365-313X.2011.04847.x	LOC_Os08g40170
Os08g0520900	isoamylase1	OsISA1	Physiological trait	Eating quality	8	25981662	25988347	-	Overexpression	Seed starch content.	10.1104/pp.111.173435	LOC_Os08g40930
Os08g0522400	ascorbate peroxidase-related	OsAPx-R	Morphological trait	Dwarf	8	26059769	26062973	-	Knockdown	Dwarfism.	10.1111/j.1469-8137.2011.03659.x	LOC_Os08g41090
Os08g0531000	Nucleotide pyrophosphatase/phosphodiesterase 1	NPP1	Physiological trait	Shoot seedling	8	26527589	26533478	-	Knockdown	&quot;control plant growth, reserve carbohydrate accumulation under high CO2 and high temperature&quot;	10.1093/pcp/pct139	LOC_Os08g41880
Os08g0531600	qGW8	qGW8	Morphological trait	Seed	8	26589172	26594203	-	Natural variation	Grain size.	10.1038/ng.2327	LOC_Os08g41940
Os08g0531700	OsMADS7	OsMADS7	Morphological trait	Panicle flower	8	26595185	26600266	-	Knockdown	Floral organ formation.	10.1111/j.1365-313X.2009.04101.x	LOC_Os08g41950
Os08g0535200	xa13	xa13	Resistance or Tolerance	Bacterial blight resistance	8	26813957	26816799	-	Natural variation	Resistance to Xanthomonas oryzae pv. oryzae. Pollen development.	10.1101/gad.1416306	LOC_Os08g42350
Os08g0535200	xa13	xa13	Physiological trait	Sterility	8	26813957	26816799	-	Natural variation	Resistance to Xanthomonas oryzae pv. oryzae. Pollen development.	10.1101/gad.1416306	LOC_Os08g42350
Os08g0535200	-	Os8N3	Resistance or Tolerance	Bacterial blight resistance	8	26813957	26816799	-	Knockdown	Resistance to Xanthomonas oryzae pv. oryzae.	10.1073/pnas.0604088103	LOC_Os08g42350
Os08g0538300	chitin elicitor receptor kinase1	OsCERK1	Resistance or Tolerance	Blast resistance	8	26997042	27001500	-	Knockdown	Chitin-induced defense response.	10.1111/j.1365-313X.2010.04324.x	LOC_Os08g42580
Os08g0540400	Calcium-dependent protein kinase21	OsCPK21	Morphological trait	Shoot seedling	8	27143096	27147339	-	Overexpression	Salinity tolerance. ABA sensitivity during seedling stage.	10.1007/s11103-010-9717-1	LOC_Os08g42750
Os08g0540400	Calcium-dependent protein kinase21	OsCPK21	Resistance or Tolerance	Salinity tolerance	8	27143096	27147339	-	Overexpression	Salinity tolerance. ABA sensitivity during seedling stage.	10.1007/s11103-010-9717-1	LOC_Os08g42750
Os08g0545500	Dehydration-Responsive Element Binding transcription factor1G	OsDREB1G	Resistance or Tolerance	Drought tolerance	8	27408597	27415080	-	Overexpression	Drought tolerance.	10.1007/s10529-008-9811-5	LOC_Os08g43200
Os08g0546800	Heat shock factor class B 2b	OsHsfB2b	Resistance or Tolerance	Salinity tolerance	8	27468770	27478343	-	Knockdown Overexpression	Drought and salinity tolerance.	10.1007/s00299-013-1492-4	LOC_Os08g43334
Os08g0546800	Heat shock factor class B 2b	OsHsfB2b	Resistance or Tolerance	Drought tolerance	8	27468770	27478343	-	Knockdown Overexpression	Drought and salinity tolerance.	10.1007/s00299-013-1492-4	LOC_Os08g43334
Os08g0557700	rice authentic His-containing phosphotransfer 1	OsAHP1	Resistance or Tolerance	Drought tolerance	8	27993412	27997515	-	Knockdown	osmotic tolerance with enhanced lateral roots and crown roots under mannitol treatment	10.1104/pp.113.232629	LOC_Os08g44350
Os08g0557700	rice authentic His-containing phosphotransfer 1	OsAHP1	Morphological trait	Seed	8	27993412	27997515	-	Knockdown	seed setting rate	10.1104/pp.113.232629	LOC_Os08g44350
Os08g0557700	rice authentic His-containing phosphotransfer 1	OsAHP1	Morphological trait	Culm leaf	8	27993412	27997515	-	Knockdown	&quot;leaf senescence by cytokinin-mediated inhibition of chlorophyll content, tiller numbers&quot;	10.1104/pp.113.232629	LOC_Os08g44350
Os08g0557700	rice authentic His-containing phosphotransfer 1	OsAHP1	Morphological trait	Root	8	27993412	27997515	-	Knockdown	&quot;root development through cytokinin signal transduction, enhanced lateral root growth, gravitropism (geotropism)&quot;	10.1104/pp.113.232629	LOC_Os08g44350
Os08g0557700	rice authentic His-containing phosphotransfer 1	OsAHP1	Resistance or Tolerance	Salinity tolerance	8	27993412	27997515	-	Knockdown	hypersensitive to salt stress with inhibition shoot growth	10.1104/pp.113.232629	LOC_Os08g44350
Os08g0557700	rice authentic His-containing phosphotransfer 1	OsAHP1	Morphological trait	Dwarf	8	27993412	27997515	-	Knockdown	&quot;dwarfism with reduced internode lengths, &quot;	10.1104/pp.113.232629	LOC_Os08g44350
Os08g0559300	SPINDLY	OsSPY	Morphological trait	Dwarf	8	28079564	28087295	-	Knockdown	Dwarfism. Leaf angle.	10.1111/j.1365-313X.2006.02875.x	LOC_Os08g44510
Os08g0564000	phosphate transporter6	OsPT6	Resistance or Tolerance	Other soil stress tolerance	8	28332207	28334033	-	Knockdown	Phosphate uptake and translocation.	10.1111/j.1365-313X.2008.03726.x	LOC_Os08g45000
Os08g0566600	PROTON GRADIENT REGULATION 5	PGR5	Physiological trait	Source activity	8	28465839	28466926	-	Knockdown	Photosynthetic capacity.	10.1093/pcp/pcs153	LOC_Os08g45190
Os09g0104200	Reproductive growth regulator	OsRAD51D	Physiological trait	Panicle flower	9	437515	432680	-	Knockdown	&quot;pollen development, affect in meiosis, negative factor pf telomere lengthening&quot;	10.1111/tpj.12558	LOC_Os09g01680
Os09g0104200	Reproductive growth regulator	OsRAD51D	Morphological trait	Panicle flower	9	437515	432680	-	Knockdown	&quot;abnormal structures of floral organs (No. of stamen and carpel, palea and lemma development), grain yield per panicle&quot;	10.1111/tpj.12558	LOC_Os09g01680
Os09g0114500	brittle culm 12	bc12	Morphological trait	Culm leaf	9	1104794	1114585	-	Mutant	Brittle culm. Dwarfism.	10.1111/j.1365-313X.2010.04238.x	LOC_Os09g02650
Os09g0114500	brittle culm 12	bc12	Morphological trait	Dwarf	9	1104794	1114585	-	Mutant	Brittle culm. Dwarfism.	10.1111/j.1365-313X.2010.04238.x	LOC_Os09g02650
Os09g0114500	gibberellin-deficient dwarf1	gdd1	Morphological trait	Dwarf	9	1104794	1114585	-	Mutant	Dwarfism. Cell elongation. Regulation of gibberellin biosynthesis.	10.1105/tpc.110.081901	LOC_Os09g02650
Os09g0114500	brittle culm 12	bc12	Resistance or Tolerance	Lodging resistance	9	1104794	1114585	-	Mutant	Brittle culm. Dwarfism.	10.1111/j.1365-313X.2010.04238.x	LOC_Os09g02650
Os09g0123200	-	rFCA	Morphological trait	Seed	9	1737158	1746264	-	Overexpression	Grain size.	10.1007/s10540-007-9047-y	LOC_Os09g03610
Os09g0123200	-	rFCA	Physiological trait	Flowering	9	1737158	1746264	-	Overexpression	Flowering time.	10.1007/s10540-007-9047-y	LOC_Os09g03610
Os09g0134500	Oryza sativa Trithorax 1	OsTrx1	Physiological trait	Flowering	9	2554644	2548365	-	Knockdown	flowering time	10.1104/pp.113.228049	LOC_Os09g04890
Os09g0240200	CONSTANS-LIKE 3	OsCO3	Physiological trait	Flowering	9	3613793	3630174	-	Overexpression	Flowering time under short day condition.	10.1007/s00425-008-0742-0	LOC_Os09g06464
Os09g0306400	-	OsbZIP71	Resistance or Tolerance	Salinity tolerance	9	8437301	8439367	-	Knockdown Overexpression	Drought and salinity tolerance.	10.1007/s11103-013-0115-3	LOC_Os09g13570
Os09g0306400	-	OsbZIP71	Resistance or Tolerance	Drought tolerance	9	8437301	8439367	-	Knockdown Overexpression	Drought and salinity tolerance.	10.1007/s11103-013-0115-3	LOC_Os09g13570
Os09g0306800	embryonic flower 2b	OsEMF2b	Physiological trait	Flowering	9	8498052	8492130	-	Knockdown Overexpression	flowering time	10.1007/s11105-014-0733-1	LOC_Os09g13630
Os09g0306800	embryonic flower 2b	OsEMF2b	Morphological trait	Panicle flower	9	8498052	8492130	-	Knockdown Overexpression	&quot;loss or more of lemma and palea, number of stamens, abnormal pistils&quot;	10.1007/s11105-014-0733-1	LOC_Os09g13630
Os09g0306800	embryonic flower 2b	OsEMF2b	Morphological trait	Dwarf	9	8498052	8492130	-	Knockdown Overexpression	dwarfism	10.1007/s11105-014-0733-1	LOC_Os09g13630
Os09g0307800	SET domain group protein 724	SDG724	Physiological trait	Flowering	9	8604891	8612598	-	Mutant	Flowering time independent of day length.	10.1105/tpc.112.101436	LOC_Os09g13740
Os09g0327600	-	Pii	Resistance or Tolerance	Blast resistance	9	10236618	10240406	-	Mutant	Resistance to Magnaporthe oryzae.	10.1111/nph.12369	LOC_Os09g15840
Os09g0327600	Pi5-1	Pi5-1	Resistance or Tolerance	Blast resistance	9	10237937	10240384	-	Natural variation	Resistance to Magnaporthe oryzae.	10.1534/genetics.108.099226	LOC_Os09g15840
Os09g0368500	polyamine oxidases 7	OsPAO7	Resistance or Tolerance	Other stress resistance	9	12775272	12771438	-	Others	&quot;defense reactions against abiotic/biotic stress via H2O2 production, terminal catabolism-type enzyme&quot;	10.1093/pcp/pcu047	LOC_Os09g20284
Os09g0369000	rice dehydration-responsive element(DRE) binding protein 6	OsDREB6	Resistance or Tolerance	Other stress resistance	9	12822147	12823045	-	Knockdown Overexpression	&quot;osmotic tolerance, cold stress tolerance &quot;	10.1007/s12374-013-0480-0	LOC_Os09g20350
Os09g0369000	rice dehydration-responsive element(DRE) binding protein 6	OsDREB6	Resistance or Tolerance	Salinity tolerance	9	12822147	12823045	-	Knockdown Overexpression	salinity tolerance	10.1007/s12374-013-0480-0	LOC_Os09g20350
Os09g0369000	rice dehydration-responsive element(DRE) binding protein 6	OsDREB6	Resistance or Tolerance	Drought tolerance	9	12822147	12823045	-	Knockdown Overexpression	drought tolerance	10.1007/s12374-013-0480-0	LOC_Os09g20350
Os09g0375100	HSF binding protein 1	OsHSBP1	Resistance or Tolerance	Other stress resistance	9	13150285	13155067	-	Knockdown Overexpression	Heat shock tolerance.	10.1093/jxb/ers245	LOC_Os09g20830
Os09g0380200	Young Leaf Chlorosis 1	ylc1	Morphological trait	Shoot seedling	9	13430334	13432785	-	Mutant	Chlorophyll and lutein content. Chlorosis during young stage.	10.1007/s00425-012-1756-1	LOC_Os09g21250
Os09g0380200	Young Leaf Chlorosis 1	ylc1	Morphological trait	Culm leaf	9	13430334	13432785	-	Mutant	Chlorophyll and lutein content. Chlorosis during young stage.	10.1007/s00425-012-1756-1	LOC_Os09g21250
Os09g0395300	rolled leaf 9	rl9	Physiological trait	Source activity	9	14413309	14418763	-	Mutant	Leaf rolling. Grain size.	10.1007/s11103-008-9365-x	LOC_Os09g23200
Os09g0395300	rolled leaf 9	rl9	Morphological trait	Culm leaf	9	14413309	14418763	-	Mutant	Leaf rolling. Grain size.	10.1007/s11103-008-9365-x	LOC_Os09g23200
Os09g0395300	rolled leaf 9	rl9	Morphological trait	Seed	9	14413309	14418763	-	Mutant	Leaf rolling. Grain size.	10.1007/s11103-008-9365-x	LOC_Os09g23200
Os09g0395300	SHALLOT-LIKE 1	sll1	Morphological trait	Culm leaf	9	14413309	14418763	-	Mutant	Leaf rolling. Chlorophyll content.	10.1105/tpc.108.061457	LOC_Os09g23200
Os09g0395300	SHALLOT-LIKE 1	sll1	Physiological trait	Source activity	9	14413309	14418763	-	Mutant	Leaf rolling. Chlorophyll content.	10.1105/tpc.108.061457	LOC_Os09g23200
Os09g0396900	Vacuolar Iron Transporter 2	OsVIT2	Physiological trait	Eating quality	9	14485581	14487312	-	Mutant	Fe and Zn translocation. Fe and Zn content in seed.	10.1111/j.1365-313X.2012.05088.x	LOC_Os09g23300
Os09g0401100	stunted arbuscule 1	STR1	Resistance or Tolerance	Other soil stress tolerance	9	14700465	14704135	-	Mutant	Mycorrhizal arbuscule formation.	10.1111/j.1365-313X.2011.04842.x	LOC_Os09g23640
Os09g0401300	Jasmonate ZIM-domain protein 8	OsJAZ8	Resistance or Tolerance	Blast resistance	9	14713919	14711503	-	Overexpression	regulation of JA-induced accumulation of linalool and role in resistance to Xoo	10.1111/pce.12169	LOC_Os09g23650
Os09g0410500	RETARDED PALEA1	rep1	Morphological trait	Panicle flower	9	15220561	15221930	-	Mutant	Floral organ formation.	10.1104/pp.108.128231	LOC_Os09g24480
Os09g0416800	rice carbon catabolite repressor 4(CCR4)-associated factor 1G	OsCAF1G	Resistance or Tolerance	Salinity tolerance	9	15583018	15583979	-	Others	salinity tolerance	10.1007/s11103-014-0196-7	LOC_Os09g24990
Os09g0416800	rice carbon catabolite repressor 4(CCR4)-associated factor 1G	OsCAF1G	Resistance or Tolerance	Drought tolerance	9	15583018	15583979	-	Others	drought tolerance	10.1007/s11103-014-0196-7	LOC_Os09g24990
Os09g0416800	rice carbon catabolite repressor 4(CCR4)-associated factor 1G	OsCAF1G	Resistance or Tolerance	Other stress resistance	9	15583018	15583979	-	Others	&quot;ABA, heat stress tolerance&quot;	10.1007/s11103-014-0196-7	LOC_Os09g24990
Os09g0417600	OsWRKY76	OsWRKY76	Resistance or Tolerance	Bacterial blight resistance	9	15629908	15631440	-	Overexpression	Resistance to Xanthomonas oryzae pv. oryzae.	10.1007/s12284-010-9039-6	LOC_Os09g25060
Os09g0417600	-	OsWRKY76	Resistance or Tolerance	Blast resistance	9	15629908	15631440	-	Overexpression	Resistance to Magnaporthe oryzae. Cold tolerance.	10.1093/jxb/ert298	LOC_Os09g25060
Os09g0417600	-	OsWRKY76	Resistance or Tolerance	Cold tolerance	9	15629908	15631440	-	Overexpression	Resistance to Magnaporthe oryzae. Cold tolerance.	10.1093/jxb/ert298	LOC_Os09g25060
Os09g0417800	OsWRKY62	OsWRKY62	Resistance or Tolerance	Bacterial blight resistance	9	15646654	15648599	-	Overexpression	Resistance to Xanthomonas oryzae pv. oryzae.	10.1093/mp/ssn024	LOC_Os09g25070
Os09g0422500	brittle culm 6	bc6	Morphological trait	Dwarf	9	15935031	15939604	-	Mutant	Brittle culm. cellulose synthesis in secondary cell walls.	10.1093/jxb/erq395	LOC_Os09g25490
Os09g0422500	brittle culm 6	bc6	Morphological trait	Culm leaf	9	15935031	15939604	-	Mutant	Brittle culm. cellulose synthesis in secondary cell walls.	10.1093/jxb/erq395	LOC_Os09g25490
Os09g0422500	cellulose synthase catalytic subunit A9	OsCesA9	Resistance or Tolerance	Lodging resistance	9	15935031	15939604	-	Mutant	Brittle culm. Dwarfism.	10.1104/pp.103.022442	LOC_Os09g25490
Os09g0422500	cellulose synthase catalytic subunit A9	OsCesA9	Morphological trait	Culm leaf	9	15935031	15939604	-	Mutant	Brittle culm. Dwarfism.	10.1104/pp.103.022442	LOC_Os09g25490
Os09g0422500	brittle culm 6	bc6	Resistance or Tolerance	Lodging resistance	9	15935031	15939604	-	Mutant	Brittle culm. cellulose synthesis in secondary cell walls.	10.1093/jxb/erq395	LOC_Os09g25490
Os09g0422500	cellulose synthase catalytic subunit A9	OsCesA9	Morphological trait	Dwarf	9	15935031	15939604	-	Mutant	Brittle culm. Dwarfism.	10.1104/pp.103.022442	LOC_Os09g25490
Os09g0426800	Wax crystal-sparse leaf2	wsl2	Resistance or Tolerance	Drought tolerance	9	16146742	16151233	-	Mutant	Synthesis of leaf cuticular wax. Drought tolerance. Cuticle permeability.	10.1007/s00425-011-1481-1	LOC_Os09g25850
Os09g0426800	glaucous1-1	osgl1-1	Resistance or Tolerance	Drought tolerance	9	16146742	16151233	-	Mutant	Leaf cuticle and wax. Drought tolerance.	10.1093/mp/ssr028	LOC_Os09g25850
Os09g0426800	glaucous1-1	osgl1-1	Morphological trait	Culm leaf	9	16146742	16151233	-	Mutant	Leaf cuticle and wax. Drought tolerance.	10.1093/mp/ssr028	LOC_Os09g25850
Os09g0426800	Wax crystal-sparse leaf2	wsl2	Morphological trait	Culm leaf	9	16146742	16151233	-	Mutant	Synthesis of leaf cuticular wax. Drought tolerance. Cuticle permeability.	10.1007/s00425-011-1481-1	LOC_Os09g25850
Os09g0434200	Delayed Seed Germination 1	Osdsg1	Physiological trait	Germination dormancy	9	16598274	16601628	-	Mutant	Germination rate. Dwarfism. Drought and salinity tolerance.	10.1007/s11103-010-9687-3	LOC_Os09g26400
Os09g0434200	Delayed Seed Germination 1	Osdsg1	Resistance or Tolerance	Salinity tolerance	9	16598274	16601628	-	Mutant	Germination rate. Dwarfism. Drought and salinity tolerance.	10.1007/s11103-010-9687-3	LOC_Os09g26400
Os09g0434200	Delayed Seed Germination 1	Osdsg1	Morphological trait	Dwarf	9	16598274	16601628	-	Mutant	Germination rate. Dwarfism. Drought and salinity tolerance.	10.1007/s11103-010-9687-3	LOC_Os09g26400
Os09g0434200	Delayed Seed Germination 1	Osdsg1	Resistance or Tolerance	Drought tolerance	9	16598274	16601628	-	Mutant	Germination rate. Dwarfism. Drought and salinity tolerance.	10.1007/s11103-010-9687-3	LOC_Os09g26400
Os09g0439200	JASMONATE ZIM-domain 8	OsJAZ8	Resistance or Tolerance	Bacterial blight resistance	9	16927232	16928982	-	Overexpression	JA induced resistance to Xanthomonas oryzae pv. oryzae.	10.1093/pcp/pcs145	LOC_Os09g26780
Os09g0439800	DEEPER ROOTING 1	Dro1	Morphological trait	Root	9	16961491	16964548	-	Natural variation	Root growth angle. Drought avoidance	10.1038/ng.2725	LOC_Os09g26840
Os09g0439800	DEEPER ROOTING 1	Dro1	Resistance or Tolerance	Drought tolerance	9	16961491	16964548	-	Natural variation	Root growth angle. Drought avoidance	10.1038/ng.2725	LOC_Os09g26840
Os09g0439800	DEEPER ROOTING 1	DRO1	Physiological trait	Seed	9	16964548	16961491	-	Natural variation	rice yield by enhancing nitrogen uptake and cytokinin fluxes	10.1038/srep05563	LOC_Os09g26840
Os09g0439800	DEEPER ROOTING 1	DRO1	Morphological trait	Root	9	16964548	16961491	-	Natural variation	root length density	10.1038/srep05563	LOC_Os09g26840
Os09g0440300	Aldehyde dehydrogenase 7	OsALDH7	Physiological trait	Eating quality	9	16983812	16992349	-	Mutant	Accumulation of oryzamutaic acid A in endosperm.	10.1007/s00425-011-1477-x	LOC_Os09g26880
Os09g0440300	Aldehyde dehydrogenase 7	osaldh7	Physiological trait	Eating quality	9	16983812	16992349	-	Mutant	Accumulation of brown pigment in seed.	10.1104/pp.108.130716	LOC_Os09g26880
Os09g0441900	dense and erect panicle 1	DEP1	Morphological trait	Panicle flower	9	17064862	17069562	-	Natural variation	Dense and erect panicle.	10.1038/ng.352	LOC_Os09g26999
Os09g0441900	DENSE AND ERECT PANICLES 1	DEP1	Morphological trait	Culm leaf	9	17065163	17069422	-	Knockdown	&quot;wider, shorter leaves, tiller number,&quot;	10.1038/ng.2958	LOC_Os09g26999
Os09g0441900	DENSE AND ERECT PANICLES 1	DEP1	Physiological trait	Panicle flower	9	17065163	17069422	-	Knockdown	grain yield	10.1038/ng.2958	LOC_Os09g26999
Os09g0441900	DENSE AND ERECT PANICLES 1	DEP1	Morphological trait	Dwarf	9	17065163	17069422	-	Knockdown	&quot;nitrogen-insensitive plant growth coupled with increased nitrogen uptake and assimilation, internodes length, &quot;	10.1038/ng.2958	LOC_Os09g26999
Os09g0442700	Oryza sativa Decrease in DNA Methylation a	OsDDM1a	Others	Others	9	17115337	17121338	-	Knockdown	&quot;Dwarfism, DNA methylation&quot;	10.1007/s00438-012-0717-5	LOC_Os09g27060
Os09g0442700	Oryza sativa Decrease in DNA Methylation a	OsDDM1a	Morphological trait	Dwarf	9	17115337	17121338	-	Knockdown	&quot;Dwarfism, DNA methylation&quot;	10.1007/s00438-012-0717-5	LOC_Os09g27060
Os09g0449000	PERSISTANT TAPETAL CELL1	PTC1	Physiological trait	Sterility	9	17439752	17441966	-	Mutant	Tapetal cell death.	10.1104/pp.111.175760	LOC_Os09g27620
Os09g0449000	thermo-sensitive genic male sterility 9-1	TMS 9-1(OsMS1)	Physiological trait	Sterility	9	17442030	17442369	-	Natural variation	pollen fertility	10.1007/s00122-014-2289-8	LOC_Os09g27620
Os09g0451000	aminocyclopropane-1-carboxylate oxidase1	aco1	Morphological trait	Dwarf	9	17539755	17541316	-	Mutant	Internode elongation.	10.1111/j.1365-3040.2009.02106.x	LOC_Os09g27750
Os09g0452200	lysin motif?containing protein 4	LYP4	Resistance or Tolerance	Blast resistance	9	17612255	17615851	-	Knockdown Overexpression	Resistance to Magnaporthe oryzae and Xanthomonas oryzae. Peptidoglycan and Chitin-induced defense response.	10.1105/tpc.112.102475	LOC_Os09g27890
Os09g0452200	lysin motif?containing protein 4	LYP4	Resistance or Tolerance	Bacterial blight resistance	9	17612255	17615851	-	Knockdown Overexpression	Resistance to Magnaporthe oryzae and Xanthomonas oryzae. Peptidoglycan and Chitin-induced defense response.	10.1105/tpc.112.102475	LOC_Os09g27890
Os09g0456200	basic leucine zipper72	OsbZIP72	Resistance or Tolerance	Drought tolerance	9	17843808	17847721	-	Overexpression	Drought tolerance. ABA sensitivity.	10.1007/s00425-008-0857-3	LOC_Os09g28310
Os09g0457400	a-amylase 3A	Amy3A	Physiological trait	Eating quality	9	17942701	17944995	-	Knockdown	Seed starch content. High temperature-triggered grain chalkiness.	10.1111/j.1467-7652.2012.00741.x	LOC_Os09g28400
Os09g0457600	a-amylase 3B	Amy3B	Physiological trait	Eating quality	9	17949908	17951399	-	Knockdown	Seed starch content. High temperature-triggered grain chalkiness.	10.1111/j.1467-7652.2012.00741.x	LOC_Os09g28420
Os09g0457900	ERF protein associated with tillering and panicle branching	OsEATB	Morphological trait	Panicle flower	9	17959811	17960910	-	Overexpression	Internode elongation. Panicle branching. Tillering. Salinity tolerance.	10.1104/pp.111.179945	LOC_Os09g28440
Os09g0457900	ERF protein associated with tillering and panicle branching	OsEATB	Morphological trait	Dwarf	9	17959811	17960910	-	Overexpression	Internode elongation. Panicle branching. Tillering. Salinity tolerance.	10.1104/pp.111.179945	LOC_Os09g28440
Os09g0457900	ERF protein associated with tillering and panicle branching	OsEATB	Resistance or Tolerance	Salinity tolerance	9	17959811	17960910	-	Overexpression	Internode elongation. Panicle branching. Tillering. Salinity tolerance.	10.1104/pp.111.179945	LOC_Os09g28440
Os09g0457900	ERF protein associated with tillering and panicle branching	OsEATB	Morphological trait	Culm leaf	9	17959811	17960910	-	Overexpression	Internode elongation. Panicle branching. Tillering. Salinity tolerance.	10.1104/pp.111.179945	LOC_Os09g28440
Os09g0459200	SHORT GRAIN 1	SG1	Morphological trait	Panicle flower	9	18004651	18006124	-	Others	Culm and rachis internode elongation. Seed development. Cell proliferation. Leaf angle. Brassinolide sensitivity.	10.1104/pp.111.187567	LOC_Os09g28520
Os09g0459200	SHORT GRAIN 1	SG1	Morphological trait	Dwarf	9	18004651	18006124	-	Others	Culm and rachis internode elongation. Seed development. Cell proliferation. Leaf angle. Brassinolide sensitivity.	10.1104/pp.111.187567	LOC_Os09g28520
Os09g0459200	SHORT GRAIN 1	SG1	Morphological trait	Seed	9	18004651	18006124	-	Others	Culm and rachis internode elongation. Seed development. Cell proliferation. Leaf angle. Brassinolide sensitivity.	10.1104/pp.111.187567	LOC_Os09g28520
Os09g0459200	SHORT GRAIN 1	SG1	Morphological trait	Culm leaf	9	18004651	18006124	-	Others	Culm and rachis internode elongation. Seed development. Cell proliferation. Leaf angle. Brassinolide sensitivity.	10.1104/pp.111.187567	LOC_Os09g28520
Os09g0466400	zinc finger homeodomain class homeobox transcription factor	OsZHD1	Morphological trait	Dwarf	9	18357757	18359013	-	Knockdown Overexpression	dwarfism	10.1007/s00425-013-2009-7	LOC_Os09g29130
Os09g0466400	zinc finger homeodomain class homeobox transcription factor	OsZHD1	Morphological trait	Culm leaf	9	18357757	18359013	-	Knockdown Overexpression	&quot;abaxially curled and drooping leaf-dominant, leaf rolling, formation and distribution of bulliform cells&quot;	10.1007/s00425-013-2009-7	LOC_Os09g29130
Os09g0469400	isoamylase3	isa3	Physiological trait	Eating quality	9	18505142	18522379	-	Mutant	Seed starch content.	10.1093/pcp/pcr058	LOC_Os09g29404
Os09g0470500	HOMEOBOX4	Oshox4	Morphological trait	Dwarf	9	18556877	18558594	-	Overexpression	Dwarfism. Regulation of gibberellin level.	10.1007/s11103-007-9270-8	LOC_Os09g29460
Os09g0474000	-	OsTFX1	Resistance or Tolerance	Bacterial blight resistance	9	18776338	18777174	-	Overexpression	Resistance to Xanthomonas oryzae pv. oryzae.	10.1073/pnas.0701742104	LOC_Os09g29820
Os09g0488000	glucosamine-6-P acetyltransferase 1	gna1	Morphological trait	Root	9	19479227	19479963	-	Mutant	Root length.	10.1104/pp.104.058248	LOC_Os09g31310
Os09g0494200	brittle culm 15/Oryza sativa Chitinase-like 1	BC15/OsCTL1	Resistance or Tolerance	Lodging resistance	9	19801754	19803583	-	Mutant	Brittle culm. Cellulose content.	10.1104/pp.112.195529	LOC_Os09g32080
Os09g0502100	LAGGING GROWTH AND DEVELOPMENT?1	LGD1	Morphological trait	Panicle flower	9	20078670	20084674	-	Mutant	Growth retardation. Tiller number. Panicle length.	10.1111/j.1365-313X.2012.04989.x	LOC_Os09g32540
Os09g0502100	LAGGING GROWTH AND DEVELOPMENT?1	LGD1	Morphological trait	Culm leaf	9	20078670	20084674	-	Mutant	Growth retardation. Tiller number. Panicle length.	10.1111/j.1365-313X.2012.04989.x	LOC_Os09g32540
Os09g0506800	homologous pairing aberration in rice meiosis 2	PAIR2	Physiological trait	Sterility	9	20274336	20282391	-	Mutant	Germ cell development. Homologous pairing.	10.1007/s00438-003-0934-z	LOC_Os09g32930
Os09g0507200	OsMADS8	OsMADS8	Morphological trait	Panicle flower	9	20307095	20313478	-	Knockdown	Floral organ formation.	10.1111/j.1365-313X.2009.04101.x	LOC_Os09g32948
Os09g0513000	XA21 binding protein 25	Xb25	Resistance or Tolerance	Bacterial blight resistance	9	20614711	20617866	-	Knockdown	XA21-mediated resistance to Xanthomonas oryzae pv. oryzae	10.1111/tpj.12076	LOC_Os09g33810
Os09g0516200	-	RF2a	Resistance or Tolerance	Other disease resistance	9	20747838	20752075	-	Overexpression	Rice tungro disease resistance.	10.1073/pnas.0810303105	LOC_Os09g34060
Os09g0516300	Nâ€terminal RNA recognition motifs homologue	OsRRMh	Physiological trait	Flowering	9	20760752	20768216	-	Knockdown	Transition to reproductive phase. Panicle size.	10.1111/jipb.12056	LOC_Os09g34070
Os09g0518200	salicylic acid glucosyltransferase1	OsSGT1	Resistance or Tolerance	Blast resistance	9	20875818	20877634	-	Knockdown	Probenazole dependent blast resistance.	10.1111/j.1365-313X.2008.03697.x	LOC_Os09g34250
Os09g0521900	GEN-like	OsGEN-L	Physiological trait	Sterility	9	21132561	21136782	-	Knockdown	Early microspore development.	10.1093/pcp/pci090	LOC_Os09g35000
Os09g0522000	dehydration-responsive element-binding protein 1B	OsDREB1B	Resistance or Tolerance	Salinity tolerance	9	21137904	21138817	-	Overexpression	&quot;Cold, drought and salinity tolerance.&quot;	10.1093/pcp/pci230	LOC_Os09g35010
Os09g0522000	dehydration-responsive element-binding protein 1B	OsDREB1B	Resistance or Tolerance	Drought tolerance	9	21137904	21138817	-	Overexpression	&quot;Cold, drought and salinity tolerance.&quot;	10.1093/pcp/pci230	LOC_Os09g35010
Os09g0522000	dehydration-responsive element-binding protein 1B	OsDREB1B	Resistance or Tolerance	Cold tolerance	9	21137904	21138817	-	Overexpression	&quot;Cold, drought and salinity tolerance.&quot;	10.1093/pcp/pci230	LOC_Os09g35010
Os09g0522200	dehydration-responsive element-binding protein 1A	OsDREB1A	Resistance or Tolerance	Drought tolerance	9	21146039	21146974	-	Overexpression	&quot;Cold, drought and salinity tolerance.&quot;	10.1093/pcp/pci230	LOC_Os09g35030
Os09g0522200	dehydration-responsive element-binding protein 1A	OsDREB1A	Resistance or Tolerance	Salinity tolerance	9	21146039	21146974	-	Overexpression	&quot;Cold, drought and salinity tolerance.&quot;	10.1093/pcp/pci230	LOC_Os09g35030
Os09g0522200	dehydration-responsive element-binding protein 1A	OsDREB1A	Resistance or Tolerance	Cold tolerance	9	21146039	21146974	-	Overexpression	&quot;Cold, drought and salinity tolerance.&quot;	10.1093/pcp/pci230	LOC_Os09g35030
Os09g0529300	Tiller Angle Control 1	TAC1	Morphological trait	Culm leaf	9	21563231	21566366	-	Natural variation	Tiller angle.	10.1111/j.1365-313X.2007.03284.x	LOC_Os09g35980
Os09g0529700	OsVPS22	OsVPS22	Morphological trait	Shoot seedling	9	21576480	21580155	-	Mutant	Chalky kernel. Seedling lethality.	10.1007/s11033-012-2422-1	LOC_Os09g36020
Os09g0529700	OsVPS22	OsVPS22	Physiological trait	Eating quality	9	21576480	21580155	-	Mutant	Chalky kernel. Seedling lethality.	10.1007/s11033-012-2422-1	LOC_Os09g36020
Os09g0532000	staygreen	sgr	Physiological trait	Source activity	9	21700360	21702723	-	Mutant	Leaf senescence. Chlorophyll degradation.	10.1105/tpc.106.044891	LOC_Os09g36200
Os09g0533600	BROAD-SPECTRUM RESISTANCE 1	BSR1	Resistance or Tolerance	Blast resistance	9	21793678	21799236	-	Overexpression	Bacterial blight and blast resistance.	10.1111/j.1467-7652.2010.00568.x	LOC_Os09g36320
Os09g0533600	BROAD-SPECTRUM RESISTANCE 1	BSR1	Resistance or Tolerance	Bacterial blight resistance	9	21793678	21799236	-	Overexpression	Bacterial blight and blast resistance.	10.1111/j.1467-7652.2010.00568.x	LOC_Os09g36320
Os09g0537700	S-like Rnase 4	OsRNS4	Morphological trait	Shoot seedling	9	21987601	21989587	-	Overexpression	Salinity tolerance. Seedling growth.	10.1016/j.plantsci.2013.10.003	LOC_Os09g36680
Os09g0537700	S-like Rnase 4	OsRNS4	Resistance or Tolerance	Salinity tolerance	9	21987601	21989587	-	Overexpression	Salinity tolerance. Seedling growth.	10.1016/j.plantsci.2013.10.003	LOC_Os09g36680
Os09g0540800	FD	OsFD1	Physiological trait	Flowering	9	22123789	22125783	-	Knockdown	Flowering time.	10.1038/nature10272	LOC_Os09g36910
Os09g0541000	plasma membrane intrinsic protein 2;7	OsPIP2;7	Resistance or Tolerance	Cold tolerance	9	22141774	22143190	-	Overexpression	Cold tolerance.	10.1093/pcp/pcn166	LOC_Os09g36930
Os09g0545300	small Auxin-up RNA gene 39	SAUR39	Morphological trait	Root	9	22397412	22398103	-	Overexpression	Dwarfism. Leaf angle. Root growth. Regulation of auxin level and transport.	10.1104/pp.109.143875	LOC_Os09g37330
Os09g0545300	small Auxin-up RNA gene 39	SAUR39	Morphological trait	Dwarf	9	22397412	22398103	-	Overexpression	Dwarfism. Leaf angle. Root growth. Regulation of auxin level and transport.	10.1104/pp.109.143875	LOC_Os09g37330
Os09g0547500	Oryza sativa lysine decarboxylase-like 1	OsLDC-like 1	Resistance or Tolerance	Other stress resistance	9	22474370	22476371	-	Mutant	Resistance to reactive oxygen species.	10.1007/s10059-012-0067-5	LOC_Os09g37540
Os09g0553200	UDP-Glucose Pyrophosphorylase1	Ugp1	Morphological trait	Dwarf	9	22748966	22754066	-	Knockdown	Pollen callose deposition. Dwarfism.	10.1105/tpc.106.044123	LOC_Os09g38030
Os09g0553200	UDP-glucose pyrophosphorylase 1	Ugp1	Physiological trait	Sterility	9	22748966	22754066	-	Knockdown	Pollen callose deposition. Dwarfism.	10.1105/tpc.106.044123	LOC_Os09g38030
Os09g0561600	DEFECT IN EARLY EMBRYO SAC1	OsDEES1	Physiological trait	Sterility	9	23147368	23150505	-	Knockdown	Female sterility. Embryo sac development.	10.1104/pp.112.203943	LOC_Os09g38850
Os09g0563300	thermo-sensitive chloroplast development 9	TCD9	Morphological trait	Culm leaf	9	23214688	23218668	-	Knockdown	&quot;chloroplast development, thermo-sensitivity albino phenotype&quot;	10.1016/j.plantsci.2013.11.003	LOC_Os09g38980
Os09g0567400	rice authentic His-containing phosphotransfer 2	OsAHP2	Resistance or Tolerance	Drought tolerance	9	23485838	23488686	-	Knockdown	osmotic tolerance with enhanced lateral roots and crown roots under mannitol treatment	10.1104/pp.113.232629	LOC_Os09g39400
Os09g0567400	rice authentic His-containing phosphotransfer 2	OsAHP2	Morphological trait	Seed	9	23485838	23488686	-	Knockdown	seed setting rate	10.1104/pp.113.232629	LOC_Os09g39400
Os09g0567400	rice authentic His-containing phosphotransfer 2	OsAHP2	Morphological trait	Dwarf	9	23485838	23488686	-	Knockdown	&quot;dwarfism with reduced internode lengths, &quot;	10.1104/pp.113.232629	LOC_Os09g39400
Os09g0567400	rice authentic His-containing phosphotransfer 2	OsAHP2	Morphological trait	Culm leaf	9	23485838	23488686	-	Knockdown	&quot;leaf senescence by cytokinin-mediated inhibition of chlorophyll content, tiller numbers&quot;	10.1104/pp.113.232629	LOC_Os09g39400
Os09g0567400	rice authentic His-containing phosphotransfer 2	OsAHP2	Morphological trait	Root	9	23485838	23488686	-	Knockdown	&quot;root development through cytokinin signal transduction, enhanced lateral root growth, gravitropism (geotropism)&quot;	10.1104/pp.113.232629	LOC_Os09g39400
Os09g0567400	rice authentic His-containing phosphotransfer 2	OsAHP2	Resistance or Tolerance	Salinity tolerance	9	23485838	23488686	-	Knockdown	hypersensitive to salt stress with inhibition shoot growth	10.1104/pp.113.232629	LOC_Os09g39400
Os10g0122600	Sec14-nodulin domain containing protein 1	OsSNDP1	Morphological trait	Root	10	1426573	1430357	-	Mutant	Root hair development.	10.1007-s11103-013-0033-4	LOC_Os10g03400
Os10g0122600	Oryza sativa Sec14-nodulin domain protein	OsSNDP1	Morphological trait	Root	10	1426573	1430357	-	Mutant	Root hair elongation.	10.1007/s11103-013-0033-4	LOC_Os10g03400
Os10g0127900	OsFbx352	OsFbx352	Physiological trait	Germination dormancy	10	1722588	1731170	-	Knockdown Overexpression	Glucose-induced suppression of seed germination.	10.1093/jxb/ers206	LOC_Os10g03850
Os10g0148000	Oryza sativa Drought-Induced LTP	OsDIL1	Resistance or Tolerance	Drought tolerance	10	2864473	2865588	-	Overexpression	Drought tolerance.	10.1007/s11103-013-0057-9	LOC_Os10g05720
Os10g0148100	Proline-rich protein3	OsPRP3	Morphological trait	Panicle flower	10	2876693	2878203	-	Knockdown Overexpression	Cold tolerance. Floral organ development.	10.1007/s11103-009-9557-z	LOC_Os10g05750
Os10g0148100	Proline-rich protein3	OsPRP3	Resistance or Tolerance	Cold tolerance	10	2876693	2878203	-	Knockdown Overexpression	Cold tolerance. Floral organ development.	10.1007/s11103-009-9557-z	LOC_Os10g05750
Os10g0167600	QTL for ultraviolet-B resistance on chromosome 10	qUVR-10	Resistance or Tolerance	Other stress resistance	10	4343782	4347681	-	Natural variation	UV tolerance.	10.1534/genetics.105.044735	LOC_Os10g08580
Os10g0167600	CPDphotolyase	CPDphotolyase	Resistance or Tolerance	Other stress resistance	10	4343782	4347681	-	Natural variation	UV tolerance.	10.1111/j.1365-313X.2005.02428.x	LOC_Os10g08580
Os10g0167600	CPDphotolyase	CPDphotolyase	Resistance or Tolerance	Other stress resistance	10	4343782	4347681	-	Natural variation	UV tolerance.	10.1093/pcp/pch215	LOC_Os10g08580
Os10g0177000	NAC domain-containing protein 111	OsNAC111	Resistance or Tolerance	Blast resistance	10	4996410	4995588	-	Overexpression	enhanced blast resistance	10.1094/mpmi-03-14-0065-r	LOC_Os10g09820
Os10g0195600	Spotted leaf 18	OsAT1/Spl18	Resistance or Tolerance	Blast resistance	10	6320365	6325925	-	Mutant	Spotted leaf. Resistance to Magnaporthe grisea and Xanthomonas oryzae pv oryzae.	10.1007/s11103-006-9130-y	LOC_Os10g11980
Os10g0195600	Spotted leaf 18	OsAT1/Spl18	Resistance or Tolerance	Bacterial blight resistance	10	6320365	6325925	-	Mutant	Spotted leaf. Resistance to Magnaporthe grisea and Xanthomonas oryzae pv oryzae.	10.1007/s11103-006-9130-y	LOC_Os10g11980
Os10g0389200	red chlorophyll catabolite reductase 1	OsRCCR1	Others	Others	10	13242540	13244074	-	Knockdown	Lesion mimic. Leaf senescence.	10.1016/j.jplph.2011.05.026	LOC_Os10g25030
Os10g0389200	red chlorophyll catabolite reductase 1	OsRCCR1	Physiological trait	Source activity	10	13242540	13244074	-	Knockdown	Lesion mimic. Leaf senescence.	10.1016/j.jplph.2011.05.026	LOC_Os10g25030
Os10g0390800	EREBP1-like gene	EBL1	Morphological trait	Dwarf	10	13348115	13349483	-	Knockdown	Internode elongation.	10.1007/s10529-010-0405-7	LOC_Os10g25170
Os10g0392600	SYG1/PHO81/XPR1 domain3	OsSPX3	Resistance or Tolerance	Other soil stress tolerance	10	13446247	13448477	-	Overexpression	Pi-starvation response.	10.1111/j.1744-7909.2009.00834.x	LOC_Os10g25310
Os10g0397400	brassinosteroid-deficient dwarf2	brd2	Morphological trait	Dwarf	10	13717033	13718410	-	Mutant	Internode elongation. Leaf angle. Brassinosteroid sensitivity.	10.1105/tpc.105.030973	LOC_Os10g25780
Os10g0397400	brassinosteroid-deficient dwarf2	brd2	Morphological trait	Culm leaf	10	13717033	13718410	-	Mutant	Internode elongation. Leaf angle. Brassinosteroid sensitivity.	10.1105/tpc.105.030973	LOC_Os10g25780
Os10g0403000	PLASTOCHRON1	pla1	Morphological trait	Culm leaf	10	14016190	14017943	-	Mutant	Plastochron and phyllotaxy. Dwarfism.	10.1073/pnas.2636936100	LOC_Os10g26340
Os10g0403000	PLASTOCHRON1	pla1	Morphological trait	Dwarf	10	14016190	14017943	-	Mutant	Plastochron and phyllotaxy. Dwarfism.	10.1073/pnas.2636936100	LOC_Os10g26340
Os10g0405500	HOMOLOGOUS PAIRING ABERRATION IN RICE MEIOSIS3	pair3	Physiological trait	Sterility	10	14199420	14206349	-	Mutant	Germ cell development. Homologous pairing.	10.1111/j.1365-313X.2009.03870.x	LOC_Os10g26560
Os10g0409400	Î²-subunit of polygalacturonase 1	OsBURP16	Physiological trait	Other stress resistance	10	14528727	14530282	-	Overexpression	&quot;cell adhesion, resistance to cold, salinity and drought stress&quot;	10.1111/pce.12223	LOC_Os10g26940
Os10g0419200	early heading date2	ehd2	Physiological trait	Flowering	10	15197103	15199951	-	Mutant	Flowering time independent of day length. Panicle size.	10.1104/pp.108.125542	LOC_Os10g28330
Os10g0419200	early heading date2	ehd2	Morphological trait	Panicle flower	10	15197103	15199951	-	Mutant	Flowering time independent of day length. Panicle size.	10.1104/pp.108.125542	LOC_Os10g28330
Os10g0419200	Rice Indeterminate 1	rid1	Physiological trait	Flowering	10	15197103	15199951	-	Mutant	Flowering time independent of day length. Transition from vegetative to reproductive phase.	10.1073/pnas.0806019105	LOC_Os10g28330
Os10g0444700	phosphate transporter8	OsPT8	Resistance or Tolerance	Other soil stress tolerance	10	16492617	16495443	-	Knockdown Overexpression	Phosphate uptake.	10.1104/pp.111.175240	LOC_Os10g30790
Os10g0463400	Early heading date 1	Ehd1	Physiological trait	Flowering	10	17533310	17535191	-	Natural variation	Flowering time independent of day length.	10.1101/gad.1189604	LOC_Os10g32600
Os10g0467800	cellulose synthase catalytic subunit A7	OsCesA7	Morphological trait	Culm leaf	10	17719262	17723773	-	Mutant	Brittle culm. Secondary cell wall synthesis.	10.1104/pp.103.022442	LOC_Os10g32980
Os10g0467800	cellulose synthase catalytic subunit A7	OsCesA7	Resistance or Tolerance	Lodging resistance	10	17719262	17723773	-	Mutant	Brittle culm. Secondary cell wall synthesis.	10.1104/pp.103.022442	LOC_Os10g32980
Os10g0467800	cellulose synthase catalytic subunit A7	OsCesA7	Morphological trait	Dwarf	10	17719262	17723773	-	Mutant	Brittle culm. Secondary cell wall synthesis.	10.1104/pp.103.022442	LOC_Os10g32980
Os10g0471100	Wax-deficient anther1	wda1	Physiological trait	Sterility	10	17906207	17912067	-	Mutant	Pollen development. Cuticle and wax production in anther wall.	10.1105/tpc.106.042044	LOC_Os10g33250
Os10g0471700	inhibitors of cyclin-dependent kinase6	OsiICK6	Morphological trait	Dwarf	10	17957058	17960414	-	Overexpression	Internode elongation. Pollen viability. Stomata size. Leaf rolling.	10.1093/aob/mcr057	LOC_Os10g33310
Os10g0471700	inhibitors of cyclin-dependent kinase6	OsiICK6	Morphological trait	Culm leaf	10	17957058	17960414	-	Overexpression	Internode elongation. Pollen viability. Stomata size. Leaf rolling.	10.1093/aob/mcr057	LOC_Os10g33310
Os10g0471700	inhibitors of cyclin-dependent kinase6	OsiICK6	Physiological trait	Sterility	10	17957058	17960414	-	Overexpression	Fertility.	10.1093/aob/mcr057	LOC_Os10g33310
Os10g0483000	Osj10g basal transcription factor 3	Osj10gBTF3	Morphological trait	Dwarf	10	18697856	18700642	-	Knockdown	Dwarfism. Pollen development.	10.1093/pcp/pcs146	LOC_Os10g34180
Os10g0483000	Osj10g basal transcription factor 3	Osj10gBTF3	Physiological trait	Sterility	10	18697856	18700642	-	Knockdown	Dwarfism. Pollen development.	10.1093/pcp/pcs146	LOC_Os10g34180
Os10g0485600	Dicer-Like 3b	OsDCL3b	Others	Others	10	18817685	18829950	-	Knockdown	Processing of 24-nucleotide phased small RNA.	10.1111/j.1365-313X.2011.04805.x	LOC_Os10g34430
Os10g0494800	katanin subunit P80a	OsKTN80a	Physiological trait	Root	10	19261669	19255999	-	Overexpression	&quot;cell division in primary root, essential for the complete cytokinesis, cell elongation of root tip by regulating cortical microtubule (CMT), microtubule stabilization&quot;	10.1111/jipb.12170	LOC_Os10g35200
Os10g0496900	faded green leaf	fgl	Physiological trait	Source activity	10	19357494	19361214	-	Mutant	Chlorophyll synthesis under high light conditions.	10.1111/tpj.12110	LOC_Os10g35370
Os10g0497300	fertility restorer gene 5	Rf5	Physiological trait	Sterility	10	19392891	19416228	-	Natural variation	Hong-Lian cytoplasmic male sterility.	10.1105/tpc.111.093211	LOC_Os10g35436
Os10g0497300	RF1A	RF1A	Physiological trait	Sterility	10	19392891	19416228	-	Natural variation	Boro II cytoplasmic male sterility.	10.1105/tpc.105.038240	LOC_Os10g35436
Os10g0497432	Rf-1	Rf-1	Physiological trait	Sterility	10	19408835	19410901	-	Natural variation	Boro II cytoplasmic male sterility.	10.1046/j.1365-313X.2003.01961.x	LOC_Os10g35440
Os10g0499500	RF1B	RF1B	Physiological trait	Sterility	10	19514088	19516881	-	Natural variation	Boro II cytoplasmic male sterility.	10.1105/tpc.105.038240	LOC_Os10g35640
Os10g0513200	Nod26-like intrinsic protein 3-1	OsNIP3;1	Physiological trait	Root	10	20234003	20233370	-	Knockdown	facilitation of boron uptake	10.1111/tpj.12511	LOC_Os10g36924
Os10g0513200	Nod26-like intrinsic protein 3-1	OsNIP3;1	Physiological trait	Shoot seedling	10	20234003	20233370	-	Knockdown	&quot;maintaining growth under boron-deficient conditions, fresh weight, regulation boron distribution among shoot tissues under boron-deficient and -sufficient conditions&quot;	10.1111/tpj.12511	LOC_Os10g36924
Os10g0516100	H subunit of GDC	OsGDCH	Physiological trait	Source activity	10	20350030	20352092	-	Knockdown	Leaf senescence induced by reactive oxygen species.	10.1111/pce.12078	LOC_Os10g37180
Os10g0524400	Phospholipase D beta1	OsPLDbeta1	Resistance or Tolerance	Blast resistance	10	20832313	20841378	-	Knockdown	Resistance to Pyricularia grisea and Xanthonomas oryzae pv oryzae.	10.1104/pp.108.131979	LOC_Os10g38060
Os10g0524400	Phospholipase D Î²1	PLDÎ²1	Physiological trait	Germination dormancy	10	20832313	20841378	-	Knockdown	Sensitivity to ABA during germination stage.	10.1038/cr.2007.77	LOC_Os10g38060
Os10g0533600	Mitogen-Activated Protein Kinase Phosphatase6	OsMPK6	Resistance or Tolerance	Bacterial blight resistance	10	21211470	21215227	-	Mutant	Resistance to Xanthomonas oryzae pv. oryzae.	10.1007/s00425-007-0541-z	LOC_Os10g38950
Os10g0536100	OsMADS56	OsMADS56	Physiological trait	Flowering	10	21318423	21328916	-	Overexpression	Flowering time under long day condition.	10.1111/j.1365-3040.2009.02008.x	LOC_Os10g39130
Os10g0539600	seed-specific protein kinase	SPK	Physiological trait	Eating quality	10	21482735	21487504	-	Knockdown	Seed storage products.	10.1105/tpc.010454	LOC_Os10g39420
Os10g0539600	seed-specific protein kinase	SPK	Physiological trait	Eating quality	10	21482735	21487504	-	Knockdown	Seed starch content.	10.1093/pcp/pch122	LOC_Os10g39420
Os10g0548700	receptor-like cytoplasmic kinase gene	NRRB	Resistance or Tolerance	Blast resistance	10	21922889	21928047	-	Knockdown	promote invasion of bacteria (Xoc)	10.1007/s11033-014-3069-x	LOC_Os10g40100
Os10g0558900	Rolling-leaf14	rl14	Physiological trait	Source activity	10	22450841	22452861	-	Mutant	Leaf rolling. Cellulose and ligin content. Stomata size. Transpiration rate.	10.1111/j.1467-7652.2012.00679.x	LOC_Os10g40960
Os10g0558900	Rolling-leaf14	rl14	Morphological trait	Culm leaf	10	22450841	22452861	-	Mutant	Leaf rolling. Cellulose and ligin content. Stomata size. Transpiration rate.	10.1111/j.1467-7652.2012.00679.x	LOC_Os10g40960
Os10g0561400	-	MYBS3	Resistance or Tolerance	Cold tolerance	10	22583739	22592045	-	Overexpression	Cold tolerance.	10.1104/pp.110.153015	LOC_Os10g41200
Os10g0563600	methionine sulfoxide reductaseA4.1	OsMSRA4.1	Resistance or Tolerance	Salinity tolerance	10	22710059	22712351	-	Overexpression	Salinity tolerance.	10.1007/s00425-009-0934-2	LOC_Os10g41400
Os10g0567400	Chlorophyllide a oxygenase	cao	Physiological trait	Source activity	10	22938145	22941813	-	Mutant	Chlorophyll content.	10.1270/jsbbs.55.361	LOC_Os10g41780
Os10g0569400	-	Rir1b	Resistance or Tolerance	Blast resistance	10	23030488	23031807	-	Overexpression	Resistance to Magnaporthe grisea.	10.1023/A:1006423232753	LOC_Os10g41980
Os10g0573900	nonsense-mediated mRNA decay 3	OsNMD3	Physiological trait	Dwarf	10	23239258	23237204	-	Overexpression	&quot;dwarfism, slow growth&quot;	10.1093/jxb/eru150	LOC_Os10g42320
Os10g0573900	nonsense-mediated mRNA decay 3	OsNMD3	Physiological trait	Others	10	23239258	23237204	-	Overexpression	maintenance of normal protein synthesis efficiency	10.1093/jxb/eru150	LOC_Os10g42320
Os10g0573900	nonsense-mediated mRNA decay 3	OsNMD3	Morphological trait	Seed	10	23239258	23237204	-	Overexpression	reduced grain weight	10.1093/jxb/eru150	LOC_Os10g42320
Os10g0577600	Jumonji C domain-containing protein 6	jmj6	Morphological trait	Panicle flower	10	23481090	23486976	-	Mutant	Number and morphology of floral organ.	10.1073/pnas.0805901105	LOC_Os10g42690
Os10g0577600	jmjC domain-containing gene	OsJMJ706	Morphological trait	Panicle flower	10	23481146	23486976	-	Overexpression	&quot;open husk, long sterile lemma&quot;	10.1104/pp.114.235564	LOC_Os10g42690
Os10g0578200	Oryza sativa cellulose synthase-like D1	OsCSLD1	Morphological trait	Root	10	23520337	23521567	-	Mutant	Root hair development.	10.1104/pp.106.091546	LOC_Os10g42750
Os11g0102100	narrow leaf2	nal2	Morphological trait	Seed	11	67344	67955	-	Mutant	Leaf rolling. Bulliform cell size and number. Opened spikelets. Grain size.	10.1111/nph.12231	LOC_Os11g01130
Os11g0102100	narrow leaf2	nal2	Morphological trait	Culm leaf	11	67344	67955	-	Mutant	Leaf rolling. Bulliform cell size and number. Opened spikelets. Grain size.	10.1111/nph.12231	LOC_Os11g01130
Os11g0102100	WUSCHEL-LIKE HOMEOBOX 3	WOX3	Morphological trait	Culm leaf	11	67344	69989	-	Overexpression	Ligule and auricle formation.	10.1104/pp.107.095737	LOC_Os11g01130
Os11g0102200	Phototropin1a	phot1a	Physiological trait	Source activity	11	78395	93098	-	Mutant	Photosynthetic capacity.	10.1007/s11103-008-9442-1	LOC_Os11g01140
Os11g0104300	DWARF 53	D53	Morphological trait	Culm leaf	11	193178	198317	-	Mutant	Tillering dwarf. Tiller bud outgrowth. Strigolactone sensitivity.	&quot;10.1038/nature12870, 10.1038/nature12878&quot;	LOC_Os11g01330
Os11g0113700	calcineurin B-like protein-interacting protein kinase15	OsCIPK15	Resistance or Tolerance	Salinity tolerance	11	629588	632625	-	Overexpression	Salinity tolerance.	10.1104/pp.107.101295	LOC_Os11g02240
Os11g0117400	OsWRKY89	OsWRKY89	Morphological trait	Dwarf	11	781474	782488	-	Overexpression	&quot;Blast, UV and white-backed planthopper resistance. Internode elongation. Growth retardation at the early stage.&quot;	10.1007/s11103-007-9244-x	LOC_Os11g02520
Os11g0117400	OsWRKY89	OsWRKY89	Resistance or Tolerance	Blast resistance	11	781474	782488	-	Knockdown Overexpression	&quot;Blast, UV and white-backed planthopper resistance. Internode elongation. Growth retardation at the early stage.&quot;	10.1007/s11103-007-9244-x	LOC_Os11g02520
Os11g0117400	OsWRKY89	OsWRKY89	Resistance or Tolerance	Insect resistance	11	781474	782488	-	Overexpression	&quot;Blast, UV and white-backed planthopper resistance. Internode elongation. Growth retardation at the early stage.&quot;	10.1007/s11103-007-9244-x	LOC_Os11g02520
Os11g0117400	OsWRKY89	OsWRKY89	Resistance or Tolerance	Other stress resistance	11	781474	782488	-	Overexpression	&quot;Blast, UV and white-backed planthopper resistance. Internode elongation. Growth retardation at the early stage.&quot;	10.1007/s11103-007-9244-x	LOC_Os11g02520
Os11g0126900	-	ONAC122	Resistance or Tolerance	Blast resistance	11	1215799	1217923	-	Knockdown	Resistance to Magnaporthe grisea.	10.1007/s11103-012-9981-3	LOC_Os11g03300
Os11g0126900	ONAC122	ONAC122	Resistance or Tolerance	Blast resistance	11	1215799	1217923	-	Knockdown	Resistance to Magnaporthe grisea.	10.1007/s11033-012-2040-y	LOC_Os11g03300
Os11g0126900	NAM-ATAF-CUC family 10	OsNAC10	Resistance or Tolerance	Drought tolerance	11	1215803	1217848	-	Overexpression	Grain yield under drought conditions.	10.1104/pp.110.154773	LOC_Os11g03300
Os11g0127600	&quot;NAM, ATAF1/2, CUC2 transcription factor045&quot;	ONAC045	Resistance or Tolerance	Salinity tolerance	11	1251185	1253050	-	Overexpression	Drought and salinity tolerance.	10.1016/j.bbrc.2008.12.163	LOC_Os11g03370
Os11g0127600	&quot;NAM, ATAF1/2, CUC2 transcription factor045&quot;	ONAC045	Resistance or Tolerance	Drought tolerance	11	1251185	1253050	-	Overexpression	Drought and salinity tolerance.	10.1016/j.bbrc.2008.12.163	LOC_Os11g03370
Os11g0140400	Ca2+/H+ exchanger 4	OsACA4	Resistance or Tolerance	Salinity tolerance	11	1841204	1847173	-	Natural variation	salinity tolerance	10.1007/s00709-014-0615-2	LOC_Os11g04460
Os11g0148500	Pyruvate kinase 1	ospk1	Morphological trait	Seed	11	2221157	2225473	-	Mutant	Dwarfism. Regulation of gibberellin and ABA biosynthesis. Seed color. Internode color.	10.1007/s11105-011-0386-2	LOC_Os11g05110
Os11g0148500	Pyruvate kinase1	OsPK1	Morphological trait	Dwarf	11	2221157	2225473	-	Mutant	Elongation of uppermost internode. Dwarfism.	10.1007/s00425-011-1471-3	LOC_Os11g05110
Os11g0148500	Pyruvate kinase 1	ospk1	Morphological trait	Dwarf	11	2221157	2225473	-	Mutant	Dwarfism. Regulation of gibberellin and ABA biosynthesis. Seed color. Internode color.	10.1007/s11105-011-0386-2	LOC_Os11g05110
Os11g0152500	RICE TERMINAL FLOWER 1/CENTRORADIALIS HOMOLOG 1	RCN1	Physiological trait	Flowering	11	2434690	2436020	-	Overexpression	Transition to reproductive phase. Panicle branching.	10.1046/j.1365-313X.2002.01255.x	LOC_Os11g05470
Os11g0152500	RICE TERMINAL FLOWER 1/CENTRORADIALIS HOMOLOG 1	RCN1	Morphological trait	Panicle flower	11	2434690	2436020	-	Overexpression	Transition to reproductive phase. Panicle branching.	10.1046/j.1365-313X.2002.01255.x	LOC_Os11g05470
Os11g0153600	yellow-green leaf 138 (t)	YGL138(t)	Physiological trait	Source activity	11	2495595	2500431	-	Mutant	Chloroplast development.	10.1186/1939-8433-6-7	LOC_Os11g05552
Os11g0167800	&quot;ABA, osmotic stress, and ripening1&quot;	ASR1	Resistance or Tolerance	Cold tolerance	11	3261662	3262630	-	Overexpression	Cold and drought tolerance.	10.1007/s10059-013-0036-7	LOC_Os11g06720
Os11g0167800	&quot;ABA, osmotic stress, and ripening1&quot;	ASR1	Resistance or Tolerance	Drought tolerance	11	3261662	3262630	-	Overexpression	Cold and drought tolerance.	10.1007/s10059-013-0036-7	LOC_Os11g06720
Os11g0167800	&quot;ABA, osmotic stress, and ripening1&quot;	OsAsr1	Resistance or Tolerance	Cold tolerance	11	3261662	3262630	-	Overexpression	Cold tolerance.	10.1007/s10059-009-0055-6	LOC_Os11g06720
Os11g0182500	OsPIANK1	OsPIANK1	Resistance or Tolerance	Bacterial blight resistance	11	4128559	4137950	-	Overexpression	Resistance to Magnaporthe oryzae.	10.1371/journal.pone.0059699	LOC_Os11g07980
Os11g0184900	NAM-ATAF-CUC family 5	OsNAC5	Resistance or Tolerance	Salinity tolerance	11	4282487	4284994	-	Overexpression	Salinity tolerance.	10.1007/s00438-010-0557-0	LOC_Os11g08210
Os11g0184900	NAM-ATAF-CUC family 5	OsNAC5	Physiological trait	Germination dormancy	11	4282487	4284994	-	Knockdown Overexpression	&quot;Cold tolerance. Sensitivity to salt, mannitol and ABA during germination.&quot;	10.1007/s00425-011-1403-2	LOC_Os11g08210
Os11g0184900	NAM-ATAF-CUC family 5	OsNAC5	Resistance or Tolerance	Cold tolerance	11	4282487	4284994	-	Knockdown Overexpression	&quot;Cold tolerance. Sensitivity to salt, mannitol and ABA during germination.&quot;	10.1007/s00425-011-1403-2	LOC_Os11g08210
Os11g0195500	rice phytoalexin deficient 4	OsPAD4	Resistance or Tolerance	Blast resistance	11	4768789	4772508	-	Knockdown	&quot;wound-induced and JA-dependent bacterial resistance, induction of terpenoid-type phytoalexin momilactone A(MOA) accumulation&quot;	10.1111/tpj.12500	LOC_Os11g09010
Os11g0199200	protein disulphide isomerase-like protein 1	PDIL1	Physiological trait	Eating quality	11	4954355	4958274	-	Mutant	Starch biosynthesis.	10.1093/jxb/err262	LOC_Os11g09280
Os11g0210300	reduced adh activity	rad	Resistance or Tolerance	Submergency tolerance	11	5695591	5699215	-	Mutant	Coleoptile elongation under submerged condition.	10.1270/jsbbs.56.69	LOC_Os11g10480
Os11g0210300	ALCOHOL DEHYDROGENASE 1	ADH1	Physiological trait	Source activity	11	5698847	5695598	-	Knockdown	&quot;sucrose synthesis, germination and survival rate during submergence&quot;	10.1093/aob/mct305	LOC_Os11g10480
Os11g0225100	Pia	Pia	Resistance or Tolerance	Blast resistance	11	6524851	6528954	-	Natural variation	Resistance to Magnaporthe oryzae carrying AVR-Pia	10.1111/j.1365-313X.2011.04502.x	LOC_Os11g11790
Os11g0225100	RGA4	RGA4	Resistance or Tolerance	Blast resistance	11	6524851	6528954	-	Mutant	Resistance to Magnaporthe oryzae.	10.1105/tpc.112.107201	LOC_Os11g11790
Os11g0225300	Pia	Pia	Resistance or Tolerance	Blast resistance	11	6537417	6544615	-	Natural variation	Resistance to Magnaporthe oryzae carrying AVR-Pia	10.1111/j.1365-313X.2011.04502.x	LOC_Os11g11810
Os11g0225300	RGA5	RGA5	Resistance or Tolerance	Blast resistance	11	6537417	6544615	-	Mutant	Resistance to Magnaporthe oryzae.	10.1105/tpc.112.107201	LOC_Os11g11810
Os11g0235200	short panicle1	sp1	Morphological trait	Panicle flower	11	7176158	7181414	-	Mutant	Panicle elongation. Grain size.	10.1111/j.1365-313X.2009.03799.x	LOC_Os11g12740
Os11g0235200	short panicle1	sp1	Morphological trait	Seed	11	7176158	7181414	-	Mutant	Panicle elongation. Grain size.	10.1111/j.1365-313X.2009.03799.x	LOC_Os11g12740
Os11g0247300	Twisted dwarf 1	Tid1	Morphological trait	Dwarf	11	7962459	7965303	-	Mutant	Cell division and expansion. Twisted growth. Microtuble arrangement.	10.1266/ggs.84.209	LOC_Os11g14220
Os11g0247300	Twisted dwarf 1	Tid1	Morphological trait	Culm leaf	11	7962459	7965303	-	Mutant	Cell division and expansion. Twisted growth. Microtuble arrangement.	10.1266/ggs.84.209	LOC_Os11g14220
Os11g0249000	necrotic leaf sheath 1	nls1-1D	Resistance or Tolerance	Bacterial blight resistance	11	8074465	8080014	-	Mutant	Bacterial blight resistance. Hydrogen peroxide and salicylic acid accumulation.	10.1111/j.1365-313X.2011.04557.x	LOC_Os11g14380
Os11g0267000	genomes uncoupled 4	OsGUN4	Physiological trait	Culm leaf	11	9221867	9223103	-	Mutant	chlorophyll and carotenoid metabolism via methylation	10.1007/s00122-014-2393-9	LOC_Os11g16550
Os11g0446000	RICE SALT SENSITIVE3	RSS3	Morphological trait	Root	11	16608816	16613691	-	Mutant	Root growth. Salinity tolerance.	10.1105/tpc.113.112052	LOC_Os11g25920
Os11g0446000	RICE SALT SENSITIVE3	RSS3	Resistance or Tolerance	Salinity tolerance	11	16608816	16613691	-	Mutant	Root growth. Salinity tolerance.	10.1105/tpc.113.112052	LOC_Os11g25920
Os11g0490600	lazy1	lazy1	Morphological trait	Culm leaf	11	19145382	19150905	-	Mutant	Tiller angle. Shoot gravitropism. Polar auxin transport.	10.1038/cr.2007.38	LOC_Os11g29840
Os11g0490600	lazy1	lazy1	Morphological trait	Culm leaf	11	19145382	19150905	-	Mutant	Tiller angle. Shoot gravitropism. Polar auxin transport.	10.1093/pcp/pcm042	LOC_Os11g29840
Os11g0523800	auxin response factor 1	osarf1	Morphological trait	Root	11	20763199	20769515	-	Mutant	Root length. Shoot length. Brassinosteroid sensitivity.	10.1007/s11103-009-9474-1	LOC_Os11g32110
Os11g0523800	auxin response factor 1	osarf1	Morphological trait	Dwarf	11	20763199	20769515	-	Mutant	Root length. Shoot length. Brassinosteroid sensitivity.	10.1007/s11103-009-9474-1	LOC_Os11g32110
Os11g0528700	-	tld1-D	Morphological trait	Culm leaf	11	21012137	21017940	-	Mutant	Tillering dwarf. Leaf angel. Drought tolerance. Auxin catabolism.	10.1104/pp.109.146803	LOC_Os11g32510
Os11g0528700	-	tld1-D	Resistance or Tolerance	Drought tolerance	11	21012137	21017940	-	Mutant	Tillering dwarf. Leaf angel. Drought tolerance. Auxin catabolism.	10.1104/pp.109.146803	LOC_Os11g32510
Os11g0528700	-	tld1-D	Morphological trait	Dwarf	11	21012137	21017940	-	Mutant	Tillering dwarf. Leaf angel. Drought tolerance. Auxin catabolism.	10.1104/pp.109.146803	LOC_Os11g32510
Os11g0558200	R2R3 MYB transcription factor	OsMYB4P	Morphological trait	Root	11	22579711	22578497	-	Overexpression	regulation of Pi-dependent root architecture by facilitating Pi acquisition under Pi deficient conditions	10.1016/j.plaphy.2014.02.024	LOC_Os11g35390
Os11g0558200	R2R3 MYB transcription factor	OsMYB4P	Resistance or Tolerance	Other stress resistance	11	22579711	22578497	-	Overexpression	tolerance to low Pi	10.1016/j.plaphy.2014.02.024	LOC_Os11g35390
Os11g0559200	Xa21	Xa21	Resistance or Tolerance	Bacterial blight resistance	11	22645516	22648800	-	Natural variation	Bacterial blight resistance.	10.1126/science.270.5243.1804	LOC_Os11g35500
Os11g0572700	carotenoid isomerase	OsCRTISO	Resistance or Tolerance	Other stress resistance	11	23328353	23332192	-	Mutant	Pre-harvest sprouting. Photo bleaching.	10.1111/j.1365-313X.2008.03411.x	LOC_Os11g36440
Os11g0572700	carotenoid isomerase	OsCRTISO	Physiological trait	Germination dormancy	11	23328353	23332192	-	Mutant	Pre-harvest sprouting. Photo bleaching.	10.1111/j.1365-313X.2008.03411.x	LOC_Os11g36440
Os11g0572700	zebra2	zebra2	Physiological trait	Source activity	11	23328882	23332192	-	Mutant	Zebra. Photosynthetic capacity. Chlorophyll content. Photoprotection.	10.1007/s11103-010-9719-z	LOC_Os11g36440
Os11g0573000	yellow2-like and ubiquitin hydrolase	-	Physiological trait	Others	11	23356865	23351617	-	Others	DNA hypomethylation	10.1111/tpj.12553	LOC_Os11g36470
Os11g0592200	pathogenesis-related 4	OsPR4	Resistance or Tolerance	Drought tolerance	11	24354046	24354944	-	Overexpression	Drought tolerance.	10.1016/j.jplph.2011.07.013	LOC_Os11g37970
Os11g0592900	Bright-green leaf 1	BGL11(t)	Physiological trait	Source activity	11	24408598	24411126	-	Mutant	Chloroplast development.	10.1007/s13258-013-0094-4	LOC_Os11g38040
Os11g0595400	FLORAL ORGAN NUMBER2	fon2	Morphological trait	Panicle flower	11	24506800	24507550	-	Mutant	Floral organ number. Floral meristem size.	10.1093/pcp/pcl025	LOC_Os11g38270
Os11g0598500	Pb1	Pb1	Resistance or Tolerance	Blast resistance	11	24704987	24708859	-	Natural variation	Blast resistance.	10.1111/j.1365-313X.2010.04348.x	LOC_Os11g38580
Os11g0684000	mitogen-activated protein kinase5	OsMPK5	Resistance or Tolerance	Other disease resistance	11	29513029	29516042	-	Knockdown	Resistance to brown spot pathogen Cochliobolus miyabeanus.	10.1104/pp.109.152702	LOC_Os11g45740
Os11g0687800	Pik1	Pik1	Resistance or Tolerance	Blast resistance	11	29727301	29733644	-	Natural variation	Blast resistance.	10.1111/j.1469-8137.2010.03462.x	LOC_Os11g46070
Os11g0687900	Pik2	Pik2	Resistance or Tolerance	Blast resistance	11	29736943	29743792	-	Natural variation	Blast resistance.	10.1111/j.1469-8137.2010.03462.x	LOC_Os11g46080
Os11g0689000	Pikm	Pikm	Resistance or Tolerance	Blast resistance	11	29823840	29833903	-	Natural variation	Blast resistance.	10.1534/genetics.108.095034	LOC_Os11g46200
Os11g0689100	Pik-p	Pik-p	Resistance or Tolerance	Blast resistance	11	29827405	29831836	-	Natural variation	Blast resistance.	10.1007/s00122-010-1506-3	LOC_Os11g46210
Os11g0689300	pollen-expressed Calmodulin-binding protein	OsPCBP	Physiological trait	Sterility	11	29834440	29839778	-	Knockdown Overexpression	Late stage pollen development.	10.1007/s12374-011-9184-5	LOC_Os11g46230
Os11g0701800	Rice xylanase inhibitor	RIXI	Resistance or Tolerance	Blast resistance	11	30562421	30563664	-	Others	resistance to Magnaporthe grisea	10.1007/s10658-013-0342-0	LOC_Os11g47580
Os11g0704500	Metallothionein1a	OsMT1a	Resistance or Tolerance	Drought tolerance	11	30636308	30637001	-	Overexpression	Drought tolerance. Zn homeostasis.	10.1007/s11103-009-9466-1	LOC_Os11g47809
Os11g0707000	Rubisco Activase	rca	Physiological trait	Source activity	11	30741424	30744633	-	Knockdown	Rubisco activity.	10.1093/aob/mcl025	LOC_Os11g47970
Os11g0707000	RuBisCO activase A1	OsrcaA1	Morphological trait	Dwarf	11	30741424	30744633	-	Knockdown Overexpression	Dwarfism.	10.1006/bbrc.2001.6269	LOC_Os11g47970
Os11g0708400	Wilted Dwarf and Lethal 1	wdl1	Resistance or Tolerance	Drought tolerance	11	30791586	30794265	-	Mutant	Cuticle formation. Drought tolerance.	10.1007/s11103-010-9656-x	LOC_Os11g48070
LOC_Os12g07790	NAC domain-containing protein	NAC	Resistance or Tolerance	Salinity tolerance	12	0	0	-	Natural variation	regulation of NaCl stress responses	10.1007/s11738-014-1569-x	LOC_Os12g07790
Os12g0101600	narrow leaf3	nal3	Morphological trait	Seed	12	63393	64004	-	Mutant	Leaf rolling. Bulliform cell size and number. Opened spikelets. Grain size.	10.1111/nph.12231	LOC_Os12g01120
Os12g0101600	WUSCHEL-LIKE HOMEOBOX 3	WOX3	Morphological trait	Culm leaf	12	63393	66038	-	Overexpression	Ligule and auricle formation.	10.1104/pp.107.095737	LOC_Os12g01120
Os12g0101600	narrow leaf3	nal3	Morphological trait	Culm leaf	12	63393	64004	-	Mutant	Leaf rolling. Bulliform cell size and number. Opened spikelets. Grain size.	10.1111/nph.12231	LOC_Os12g01120
Os12g0123700	-	ONAC131	Resistance or Tolerance	Blast resistance	12	1138155	1140307	-	Knockdown	Resistance to Magnaporthe grisea.	10.1007/s11103-012-9981-3	LOC_Os12g03040
Os12g0123700	ONAC131	ONAC131	Resistance or Tolerance	Blast resistance	12	1138155	1140307	-	Knockdown	Resistance to Magnaporthe grisea.	10.1007/s11033-012-2040-y	LOC_Os12g03040
Os12g0132400	Rice Immature Pollen 1	rip1	Physiological trait	Sterility	12	1561198	1565508	-	Mutant	Late pollen development.	10.1093/pcp/pcl013	LOC_Os12g03822
Os12g0143800	-	OsDMC1	Physiological trait	Sterility	12	2153104	2157330	-	Knockdown	Pollen sterility. Homologous pairing.	10.1007/s11103-007-9195-2	LOC_Os12g04980
Os12g0152500	MICROSPORELESS2	MIL2	Physiological trait	Sterility	12	2587463	2588355	-	Mutant	Pollen development.	10.1111/j.1469-8137.2012.04270.x	LOC_Os12g05630
Os12g0170400	Al resistance transcription factor 1	art1	Resistance or Tolerance	Other soil stress tolerance	12	3579463	3581890	-	Mutant	Aluminium tolerance. Root elongation in acidic soil.	10.1105/tpc.109.070771	LOC_Os12g07280
Os12g0188700	thioredoxin m	Ostrxm	Physiological trait	Source activity	12	4460763	4461870	-	Knockdown	Chloroplast development. Growth retardation	10.1104/pp.108.123547	LOC_Os12g08730
Os12g0189500	yellow2-like and ubiquitin hydrolase	OsYUCCA11	Physiological trait	Others	12	4516504	4514727	-	Others	DNA methylation and maternal H3K27me3	10.1111/tpj.12553	LOC_Os12g08780
Os12g0207000	OsMADS13	OsMADS13	Morphological trait	Panicle flower	12	5583799	5589341	-	Mutant	Ovule identity.	10.1111/j.1365-313X.2007.03272.x	LOC_Os12g10540
Os12g0270200	opaque and growth retardation 1	ogr1	Others	Others	12	9776836	9781518	-	Mutant	Growth retardation. RNA editing in mitochondria.	10.1111/j.1365-313X.2009.03909.x	LOC_Os12g17080
Os12g0274700	Rubisco small subunit2	OsRBCS2	Physiological trait	Source activity	12	10079473	10080719	-	Knockdown	Rubisco content.	10.1111/j.1365-3040.2011.02434.x	LOC_Os12g17600
Os12g0274700	Rubisco	rbcS	Physiological trait	Source activity	12	10079473	10080719	-	Knockdown Overexpression	Rubisco content. Photosynthetic capacity.	10.1093/pcp/pcm118	LOC_Os12g17600
Os12g0274700	Rubisco	rbcS	Physiological trait	Source activity	12	10079473	10080719	-	Knockdown	Rubisco content. Photosynthetic capacity.	10.1104/pp.114.2.483	LOC_Os12g17600
Os12g0277500	chaperonin subunit 60Î±1	OsCpn60Î±1	Morphological trait	Shoot seedling	12	10292630	10296967	-	Mutant	Chloroplast development. Seedling growth.	10.1007/s10059-013-2337-2	LOC_Os12g17910
Os12g0281300	Pi-ta	Pi-ta	Resistance or Tolerance	Blast resistance	12	10605422	10610980	-	Natural variation	Resistance to Magnaporthe grisea.	10.1105/tpc.12.11.2033	LOC_Os12g18360
Os12g0287200	putative EJC core subunits (MAGO NASHI)	OsMAGO2	Physiological trait	Others	12	10958602	10960178	-	Knockdown	role in faithful splicing of the OsUDT1 premRNA	10.1104/pp.114.237958	LOC_Os12g18880
Os12g0287200	putative EJC core subunits (MAGO NASHI)	OsMAGO2	Physiological trait	Panicle flower	12	10958602	10960178	-	Knockdown	&quot;anther development, pollen maturation, maintain entire endothecium and partial tapetum&quot;	10.1104/pp.114.237958	LOC_Os12g18880
Os12g0291100	Rubisco small subunit3	OsRBCS3	Physiological trait	Source activity	12	11261640	11262813	-	Knockdown	Rubisco content.	10.1111/j.1365-3040.2011.02434.x	LOC_Os12g19381
Os12g0291400	Rubisco small subunit5	OsRBCS5	Physiological trait	Source activity	12	11276305	11277372	-	Knockdown	Rubisco content.	10.1111/j.1365-3040.2011.02434.x	LOC_Os12g19381
Os12g0292400	Rubisco small subunit4	OsRBCS4	Physiological trait	Source activity	12	11319427	11321566	-	Knockdown	Rubisco content.	10.1111/j.1365-3040.2011.02434.x	LOC_Os12g19470
LOC_Os12g26280	origin recognition complex3	OsORC3	Morphological trait	Root	12	15475562	15477583	-	Mutant	Lateral root development.	10.1111/tpj.12126	LOC_Os12g26280
Os12g0465700	DECUSSATE	DEC	Morphological trait	Culm leaf	12	16648286	16655955	-	Mutant	Phyllotaxy. Sensitivity to Cytokinin.	10.1111/j.1365-313x.2012.05123.x	LOC_Os12g27994
Os12g0472500	tapetum determinant like 1A	OsTDL1A	Physiological trait	Sterility	12	17133143	17135595	-	Knockdown	Control of sporocyte number in ovule.	10.1111/j.1365-313X.2008.03426.x	LOC_Os12g28750
Os12g0506800	autophagy-related protein 10b	osatg10b	Resistance or Tolerance	Salinity tolerance	12	19585483	19588466	-	Mutant	Salinity tolerance. Oxidative stress tolerance.	10.1007/s10059-009-0006-2	LOC_Os12g32210
Os12g0506800	autophagy-related protein 10b	osatg10b	Resistance or Tolerance	Other stress resistance	12	19585483	19588466	-	Mutant	Salinity tolerance. Oxidative stress tolerance.	10.1007/s10059-009-0006-2	LOC_Os12g32210
Os12g0508500	basic helix loop helix 133	OsbHLH133	Resistance or Tolerance	Other soil stress tolerance	12	19691321	19692329	-	Mutant	Fe translocation. Growth retardation.	10.1111/j.1365-3040.2012.02569.x	LOC_Os12g32400
Os12g0545900	siRNA-long-day?specific male-fertility?associated RNA	Psi?LDMAR	Physiological trait	Sterility	12	22251382	22257891	-	Natural variation	Photoperiod-sensitive male sterility	10.1093/mp/sss095	LOC_Os12g36030
Os12g0547500	kinesins with the calponin-homology domain1	kch1	Morphological trait	Shoot seedling	12	22330365	22338268	-	Mutant	Coleoptile elongation.	10.1093/jxb/erq164	LOC_Os12g36100
Os12g0555600	NARROW AND ROLLED LEAF 1	nrl1	Physiological trait	Sterility	12	22806620	22810993	-	Mutant	Narrowed and rolled leaf. Dwarfism. Tillering. Fertility.	10.1007/s00425-010-1180-3	LOC_Os12g36890
Os12g0555600	NARROW AND ROLLED LEAF 1	nrl1	Morphological trait	Culm leaf	12	22806620	22810993	-	Mutant	Narrowed and rolled leaf. Dwarfism. Tillering. Fertility.	10.1007/s00425-010-1180-3	LOC_Os12g36890
Os12g0555600	-	oscd1	Morphological trait	Dwarf	12	22806620	22810993	-	Mutant	Narrowed and rolled leaf. Dwarfism.	10.1111/j.1467-7652.2010.00570.x	LOC_Os12g36890
Os12g0555600	NARROW AND ROLLED LEAF 1	nrl1	Morphological trait	Dwarf	12	22806620	22810993	-	Mutant	Narrowed and rolled leaf. Dwarfism.	10.1007/s11103-010-9614-7	LOC_Os12g36890
Os12g0555600	NARROW AND ROLLED LEAF 1	nrl1	Morphological trait	Dwarf	12	22806620	22810993	-	Mutant	Dwarfism.	10.1007/s00425-010-1180-3	LOC_Os12g36890
Os12g0555600	narrow leaf and dwarf1	nd1	Morphological trait	Culm leaf	12	22806620	22810993	-	Mutant	Cell wall component. Narrowed leaf. Dwarfism.	10.1111/j.1365-313X.2009.04022.x	LOC_Os12g36890
Os12g0555600	NARROW AND ROLLED LEAF 1	nrl1	Morphological trait	Culm leaf	12	22806620	22810993	-	Mutant	Narrowed and rolled leaf. Dwarfism.	10.1007/s11103-010-9614-7	LOC_Os12g36890
Os12g0555600	narrow leaf and dwarf1	nd1	Morphological trait	Dwarf	12	22806620	22810993	-	Mutant	Cell wall component. Narrowed leaf. Dwarfism.	10.1111/j.1365-313X.2009.04022.x	LOC_Os12g36890
Os12g0555600	-	oscd1	Morphological trait	Culm leaf	12	22806620	22810993	-	Mutant	Narrowed and rolled leaf. Dwarfism.	10.1111/j.1467-7652.2010.00570.x	LOC_Os12g36890
Os12g0570000	SPOTTED LEAF11	spl11	Resistance or Tolerance	Blast resistance	12	23616604	23618586	-	Mutant	Spotted leaf. Bacterial blight and blast resistance.	10.1105/tpc.104.025171	LOC_Os12g38210
Os12g0570000	SPOTTED LEAF11	spl11	Physiological trait	Flowering	12	23616604	23618586	-	Mutant	Flowering time under long day condition.	10.1105/tpc.108.058610	LOC_Os12g38210
Os12g0570000	SPOTTED LEAF11	spl11	Resistance or Tolerance	Bacterial blight resistance	12	23616604	23618586	-	Mutant	Spotted leaf. Bacterial blight and blast resistance.	10.1105/tpc.104.025171	LOC_Os12g38210
Os12g0569700	OsHsp23.7	OsHsp23.7	Resistance or Tolerance	Drought tolerance	12	23645878	23650901	-	Overexpression	Drought and salinity tolerance. Sensitivity to mannitol and salt during germination stage.	10.1016/j.jplph.2011.12.014	LOC_Os12g38180
Os12g0569700	OsHsp23.7	OsHsp23.7	Resistance or Tolerance	Salinity tolerance	12	23645878	23650901	-	Overexpression	Drought and salinity tolerance. Sensitivity to mannitol and salt during germination stage.	10.1016/j.jplph.2011.12.014	LOC_Os12g38180
Os12g0569700	OsHsp23.7	OsHsp23.7	Physiological trait	Germination dormancy	12	23645878	23650901	-	Overexpression	Drought and salinity tolerance. Sensitivity to mannitol and salt during germination stage.	10.1016/j.jplph.2011.12.014	LOC_Os12g38180
Os12g0572800	MEIOSIS ARRESTED AT LEPTOTENE2	mel2	Physiological trait	Sterility	12	23808737	23816436	-	Mutant	Germ cell development. Regulation of premieotic G1/S-phase transition.	10.1371/journal.pgen.1001265	LOC_Os12g38460
Os12g0583700	zinc finger protein252	ZFP252	Resistance or Tolerance	Drought tolerance	12	24440920	24442124	-	Overexpression	Drought and salinity tolerance.	10.1016/j.febslet.2008.02.052	LOC_Os12g39400
Os12g0583700	zinc finger protein252	ZFP252	Resistance or Tolerance	Salinity tolerance	12	24440920	24442124	-	Overexpression	Drought and salinity tolerance.	10.1016/j.febslet.2008.02.052	LOC_Os12g39400
Os12g0601400	OsIAA3	OsIAA3	Morphological trait	Root	12	25552003	25553559	-	Others	Crown root development. Gravitropism. Leaf blade length. Leaf formation.	10.1111/j.1365-313X.2006.02693.x	LOC_Os12g40900
Os12g0601400	OsIAA3	OsIAA3	Morphological trait	Dwarf	12	25552003	25553559	-	Others	Crown root development. Gravitropism. Leaf blade length. Leaf formation.	10.1111/j.1365-313X.2006.02693.x	LOC_Os12g40900
Os12g0601400	OsIAA3	OsIAA3	Morphological trait	Culm leaf	12	25552003	25553559	-	Others	Crown root development. Gravitropism. Leaf blade length. Leaf formation.	10.1111/j.1365-313X.2006.02693.x	LOC_Os12g40900
Os12g0610600	Oryza miR164-targeted NAC gene 3	OMTN3	Physiological trait	Panicle flower	12	26028027	26030046	-	Overexpression	low spikelet fertility	10.1093/jxb/eru072	LOC_Os12g41680
Os12g0610600	Oryza miR164-targeted NAC gene 3	OMTN3	Morphological trait	Culm leaf	12	26028027	26030046	-	Knockdown Overexpression	&quot;leaf rolling, wilting during drought stress&quot;	10.1093/jxb/eru072	LOC_Os12g41680
Os12g0610600	Oryza miR164-targeted NAC gene 3	OMTN3	Resistance or Tolerance	Drought tolerance	12	26028027	26030046	-	Overexpression	drought sensitivity	10.1093/jxb/eru072	LOC_Os12g41680
Os12g0612700	-	OsHox33	Physiological trait	Source activity	12	26147088	26153800	-	Knockdown	Leaf senescence. Chloroplast degradation.	10.1007/s11427-013-4565-2	LOC_Os12g41860
Os12g0614600	pinoid	OsPID	Morphological trait	Panicle flower	12	26281668	26283429	-	Overexpression	Root development. Root gravitropism. Floral organ development. Auxin transport.	10.1093/pcp/pcm024	LOC_Os12g42020
Os12g0614600	pinoid	OsPID	Morphological trait	Root	12	26281668	26283429	-	Overexpression	Root development. Root gravitropism. Floral organ development. Auxin transport.	10.1093/pcp/pcm024	LOC_Os12g42020
Os12g0617900	protein phosphatase with Kelch-like repeat domain 3	OsPPKL3	Morphological trait	Seed	12	26533210	26542250	-	Mutant	Grain length.	10.1073/pnas.1219776110	LOC_Os12g42310
Os12g0622500	-	OsSpo11-4	Physiological trait	Sterility	12	26804448	26807436	-	Knockdown	Male meiosis.	10.1371/journal.pone.0020327	LOC_Os12g42760
Os12g0631100	glutelin precursor accumulation 1	gpa1	Physiological trait	Eating quality	12	27248442	27251683	-	Mutant	Pro-gultelin content in seed. Floury endosperm.	10.1111/j.1365-313X.2010.04370.x	LOC_Os12g43550
Os12g0631100	glutelin precursor mutant4	glup4	Physiological trait	Eating quality	12	27248442	27251683	-	Mutant	Transport of proglutelin from golgi apparaus to vacuole.	10.1104/pp.111.180505	LOC_Os12g43550
Os12g0641400	sucrose transporter 2	ossut2	Morphological trait	Dwarf	12	27740410	27744716	-	Mutant	Sugar export. Growth retardation.	10.1104/pp.111.176982	LOC_Os12g44380
Os12g0641400	sucrose transporter 2	ossut2	Morphological trait	Root	12	27740410	27744716	-	Mutant	Sugar export. Growth retardation.	10.1104/pp.111.176982	LOC_Os12g44380
Os12g0641400	sucrose transporter 2	ossut2	Morphological trait	Culm leaf	12	27740410	27744716	-	Mutant	Sugar export. Growth retardation.	10.1104/pp.111.176982	LOC_Os12g44380
Os12g0641400	sucrose transporter 2	ossut2	Physiological trait	Source activity	12	27740410	27744716	-	Mutant	Sugar export. Growth retardation.	10.1104/pp.111.176982	LOC_Os12g44380

## Sheet: Table 2 AIG List
Table 2. List of curated Agronomically Important Genes used in the 3K RG analysis
NO.	Gene name	Function	Locus at MSU or RAP, note	QTL	Chromosome	REF
1	ALK	Gelatinization temperature	LOC_Os06g12450	qGT6	6	Gao et al. 2003
2	APO1	spikelet development	LOC_Os06g45460.1
3	badh2.1	Flavor or fragrance	LOC_Os04g39020
4	Bh4	Hull color	LOC_Os04g38660 to LOC_Os04g38680	Domesticaton sweeps	4	Zhu et al. 2011
5	Chl1	Photosynsthesis (Mg-chelatase subunit ChlD)	LOC_Os03g59640.1
6	Chl9	Photosynsthesis (Mg-chelatase subunit ChlL)	LOC_Os03g36540.1
7	D10	Tillering	LOC_Os01g54270
8	D3	Tillering	LOC_Os06g06050
9	Dep1	Panicle architecture, spikelet dev.	LOC_Os09g26999
10	DTH2a	Flowering time	LOC_Os02g49230
11	DTH8	Heading date	LOC_Os08g07740	qHD8	8	Wei et al. 2010
12	EF7	Floral transition	Os06g0142600
13	Ehd1	Photoperiod	Os10g0463400	qPBN10-1	10	Doi et al. 2004
14	Ehd2	Phtoperiod	Os10g0419200
15	Ep2	Erect panicle	LOC_Os07g42410
16	EUI1	Plant height	Os05g0482400	qPH5	5	Luo et al. 2006
17	FZP	Panicle development	Os07g0669500
18	FZP	Panicle development	LOC_Os07g47330
19	Ghd7	Tillering	LOC_Os07g15770
20	GIF1	Grain incomplete filling	LOC_Os04g33740
21	Gn1a	Grain productivity	LOC_Os01g10110	qGN1-1	1	Ashikari et al.
22	GS3	Grain size/shape	LOC_Os03g29380	qGL-3	3	Fan et al. 2006
23	GW2	Grain width	LOC_Os02g14720
24	GW5 (rg5)	grain characters	Os05g0187500	gw5, kgw5	5	Shomura et al. 2008
25	Hd1	Flowering time	LOC_Os06g16370	qPBN6-2	6	Yano et al. 2000
26	Hd2, OsPRR37)	Earliness, photoperiod	Os07g49460
27	HD3a	Photoperiod	Os06g0157700
28	Htd1	Tillering	LOC_Os04g46470
29	HTD1	Effective tiller number	Os04g0550600	qETN4	4	Zou et al. 2005
30	Ipa1	Ideal plant architecture	LOC_Os08g39890	qPL8-1	8	Jiao et al. 2010
31	LAX1	Panicle development	Os01g0831000	qSPB1	1	Komatsu et al. 2001
32	LAX1	Panicle development	LOC_Os01g61480
33	LOG	Rate of spikelet formation	LOC_Os01g40630
34	LRK1	Tillering	LOC_Os02g05980
35	MOC1	Tillering	LOC_Os06g40780
36	NAL1	Flag leaf width	Os04g0615000	qFLW-4	4	Qi et al. 2008
37	NAL2	Leaf architecture	Os11g0102100
38	NAL3	Leaf architecture	Os12g0101600
39	NRL1 (OsCslD4)	Plant height	Os12g0555600	qPH12	12	Hu et al. 2010
40	OsAGO7	Leaf architecture	Os03g0449200
41	OsBAK1	Leaf architecture	Os08g0174700
42	OsBRI1	Plant Height	LOC_Os01g52050
43	OsC1	Leaf sheath color & apiculus color	Os06g0205100	Domesticaton sweeps	6	Saitoh et al.
44	OsCKX2	Rate of spikelet formation	LOC_Os01g10110
45	OsCKX2 (GN1a)	grain characters	Os01g0197700
46	OsDWARF4	Leaf architecture	Os03g0227700
47	OsEATB	Plant Height	LOC_Os09g28440
48	OsGI	Photoperiod	Os01g0182600
49	OsLG1	Closed panicle	LOC_Os04g56170
50	OsSh1	Shattering	LOC_Os03g44710
51	OsSPL14	Panicle development	LOC_Os08g39890
52	OsTB1	Tillering	Os03g0706500
53	OsTB1	Tillering	LOC_Os03g49880
54	P/TMS12-1	Seed set	LOC_Os08g05710.1	qSS12	12	Zhou et al.
55	PHD1	Photosynthesis	Os01g0367100
56	Phr1	Grain discoloration	LOC_Os04g53300
57	PROG1	Plant Architecture, tiller angle	LOC_Os07g05900	Domesticaton sweeps	7	Jin et al. 2008; Tan et al. 2008
58	qSH1	Shattering	LOC_Os01g62920	Domesticaton sweeps	1	Konishi et al.
59	qSW5	Grain width	Os05g0187500	qGW-5	5	Shomura et al.
60	RAP1B	Floral transition	Os03g0752800
61	Rc	Red pericarp	LOC_Os07g11020	Domesticaton sweeps	7	Sweeney et al.
62	RCN1	Duration of panicle differentiation	LOC_Os11g05470
63	RFL	Tillering	LOC_Os04g51000
64	RFT1	Floral transition	Os06g0157500
65	Roc5	Leaf architecture	Os02g0674800
66	RTFL	Leaf architecture	gene family of ROT4-like
67	SAG12	senescence	Os09g0497500
68	SAG12-1	senescence	Os01g0907600
69	SAG13	senescence	Os03g0269100
70	sd1	Semi-dwarfing	LOC_Os01g66100	qPH-1	1	Sasaki et al. 2002
71	Sdr4	Seed dormancy	LOC_Os07g39700
72	SE5	Floral transition	LOC_Os06g40080
73	Sh4	Shattering	LOC_Os04g57530	Domesticaton sweeps	4	Li et al. 2006a
74	SP1	spikelet development	LOC_Os11g12740
75	SPIN1	Photoperiod	LOC_Os02g49080.1
76	SUB1	senescence	Os09g0287000 and Os09g0286600
77	TAC1	Tiller angle	Os09g0529300	qTA-9	9	Yu et al. 2007
78	Waxy	Grain quality	Os06g0133000	Domesticaton sweeps	6	Wang et al.
